# Supplementary material for: The USP7-TRIM27 axis mediates non-canonical PRC1.1 function and is a druggable target in leukemia
Source: iScience. 2021 Apr 16;24(5):102435. doi: 10.1016/j.isci.2021.102435 (PMC8169803; doi:10.1016/j.isci.2021.102435)
Supplement: Table S1. Mass spec data KDM2B-GFP pull out, related to Figure 1 [file mmc2.xlsx]

## Sheet: KDM2B-GFP
Table S1. Mass spec data KDM2B-GFP pull outs
Uniprot ID	Gene	T: Protein IDs	T: Majority protein IDs	T: MS/MS Count KDM2B-GFP_1	T: MS/MS Count KDM2B-GFP_2	T: MS/MS Count KDM2B-GFP_3	Av. MS/MS KDM2B-GFP
Q8NHM5	KDM2B	sp|Q8NHM5|KDM2B_HUMAN	sp|Q8NHM5|KDM2B_HUMAN	1649	1647	1767	1687.67
P78527	PRKDC	sp|P78527|PRKDC_HUMAN	sp|P78527|PRKDC_HUMAN	159	148	144	150.333
Q6P2Q9	PRPF8	sp|Q6P2Q9|PRP8_HUMAN	sp|Q6P2Q9|PRP8_HUMAN	143	136	136	138.333
Q13428	TCOF1	sp|Q13428|TCOF_HUMAN	sp|Q13428|TCOF_HUMAN	137	137	137	137
Q6W2J9	BCOR	sp|Q6W2J9|BCOR_HUMAN	sp|Q6W2J9|BCOR_HUMAN	123	135	127	128.333
O75643	SNRNP200	sp|O75643|U520_HUMAN	sp|O75643|U520_HUMAN	129	132	120	127
Q9NR30	DDX21	sp|Q9NR30|DDX21_HUMAN	sp|Q9NR30|DDX21_HUMAN	118	117	112	115.667
Q14980	NUMA1	sp|Q14980|NUMA1_HUMAN	sp|Q14980|NUMA1_HUMAN	107	113	104	108
Q08211	DHX9	sp|Q08211|DHX9_HUMAN	sp|Q08211|DHX9_HUMAN	101	104	95	100
P63208	SKP1	sp|P63208|SKP1_HUMAN	sp|P63208|SKP1_HUMAN	98	101	96	98.3333
P17480	UBTF	sp|P17480|UBF1_HUMAN	sp|P17480|UBF1_HUMAN	76	82	75	77.6667
Q93009	USP7	sp|Q93009|UBP7_HUMAN	sp|Q93009|UBP7_HUMAN	77	74	71	74
Q5H9F3	BCORL1	sp|Q5H9F3|BCORL_HUMAN	sp|Q5H9F3|BCORL_HUMAN	72	69	75	72
Q9H0A0	NAT10	sp|Q9H0A0|NAT10_HUMAN	sp|Q9H0A0|NAT10_HUMAN	67	75	65	69
Q86VM9	ZC3H18	sp|Q86VM9|ZCH18_HUMAN	sp|Q86VM9|ZCH18_HUMAN	70	67	68	68.3333
P52272	HNRNPM	sp|P52272|HNRPM_HUMAN	sp|P52272|HNRPM_HUMAN	70	65	69	68
Q14690	PDCD11	sp|Q14690|RRP5_HUMAN	sp|Q14690|RRP5_HUMAN	68	68	67	67.6667
Q9UKV3	ACIN1	sp|Q9UKV3|ACINU_HUMAN	sp|Q9UKV3|ACINU_HUMAN	71	65	67	67.6667
Q9H583	HEATR1	sp|Q9H583|HEAT1_HUMAN	sp|Q9H583|HEAT1_HUMAN	74	66	62	67.3333
Q9UNX4	WDR3	sp|Q9UNX4|WDR3_HUMAN	sp|Q9UNX4|WDR3_HUMAN	67	65	63	65
Q8NI36	WDR36	sp|Q8NI36|WDR36_HUMAN	sp|Q8NI36|WDR36_HUMAN	64	65	62	63.6667
Q15029	EFTUD2	sp|Q15029|U5S1_HUMAN	sp|Q15029|U5S1_HUMAN	66	64	59	63
Q15269	PWP2	sp|Q15269|PWP2_HUMAN	sp|Q15269|PWP2_HUMAN	61	62	61	61.3333
P42285	MTREX	sp|P42285|MTREX_HUMAN	sp|P42285|MTREX_HUMAN	56	66	58	60
Q9HCG8	CWC22	sp|Q9HCG8|CWC22_HUMAN	sp|Q9HCG8|CWC22_HUMAN	54	52	55	53.6667
Q12788	TBL3	sp|Q12788|TBL3_HUMAN	sp|Q12788|TBL3_HUMAN	55	53	50	52.6667
Q9UQ35	SRRM2	sp|Q9UQ35|SRRM2_HUMAN	sp|Q9UQ35|SRRM2_HUMAN	49	55	51	51.6667
O75533	SF3B1	sp|O75533|SF3B1_HUMAN	sp|O75533|SF3B1_HUMAN	46	51	49	48.6667
P11142	HSPA8	sp|P11142|HSP7C_HUMAN;sp|P54652|HSP72_HUMAN	sp|P11142|HSP7C_HUMAN	46	49	47	47.3333
Q03701	CEBPZ	sp|Q03701|CEBPZ_HUMAN	sp|Q03701|CEBPZ_HUMAN	46	43	50	46.3333
Q15393	SF3B3	sp|Q15393|SF3B3_HUMAN	sp|Q15393|SF3B3_HUMAN	47	45	45	45.6667
P35908	KRT2	sp|P35908|K22E_HUMAN	sp|P35908|K22E_HUMAN	45	45	47	45.6667
Q9H307	PNN	sp|Q9H307|PININ_HUMAN	sp|Q9H307|PININ_HUMAN	47	44	45	45.3333
O43143	DHX15	sp|O43143|DHX15_HUMAN	sp|O43143|DHX15_HUMAN	47	44	41	44
P17844	DDX5	sp|P17844|DDX5_HUMAN	sp|P17844|DDX5_HUMAN	45	43	43	43.6667
Q12906	ILF3	sp|Q12906|ILF3_HUMAN	sp|Q12906|ILF3_HUMAN	41	45	41	42.3333
P38919	EIF4A3	sp|P38919|IF4A3_HUMAN	sp|P38919|IF4A3_HUMAN	40	42	41	41
P46013	MKI67	sp|P46013|KI67_HUMAN	sp|P46013|KI67_HUMAN	40	44	38	40.6667
Q9Y5B9	SUPT16H	sp|Q9Y5B9|SP16H_HUMAN	sp|Q9Y5B9|SP16H_HUMAN	41	40	41	40.6667
P18583	SON	sp|P18583|SON_HUMAN	sp|P18583|SON_HUMAN	39	45	33	39
O95602	POLR1A	sp|O95602|RPA1_HUMAN;sp|O14802|RPC1_HUMAN	sp|O95602|RPA1_HUMAN	41	39	35	38.3333
Q6NZY4	ZCCHC8	sp|Q6NZY4|ZCHC8_HUMAN	sp|Q6NZY4|ZCHC8_HUMAN	39	39	36	38
Q14684	RRP1B	sp|Q14684|RRP1B_HUMAN	sp|Q14684|RRP1B_HUMAN	36	35	37	36
P0DMV9	HSPA1B	sp|P0DMV9|HS71B_HUMAN;sp|P0DMV8|HS71A_HUMAN	sp|P0DMV9|HS71B_HUMAN;sp|P0DMV8|HS71A_HUMAN	38	36	34	36
Q08945	SSRP1	sp|Q08945|SSRP1_HUMAN	sp|Q08945|SSRP1_HUMAN	35	39	34	36
Q9BQG0	MYBBP1A	sp|Q9BQG0|MBB1A_HUMAN	sp|Q9BQG0|MBB1A_HUMAN	36	33	37	35.3333
Q9UHB7	AFF4	sp|Q9UHB7|AFF4_HUMAN	sp|Q9UHB7|AFF4_HUMAN	35	34	34	34.3333
O00567	NOP56	sp|O00567|NOP56_HUMAN	sp|O00567|NOP56_HUMAN	36	35	32	34.3333
P11387	TOP1	sp|P11387|TOP1_HUMAN;sp|Q969P6|TOP1M_HUMAN	sp|P11387|TOP1_HUMAN	31	37	34	34
Q6PD62	CTR9	sp|Q6PD62|CTR9_HUMAN	sp|Q6PD62|CTR9_HUMAN	34	32	33	33
O43390	HNRNPR	sp|O43390|HNRPR_HUMAN	sp|O43390|HNRPR_HUMAN	32	31	35	32.6667
Q8IZL8	PELP1	sp|Q8IZL8|PELP1_HUMAN	sp|Q8IZL8|PELP1_HUMAN	29	35	33	32.3333
Q5SSJ5	HP1BP3	sp|Q5SSJ5|HP1B3_HUMAN	sp|Q5SSJ5|HP1B3_HUMAN	33	33	30	32
P19338	NCL	sp|P19338|NUCL_HUMAN	sp|P19338|NUCL_HUMAN	33	27	29	29.6667
Q93074	MED12	sp|Q93074|MED12_HUMAN;sp|Q86YW9|MD12L_HUMAN	sp|Q93074|MED12_HUMAN	31	29	28	29.3333
O14646	CHD1	sp|O14646|CHD1_HUMAN	sp|O14646|CHD1_HUMAN	29	29	30	29.3333
P68400	CSNK2A1	sp|P68400|CSK21_HUMAN;sp|Q8NEV1|CSK23_HUMAN	sp|P68400|CSK21_HUMAN;sp|Q8NEV1|CSK23_HUMAN	29	31	28	29.3333
Q14978	NOLC1	sp|Q14978|NOLC1_HUMAN	sp|Q14978|NOLC1_HUMAN	28	27	30	28.3333
O94906	PRPF6	sp|O94906|PRP6_HUMAN	sp|O94906|PRP6_HUMAN	30	27	27	28
P46087	NOP2	sp|P46087|NOP2_HUMAN	sp|P46087|NOP2_HUMAN	27	26	31	28
P62701	RPS4X	sp|P62701|RS4X_HUMAN;sp|Q8TD47|RS4Y2_HUMAN;sp|P22090|RS4Y1_HUMAN	sp|P62701|RS4X_HUMAN	28	27	29	28
P61247	RPS3A	sp|P61247|RS3A_HUMAN	sp|P61247|RS3A_HUMAN	29	29	25	27.6667
O60832	DKC1	sp|O60832|DKC1_HUMAN	sp|O60832|DKC1_HUMAN	27	28	27	27.3333
Q9NVP1	DDX18	sp|Q9NVP1|DDX18_HUMAN	sp|Q9NVP1|DDX18_HUMAN	28	31	22	27
Q6P1J9	CDC73	sp|Q6P1J9|CDC73_HUMAN	sp|Q6P1J9|CDC73_HUMAN	26	25	27	26
Q8N7H5	PAF1	sp|Q8N7H5|PAF1_HUMAN	sp|Q8N7H5|PAF1_HUMAN	28	26	24	26
Q13435	SF3B2	sp|Q13435|SF3B2_HUMAN	sp|Q13435|SF3B2_HUMAN	25	25	27	25.6667
P09661	SNRPA1	sp|P09661|RU2A_HUMAN	sp|P09661|RU2A_HUMAN	27	25	25	25.6667
Q99459	CDC5L	sp|Q99459|CDC5L_HUMAN	sp|Q99459|CDC5L_HUMAN	24	26	26	25.3333
Q9BQ39	DDX50	sp|Q9BQ39|DDX50_HUMAN	sp|Q9BQ39|DDX50_HUMAN	25	28	23	25.3333
P06748	NPM1	sp|P06748|NPM_HUMAN	sp|P06748|NPM_HUMAN	25	24	25	24.6667
P23396	RPS3	sp|P23396|RS3_HUMAN	sp|P23396|RS3_HUMAN	25	22	26	24.3333
Q8NI27	THOC2	sp|Q8NI27|THOC2_HUMAN	sp|Q8NI27|THOC2_HUMAN	25	24	23	24
P43243	MATR3	sp|P43243|MATR3_HUMAN	sp|P43243|MATR3_HUMAN	23	27	22	24
P19784	CSNK2A2	sp|P19784|CSK22_HUMAN	sp|P19784|CSK22_HUMAN	27	22	23	24
P14373	TRIM27	sp|P14373|TRI27_HUMAN;sp|Q9HCM9|TRI39_HUMAN	sp|P14373|TRI27_HUMAN	26	24	22	24
Q13838	DDX39B	sp|Q13838|DX39B_HUMAN	sp|Q13838|DX39B_HUMAN	25	23	24	24
Q9BSM1	PCGF1	sp|Q9BSM1|PCGF1_HUMAN	sp|Q9BSM1|PCGF1_HUMAN	25	22	25	24
Q9UMS4	PRPF19	sp|Q9UMS4|PRP19_HUMAN	sp|Q9UMS4|PRP19_HUMAN	23	23	25	23.6667
Q92841	DDX17	sp|Q92841|DDX17_HUMAN	sp|Q92841|DDX17_HUMAN	23	23	24	23.3333
P12956	XRCC6	sp|P12956|XRCC6_HUMAN	sp|P12956|XRCC6_HUMAN	24	21	23	22.6667
O75400	PRPF40A	sp|O75400|PR40A_HUMAN;sp|Q6NWY9|PR40B_HUMAN	sp|O75400|PR40A_HUMAN	21	23	22	22
Q15459	SF3A1	sp|Q15459|SF3A1_HUMAN	sp|Q15459|SF3A1_HUMAN	21	20	23	21.3333
P14866	HNRNPL	sp|P14866|HNRPL_HUMAN;sp|Q8WVV9|HNRLL_HUMAN	sp|P14866|HNRPL_HUMAN	20	22	22	21.3333
P38159	RBMX	sp|P38159|RBMX_HUMAN;sp|O75526|RMXL2_HUMAN	sp|P38159|RBMX_HUMAN	21	21	22	21.3333
Q99496	RNF2	sp|Q99496|RING2_HUMAN	sp|Q99496|RING2_HUMAN	22	19	23	21.3333
P07910	HNRNPC	sp|P07910|HNRPC_HUMAN;sp|P0DMR1|HNRC4_HUMAN;sp|O60812|HNRC1_HUMAN;sp|B7ZW38|HNRC3_HUMAN;sp|B2RXH8|HNRC2_HUMAN;sp|Q86SE5|RALYL_HUMAN	sp|P07910|HNRPC_HUMAN	21	21	22	21.3333
Q9BXP5	SRRT	sp|Q9BXP5|SRRT_HUMAN	sp|Q9BXP5|SRRT_HUMAN	23	21	18	20.6667
P13010	XRCC5	sp|P13010|XRCC5_HUMAN	sp|P13010|XRCC5_HUMAN	21	20	21	20.6667
Q16881	TXNRD1	sp|Q16881|TRXR1_HUMAN;sp|Q9NNW7|TRXR2_HUMAN	sp|Q16881|TRXR1_HUMAN	18	20	24	20.6667
Q9NXF1	TEX10	sp|Q9NXF1|TEX10_HUMAN	sp|Q9NXF1|TEX10_HUMAN	22	20	19	20.3333
P51825	AFF1	sp|P51825|AFF1_HUMAN	sp|P51825|AFF1_HUMAN	22	19	19	20
Q9H8H0	NOL11	sp|Q9H8H0|NOL11_HUMAN	sp|Q9H8H0|NOL11_HUMAN	19	22	19	20
P60709	ACTB	sp|P60709|ACTB_HUMAN;sp|P63261|ACTG_HUMAN;sp|Q6S8J3|POTEE_HUMAN;sp|A5A3E0|POTEF_HUMAN;sp|P0CG38|POTEI_HUMAN;sp|Q9BYX7|ACTBM_HUMAN;sp|P0CG39|POTEJ_HUMAN	sp|P60709|ACTB_HUMAN;sp|P63261|ACTG_HUMAN	20	20	19	19.6667
P31943	HNRNPH1	sp|P31943|HNRH1_HUMAN	sp|P31943|HNRH1_HUMAN	19	20	20	19.6667
P49756	RBM25	sp|P49756|RBM25_HUMAN	sp|P49756|RBM25_HUMAN	20	21	17	19.3333
Q15061	WDR43	sp|Q15061|WDR43_HUMAN	sp|Q15061|WDR43_HUMAN	20	20	18	19.3333
Q8IWA0	WDR75	sp|Q8IWA0|WDR75_HUMAN	sp|Q8IWA0|WDR75_HUMAN	19	18	20	19
P52597	HNRNPF	sp|P52597|HNRPF_HUMAN	sp|P52597|HNRPF_HUMAN	18	20	19	19
P62807	HIST1H2BC	sp|P62807|H2B1C_HUMAN;sp|O60814|H2B1K_HUMAN;sp|Q99879|H2B1M_HUMAN;sp|Q99877|H2B1N_HUMAN;sp|Q93079|H2B1H_HUMAN;sp|Q5QNW6|H2B2F_HUMAN;sp|P58876|H2B1D_HUMAN;sp|Q99880|H2B1L_HUMAN;sp|P57053|H2BFS_HUMAN;sp|Q96A08|H2B1A_HUMAN	sp|P62807|H2B1C_HUMAN;sp|O60814|H2B1K_HUMAN;sp|Q99879|H2B1M_HUMAN;sp|Q99877|H2B1N_HUMAN;sp|Q93079|H2B1H_HUMAN;sp|Q5QNW6|H2B2F_HUMAN;sp|P58876|H2B1D_HUMAN;sp|Q99880|H2B1L_HUMAN;sp|P57053|H2BFS_HUMAN	20	20	17	19
O76021	RSL1D1	sp|O76021|RL1D1_HUMAN	sp|O76021|RL1D1_HUMAN	19	18	19	18.6667
Q9NW13	RBM28	sp|Q9NW13|RBM28_HUMAN	sp|Q9NW13|RBM28_HUMAN	17	18	20	18.3333
P68371	TUBB4B	sp|P68371|TBB4B_HUMAN;sp|A6NNZ2|TBB8L_HUMAN;sp|Q9H4B7|TBB1_HUMAN;CON__ENSEMBL:ENSBTAP00000025008	sp|P68371|TBB4B_HUMAN	23	17	15	18.3333
Q9Y5J1	UTP18	sp|Q9Y5J1|UTP18_HUMAN	sp|Q9Y5J1|UTP18_HUMAN	15	19	21	18.3333
P11388	TOP2A	sp|P11388|TOP2A_HUMAN	sp|P11388|TOP2A_HUMAN	20	18	16	18
Q06587	RING1	sp|Q06587|RING1_HUMAN	sp|Q06587|RING1_HUMAN	19	18	17	18
P68363	TUBA1B	sp|P68363|TBA1B_HUMAN;sp|A6NHL2|TBAL3_HUMAN;sp|Q9H853|TBA4B_HUMAN	sp|P68363|TBA1B_HUMAN	18	18	18	18
P46782	RPS5	sp|P46782|RS5_HUMAN	sp|P46782|RS5_HUMAN	18	17	19	18
P08670	VIM	sp|P08670|VIME_HUMAN;sp|P41219|PERI_HUMAN	sp|P08670|VIME_HUMAN	18	17	18	17.6667
Q6PJT7	ZC3H14	sp|Q6PJT7|ZC3HE_HUMAN	sp|Q6PJT7|ZC3HE_HUMAN	16	18	18	17.3333
Q9Y4W2	LAS1L	sp|Q9Y4W2|LAS1L_HUMAN	sp|Q9Y4W2|LAS1L_HUMAN	18	16	17	17
Q15648	MED1	sp|Q15648|MED1_HUMAN	sp|Q15648|MED1_HUMAN	15	16	20	17
P15880	RPS2	sp|P15880|RS2_HUMAN	sp|P15880|RS2_HUMAN	19	15	17	17
Q1KMD3	HNRNPUL2	sp|Q1KMD3|HNRL2_HUMAN	sp|Q1KMD3|HNRL2_HUMAN	18	15	17	16.6667
Q03111	MLLT1	sp|Q03111|ENL_HUMAN	sp|Q03111|ENL_HUMAN	18	16	16	16.6667
P62805	HIST1H4A	sp|P62805|H4_HUMAN	sp|P62805|H4_HUMAN	16	15	19	16.6667
Q96T37	RBM15	sp|Q96T37|RBM15_HUMAN	sp|Q96T37|RBM15_HUMAN	14	17	18	16.3333
Q9BUQ8	DDX23	sp|Q9BUQ8|DDX23_HUMAN	sp|Q9BUQ8|DDX23_HUMAN	15	19	15	16.3333
Q14498	RBM39	sp|Q14498|RBM39_HUMAN;sp|Q86U06|RBM23_HUMAN	sp|Q14498|RBM39_HUMAN	18	16	15	16.3333
Q00839	HNRNPU	sp|Q00839|HNRPU_HUMAN	sp|Q00839|HNRPU_HUMAN	18	17	14	16.3333
Q9Y3T9	NOC2L	sp|Q9Y3T9|NOC2L_HUMAN	sp|Q9Y3T9|NOC2L_HUMAN	16	15	17	16
P62269	RPS18	sp|P62269|RS18_HUMAN	sp|P62269|RS18_HUMAN	14	18	16	16
Q9Y2X3	NOP58	sp|Q9Y2X3|NOP58_HUMAN	sp|Q9Y2X3|NOP58_HUMAN	16	16	15	15.6667
Q96PK6	RBM14	sp|Q96PK6|RBM14_HUMAN	sp|Q96PK6|RBM14_HUMAN	16	16	15	15.6667
P62995	TRA2B	sp|P62995|TRA2B_HUMAN	sp|P62995|TRA2B_HUMAN	16	15	16	15.6667
P05141	SLC25A5	sp|P05141|ADT2_HUMAN;sp|Q9H0C2|ADT4_HUMAN	sp|P05141|ADT2_HUMAN	16	15	15	15.3333
Q969X6	UTP4	sp|Q969X6|UTP4_HUMAN	sp|Q969X6|UTP4_HUMAN	13	13	19	15
P22626	HNRNPA2B1	sp|P22626|ROA2_HUMAN	sp|P22626|ROA2_HUMAN	15	17	13	15
P22087	FBL	sp|P22087|FBRL_HUMAN	sp|P22087|FBRL_HUMAN	15	13	16	14.6667
P62241	RPS8	sp|P62241|RS8_HUMAN	sp|P62241|RS8_HUMAN	15	15	14	14.6667
O15042	U2SURP	sp|O15042|SR140_HUMAN	sp|O15042|SR140_HUMAN	16	14	13	14.3333
Q01780	EXOSC10	sp|Q01780|EXOSX_HUMAN	sp|Q01780|EXOSX_HUMAN	15	13	14	14
P46781	RPS9	sp|P46781|RS9_HUMAN	sp|P46781|RS9_HUMAN	13	13	16	14
P11021	HSPA5	sp|P11021|GRP78_HUMAN	sp|P11021|GRP78_HUMAN	12	16	13	13.6667
Q9H9Y6	POLR1B	sp|Q9H9Y6|RPA2_HUMAN	sp|Q9H9Y6|RPA2_HUMAN	14	15	12	13.6667
Q9BZE4	GTPBP4	sp|Q9BZE4|NOG1_HUMAN	sp|Q9BZE4|NOG1_HUMAN	12	13	15	13.3333
Q49A26	GLYR1	sp|Q49A26|GLYR1_HUMAN	sp|Q49A26|GLYR1_HUMAN	12	12	16	13.3333
Q13573	SNW1	sp|Q13573|SNW1_HUMAN	sp|Q13573|SNW1_HUMAN	13	12	14	13
P55201	BRPF1	sp|P55201|BRPF1_HUMAN;sp|Q9ULD4|BRPF3_HUMAN	sp|P55201|BRPF1_HUMAN	14	12	13	13
Q09161	NCBP1	sp|Q09161|NCBP1_HUMAN	sp|Q09161|NCBP1_HUMAN	13	14	11	12.6667
Q07955	SRSF1	sp|Q07955|SRSF1_HUMAN	sp|Q07955|SRSF1_HUMAN	14	13	11	12.6667
Q5C9Z4	NOM1	sp|Q5C9Z4|NOM1_HUMAN	sp|Q5C9Z4|NOM1_HUMAN	13	13	11	12.3333
O43660	PLRG1	sp|O43660|PLRG1_HUMAN	sp|O43660|PLRG1_HUMAN	13	13	11	12.3333
P62979	RPS27A	sp|P62979|RS27A_HUMAN;sp|P62987|RL40_HUMAN;sp|P0CG47|UBB_HUMAN;sp|P0CG48|UBC_HUMAN	sp|P62979|RS27A_HUMAN;sp|P62987|RL40_HUMAN;sp|P0CG47|UBB_HUMAN;sp|P0CG48|UBC_HUMAN	11	14	12	12.3333
O75152	ZC3H11A	sp|O75152|ZC11A_HUMAN	sp|O75152|ZC11A_HUMAN	11	12	13	12
Q16629	SRSF7	sp|Q16629|SRSF7_HUMAN	sp|Q16629|SRSF7_HUMAN	11	12	13	12
O60306	AQR	sp|O60306|AQR_HUMAN	sp|O60306|AQR_HUMAN	13	14	8	11.6667
Q9NVI7	ATAD3A	sp|Q9NVI7|ATD3A_HUMAN	sp|Q9NVI7|ATD3A_HUMAN	12	12	11	11.6667
Q12905	ILF2	sp|Q12905|ILF2_HUMAN	sp|Q12905|ILF2_HUMAN	12	12	11	11.6667
P16403	HIST1H1C	sp|P16403|H12_HUMAN	sp|P16403|H12_HUMAN	11	14	10	11.6667
O15417	TNRC18	sp|O15417|TNC18_HUMAN;sp|Q9P281|BAHC1_HUMAN	sp|O15417|TNC18_HUMAN	15	10	9	11.3333
Q15365	PCBP1	sp|Q15365|PCBP1_HUMAN	sp|Q15365|PCBP1_HUMAN	11	13	10	11.3333
Q9BYW2	SETD2	sp|Q9BYW2|SETD2_HUMAN	sp|Q9BYW2|SETD2_HUMAN	12	9	13	11.3333
P62277	RPS13	sp|P62277|RS13_HUMAN	sp|P62277|RS13_HUMAN	12	11	11	11.3333
Q8TDN6	BRIX1	sp|Q8TDN6|BRX1_HUMAN	sp|Q8TDN6|BRX1_HUMAN	10	12	12	11.3333
P51991	HNRNPA3	sp|P51991|ROA3_HUMAN	sp|P51991|ROA3_HUMAN	11	12	10	11
P07437	TUBB	sp|P07437|TBB5_HUMAN	sp|P07437|TBB5_HUMAN	11	11	10	10.6667
P55199	ELL	sp|P55199|ELL_HUMAN	sp|P55199|ELL_HUMAN	12	8	12	10.6667
Q8WVC0	LEO1	sp|Q8WVC0|LEO1_HUMAN	sp|Q8WVC0|LEO1_HUMAN	11	10	11	10.6667
Q12874	SF3A3	sp|Q12874|SF3A3_HUMAN	sp|Q12874|SF3A3_HUMAN	10	13	9	10.6667
Q99878	HIST1H2AJ	sp|Q99878|H2A1J_HUMAN;sp|Q96KK5|H2A1H_HUMAN;sp|Q9BTM1|H2AJ_HUMAN;sp|Q16777|H2A2C_HUMAN;sp|Q6FI13|H2A2A_HUMAN;sp|P20671|H2A1D_HUMAN;sp|P0C0S8|H2A1_HUMAN	sp|Q99878|H2A1J_HUMAN;sp|Q96KK5|H2A1H_HUMAN;sp|Q9BTM1|H2AJ_HUMAN;sp|Q16777|H2A2C_HUMAN;sp|Q6FI13|H2A2A_HUMAN;sp|P20671|H2A1D_HUMAN;sp|P0C0S8|H2A1_HUMAN	10	10	12	10.6667
Q5SY16	NOL9	sp|Q5SY16|NOL9_HUMAN	sp|Q5SY16|NOL9_HUMAN	10	10	11	10.3333
Q96FV9	THOC1	sp|Q96FV9|THOC1_HUMAN	sp|Q96FV9|THOC1_HUMAN	10	10	11	10.3333
P36578	RPL4	sp|P36578|RL4_HUMAN	sp|P36578|RL4_HUMAN	11	10	10	10.3333
O60244	MED14	sp|O60244|MED14_HUMAN	sp|O60244|MED14_HUMAN	10	11	9	10
Q8TED0	UTP15	sp|Q8TED0|UTP15_HUMAN;REV__sp|Q8TED0|UTP15_HUMAN	sp|Q8TED0|UTP15_HUMAN	9	10	11	10
Q5T280	SPOUT1	sp|Q5T280|CI114_HUMAN	sp|Q5T280|CI114_HUMAN	11	11	8	10
Q69YN4	VIRMA	sp|Q69YN4|VIR_HUMAN	sp|Q69YN4|VIR_HUMAN	9	11	10	10
P62753	RPS6	sp|P62753|RS6_HUMAN	sp|P62753|RS6_HUMAN	10	10	10	10
Q9Y5S9	RBM8A	sp|Q9Y5S9|RBM8A_HUMAN	sp|Q9Y5S9|RBM8A_HUMAN	11	10	9	10
O60287	URB1	sp|O60287|NPA1P_HUMAN	sp|O60287|NPA1P_HUMAN	8	10	11	9.66667
P62249	RPS16	sp|P62249|RS16_HUMAN	sp|P62249|RS16_HUMAN	10	9	10	9.66667
P62280	RPS11	sp|P62280|RS11_HUMAN	sp|P62280|RS11_HUMAN	11	11	7	9.66667
Q15287	RNPS1	sp|Q15287|RNPS1_HUMAN	sp|Q15287|RNPS1_HUMAN	12	9	8	9.66667
Q96KR1	ZFR	sp|Q96KR1|ZFR_HUMAN	sp|Q96KR1|ZFR_HUMAN	9	9	10	9.33333
Q96A72	MAGOHB	sp|Q96A72|MGN2_HUMAN	sp|Q96A72|MGN2_HUMAN	9	10	9	9.33333
P46783	RPS10	sp|P46783|RS10_HUMAN;sp|Q9NQ39|RS10L_HUMAN	sp|P46783|RS10_HUMAN;sp|Q9NQ39|RS10L_HUMAN	9	10	9	9.33333
Q9HCS7	XAB2	sp|Q9HCS7|SYF1_HUMAN	sp|Q9HCS7|SYF1_HUMAN	8	10	9	9
Q9NWH9	SLTM	sp|Q9NWH9|SLTM_HUMAN	sp|Q9NWH9|SLTM_HUMAN	10	8	9	9
O43290	SART1	sp|O43290|SNUT1_HUMAN	sp|O43290|SNUT1_HUMAN	9	7	11	9
Q92945	KHSRP	sp|Q92945|FUBP2_HUMAN;sp|Q96AE4|FUBP1_HUMAN	sp|Q92945|FUBP2_HUMAN	11	9	7	9
Q9Y3Y2	CHTOP	sp|Q9Y3Y2|CHTOP_HUMAN	sp|Q9Y3Y2|CHTOP_HUMAN	9	9	9	9
Q8IYB3	SRRM1	sp|Q8IYB3|SRRM1_HUMAN	sp|Q8IYB3|SRRM1_HUMAN	9	9	8	8.66667
Q9ULK4	MED23	sp|Q9ULK4|MED23_HUMAN	sp|Q9ULK4|MED23_HUMAN	11	7	8	8.66667
P52701	MSH6	sp|P52701|MSH6_HUMAN	sp|P52701|MSH6_HUMAN	9	9	8	8.66667
Q9Y2W1	THRAP3	sp|Q9Y2W1|TR150_HUMAN	sp|Q9Y2W1|TR150_HUMAN	9	9	8	8.66667
Q9Y580	RBM7	sp|Q9Y580|RBM7_HUMAN	sp|Q9Y580|RBM7_HUMAN	7	10	8	8.33333
Q13247	SRSF6	sp|Q13247|SRSF6_HUMAN	sp|Q13247|SRSF6_HUMAN	8	8	9	8.33333
P05388	RPLP0	sp|P05388|RLA0_HUMAN;sp|Q8NHW5|RLA0L_HUMAN	sp|P05388|RLA0_HUMAN;sp|Q8NHW5|RLA0L_HUMAN	8	7	10	8.33333
Q01831	XPC	sp|Q01831|XPC_HUMAN	sp|Q01831|XPC_HUMAN	9	6	9	8
Q9UBB9	TFIP11	sp|Q9UBB9|TFP11_HUMAN	sp|Q9UBB9|TFP11_HUMAN	7	8	9	8
Q9BZJ0	CRNKL1	sp|Q9BZJ0|CRNL1_HUMAN	sp|Q9BZJ0|CRNL1_HUMAN	7	8	9	8
Q9GZR7	DDX24	sp|Q9GZR7|DDX24_HUMAN	sp|Q9GZR7|DDX24_HUMAN	7	8	9	8
P09651	HNRNPA1	sp|P09651|ROA1_HUMAN;sp|Q32P51|RA1L2_HUMAN	sp|P09651|ROA1_HUMAN;sp|Q32P51|RA1L2_HUMAN	9	8	7	8
Q2TAY7	SMU1	sp|Q2TAY7|SMU1_HUMAN	sp|Q2TAY7|SMU1_HUMAN	8	9	7	8
Q9UKM9	RALY	sp|Q9UKM9|RALY_HUMAN	sp|Q9UKM9|RALY_HUMAN	7	8	9	8
Q9Y2R4	DDX52	sp|Q9Y2R4|DDX52_HUMAN	sp|Q9Y2R4|DDX52_HUMAN	9	7	8	8
P62266	RPS23	sp|P62266|RS23_HUMAN	sp|P62266|RS23_HUMAN	8	8	8	8
P08238	HSP90AB1	sp|P08238|HS90B_HUMAN;sp|Q58FF7|H90B3_HUMAN;sp|Q14568|HS902_HUMAN;sp|P14625|ENPL_HUMAN	sp|P08238|HS90B_HUMAN	8	7	8	7.66667
P39023	RPL3	sp|P39023|RL3_HUMAN;sp|Q92901|RL3L_HUMAN	sp|P39023|RL3_HUMAN	7	10	6	7.66667
Q8IVI9	NOSTRIN	sp|Q8IVI9|NOSTN_HUMAN	sp|Q8IVI9|NOSTN_HUMAN	8	9	6	7.66667
Q8IWX8	CHERP	sp|Q8IWX8|CHERP_HUMAN	sp|Q8IWX8|CHERP_HUMAN	8	8	7	7.66667
Q96DI7	SNRNP40	sp|Q96DI7|SNR40_HUMAN	sp|Q96DI7|SNR40_HUMAN	9	7	7	7.66667
Q9BVP2	GNL3	sp|Q9BVP2|GNL3_HUMAN;sp|Q9P2Q2|FRM4A_HUMAN	sp|Q9BVP2|GNL3_HUMAN	10	6	7	7.66667
P62424	RPL7A	sp|P62424|RL7A_HUMAN	sp|P62424|RL7A_HUMAN	7	8	8	7.66667
Q86U42	PABPN1	sp|Q86U42|PABP2_HUMAN;sp|A6NDY0|EPAB2_HUMAN	sp|Q86U42|PABP2_HUMAN	7	8	8	7.66667
Q96MU7	YTHDC1	sp|Q96MU7|YTDC1_HUMAN	sp|Q96MU7|YTDC1_HUMAN	9	7	7	7.66667
Q13123	IK	sp|Q13123|RED_HUMAN	sp|Q13123|RED_HUMAN	8	8	6	7.33333
P39019	RPS19	sp|P39019|RS19_HUMAN	sp|P39019|RS19_HUMAN	8	7	7	7.33333
Q9GZS3	WDR61	sp|Q9GZS3|WDR61_HUMAN	sp|Q9GZS3|WDR61_HUMAN	6	9	7	7.33333
P08708	RPS17	sp|P08708|RS17_HUMAN	sp|P08708|RS17_HUMAN	9	8	5	7.33333
P51659	HSD17B4	sp|P51659|DHB4_HUMAN	sp|P51659|DHB4_HUMAN	8	8	5	7
Q14151	SAFB2	sp|Q14151|SAFB2_HUMAN	sp|Q14151|SAFB2_HUMAN	7	7	7	7
O00422	SAP18	sp|O00422|SAP18_HUMAN	sp|O00422|SAP18_HUMAN	8	7	6	7
Q92522	H1FX	sp|Q92522|H1X_HUMAN	sp|Q92522|H1X_HUMAN	8	7	6	7
P53007	SLC25A1	sp|P53007|TXTP_HUMAN	sp|P53007|TXTP_HUMAN	9	6	6	7
P35251	RFC1	sp|P35251|RFC1_HUMAN	sp|P35251|RFC1_HUMAN	8	7	6	7
Q9H568	ACTL8	sp|Q9H568|ACTL8_HUMAN	sp|Q9H568|ACTL8_HUMAN	8	7	6	7
P67870	CSNK2B	sp|P67870|CSK2B_HUMAN	sp|P67870|CSK2B_HUMAN	6	8	7	7
Q86V81	ALYREF	sp|Q86V81|THOC4_HUMAN	sp|Q86V81|THOC4_HUMAN	8	6	7	7
Q02880	TOP2B	sp|Q02880|TOP2B_HUMAN	sp|Q02880|TOP2B_HUMAN	6	7	7	6.66667
P61978	HNRNPK	sp|P61978|HNRPK_HUMAN	sp|P61978|HNRPK_HUMAN	8	6	6	6.66667
Q5JTH9	RRP12	sp|Q5JTH9|RRP12_HUMAN	sp|Q5JTH9|RRP12_HUMAN	7	6	7	6.66667
Q9UQ88	CDK11A	sp|Q9UQ88|CD11A_HUMAN	sp|Q9UQ88|CD11A_HUMAN	6	6	8	6.66667
Q9Y5B6	PAXBP1	sp|Q9Y5B6|PAXB1_HUMAN	sp|Q9Y5B6|PAXB1_HUMAN	6	7	7	6.66667
O60732	MAGEC1	sp|O60732|MAGC1_HUMAN;sp|P43355|MAGA1_HUMAN;sp|P43358|MAGA4_HUMAN;sp|P43361|MAGA8_HUMAN;sp|A2A368|MAGBG_HUMAN;sp|A8MXT2|MAGBH_HUMAN;sp|Q96M61|MAGBI_HUMAN;sp|O15480|MAGB3_HUMAN;sp|P43363|MAGAA_HUMAN	sp|O60732|MAGC1_HUMAN	7	7	6	6.66667
P63162	SNRPN	sp|P63162|RSMN_HUMAN;sp|P14678|RSMB_HUMAN	sp|P63162|RSMN_HUMAN;sp|P14678|RSMB_HUMAN	4	8	8	6.66667
Q71DI3	HIST2H3A	sp|Q71DI3|H32_HUMAN;sp|Q16695|H31T_HUMAN;sp|P84243|H33_HUMAN;sp|P68431|H31_HUMAN;sp|Q6NXT2|H3C_HUMAN	sp|Q71DI3|H32_HUMAN;sp|Q16695|H31T_HUMAN;sp|P84243|H33_HUMAN;sp|P68431|H31_HUMAN;sp|Q6NXT2|H3C_HUMAN	6	8	6	6.66667
P98160	HSPG2	sp|P98160|PGBM_HUMAN	sp|P98160|PGBM_HUMAN	8	5	6	6.33333
Q13769	THOC5	sp|Q13769|THOC5_HUMAN	sp|Q13769|THOC5_HUMAN	5	8	6	6.33333
P11274	BCR	sp|P11274|BCR_HUMAN;sp|Q12979|ABR_HUMAN	sp|P11274|BCR_HUMAN	6	6	7	6.33333
P49916	LIG3	sp|P49916|DNLI3_HUMAN	sp|P49916|DNLI3_HUMAN	6	5	8	6.33333
P62263	RPS14	sp|P62263|RS14_HUMAN	sp|P62263|RS14_HUMAN	6	7	6	6.33333
P62847	RPS24	sp|P62847|RS24_HUMAN	sp|P62847|RS24_HUMAN	7	6	6	6.33333
Q99848	EBNA1BP2	sp|Q99848|EBP2_HUMAN	sp|Q99848|EBP2_HUMAN	6	6	6	6
Q14676	MDC1	sp|Q14676|MDC1_HUMAN	sp|Q14676|MDC1_HUMAN	5	5	8	6
P62316	SNRPD2	sp|P62316|SMD2_HUMAN	sp|P62316|SMD2_HUMAN	5	7	6	6
P62851	RPS25	sp|P62851|RS25_HUMAN	sp|P62851|RS25_HUMAN	6	6	6	6
P05204	HMGN2	sp|P05204|HMGN2_HUMAN;sp|Q15651|HMGN3_HUMAN	sp|P05204|HMGN2_HUMAN;sp|Q15651|HMGN3_HUMAN	6	6	6	6
O60506	SYNCRIP	sp|O60506|HNRPQ_HUMAN	sp|O60506|HNRPQ_HUMAN	7	5	5	5.66667
Q96JP5	ZFP91	sp|Q96JP5|ZFP91_HUMAN;sp|Q96CK0|ZN653_HUMAN	sp|Q96JP5|ZFP91_HUMAN	5	6	6	5.66667
Q71F56	MED13L	sp|Q71F56|MD13L_HUMAN	sp|Q71F56|MD13L_HUMAN	5	8	4	5.66667
Q5T200	ZC3H13	sp|Q5T200|ZC3HD_HUMAN	sp|Q5T200|ZC3HD_HUMAN	5	6	6	5.66667
O15160	POLR1C	sp|O15160|RPAC1_HUMAN	sp|O15160|RPAC1_HUMAN	6	6	5	5.66667
P50750	CDK9	sp|P50750|CDK9_HUMAN	sp|P50750|CDK9_HUMAN	6	6	5	5.66667
Q02878	RPL6	sp|Q02878|RL6_HUMAN	sp|Q02878|RL6_HUMAN	6	6	5	5.66667
Q7Z6E9	RBBP6	sp|Q7Z6E9|RBBP6_HUMAN	sp|Q7Z6E9|RBBP6_HUMAN	5	5	7	5.66667
Q9UJV9	DDX41	sp|Q9UJV9|DDX41_HUMAN	sp|Q9UJV9|DDX41_HUMAN	7	5	4	5.33333
Q9GZS1	POLR1E	sp|Q9GZS1|RPA49_HUMAN	sp|Q9GZS1|RPA49_HUMAN	6	4	6	5.33333
P46777	RPL5	sp|P46777|RL5_HUMAN	sp|P46777|RL5_HUMAN	5	6	5	5.33333
Q13243	SRSF5	sp|Q13243|SRSF5_HUMAN	sp|Q13243|SRSF5_HUMAN	5	5	6	5.33333
Q15717	ELAVL1	sp|Q15717|ELAV1_HUMAN	sp|Q15717|ELAV1_HUMAN	5	4	7	5.33333
Q9BUJ2	HNRNPUL1	sp|Q9BUJ2|HNRL1_HUMAN	sp|Q9BUJ2|HNRL1_HUMAN	6	6	4	5.33333
Q9H4L4	SENP3	sp|Q9H4L4|SENP3_HUMAN	sp|Q9H4L4|SENP3_HUMAN	5	6	5	5.33333
O00571	DDX3X	sp|O00571|DDX3X_HUMAN;sp|O15523|DDX3Y_HUMAN;sp|Q9NQI0|DDX4_HUMAN	sp|O00571|DDX3X_HUMAN;sp|O15523|DDX3Y_HUMAN	6	4	5	5
Q9BV38	WDR18	sp|Q9BV38|WDR18_HUMAN	sp|Q9BV38|WDR18_HUMAN	5	4	6	5
Q5VTE0	EEF1A1P5	sp|Q5VTE0|EF1A3_HUMAN;sp|P68104|EF1A1_HUMAN;sp|Q05639|EF1A2_HUMAN	sp|Q5VTE0|EF1A3_HUMAN;sp|P68104|EF1A1_HUMAN;sp|Q05639|EF1A2_HUMAN	6	5	4	5
O75494	SRSF10	sp|O75494|SRS10_HUMAN;sp|Q8WXF0|SRS12_HUMAN	sp|O75494|SRS10_HUMAN	5	6	4	5
Q13595	TRA2A	sp|Q13595|TRA2A_HUMAN	sp|Q13595|TRA2A_HUMAN	5	5	5	5
P62318	SNRPD3	sp|P62318|SMD3_HUMAN	sp|P62318|SMD3_HUMAN	5	5	5	5
P60866	RPS20	sp|P60866|RS20_HUMAN	sp|P60866|RS20_HUMAN	5	5	5	5
O00148	DDX39A	sp|O00148|DX39A_HUMAN	sp|O00148|DX39A_HUMAN	5	4	5	4.66667
Q07020	RPL18	sp|Q07020|RL18_HUMAN	sp|Q07020|RL18_HUMAN	5	4	5	4.66667
P62917	RPL8	sp|P62917|RL8_HUMAN	sp|P62917|RL8_HUMAN	5	4	5	4.66667
O75448	MED24	sp|O75448|MED24_HUMAN	sp|O75448|MED24_HUMAN	5	5	4	4.66667
O60563	CCNT1	sp|O60563|CCNT1_HUMAN	sp|O60563|CCNT1_HUMAN	4	5	5	4.66667
Q5BKZ1	ZNF326	sp|Q5BKZ1|ZN326_HUMAN	sp|Q5BKZ1|ZN326_HUMAN	3	5	6	4.66667
Q8IY57	YAF2	sp|Q8IY57|YAF2_HUMAN	sp|Q8IY57|YAF2_HUMAN	4	5	5	4.66667
Q13151	HNRNPA0	sp|Q13151|ROA0_HUMAN	sp|Q13151|ROA0_HUMAN	4	5	5	4.66667
P08865	RPSA	sp|P08865|RSSA_HUMAN	sp|P08865|RSSA_HUMAN	4	5	4	4.33333
P55081	MFAP1	sp|P55081|MFAP1_HUMAN	sp|P55081|MFAP1_HUMAN	4	4	5	4.33333
Q14562	DHX8	sp|Q14562|DHX8_HUMAN	sp|Q14562|DHX8_HUMAN	4	4	5	4.33333
O43159	RRP8	sp|O43159|RRP8_HUMAN	sp|O43159|RRP8_HUMAN	4	4	5	4.33333
P56182	RRP1	sp|P56182|RRP1_HUMAN	sp|P56182|RRP1_HUMAN	5	4	4	4.33333
P62081	RPS7	sp|P62081|RS7_HUMAN	sp|P62081|RS7_HUMAN	5	4	4	4.33333
Q14103	HNRNPD	sp|Q14103|HNRPD_HUMAN	sp|Q14103|HNRPD_HUMAN	5	3	5	4.33333
Q96QD9	FYTTD1	sp|Q96QD9|UIF_HUMAN	sp|Q96QD9|UIF_HUMAN	4	4	4	4
Q9H0D6	XRN2	sp|Q9H0D6|XRN2_HUMAN	sp|Q9H0D6|XRN2_HUMAN	4	4	4	4
P00519	ABL1	sp|P00519|ABL1_HUMAN;sp|P42684|ABL2_HUMAN	sp|P00519|ABL1_HUMAN	6	3	3	4
Q9NW64	RBM22	sp|Q9NW64|RBM22_HUMAN	sp|Q9NW64|RBM22_HUMAN	4	4	4	4
P27635	RPL10	sp|P27635|RL10_HUMAN;sp|Q96L21|RL10L_HUMAN	sp|P27635|RL10_HUMAN	5	3	4	4
Q13415	ORC1	sp|Q13415|ORC1_HUMAN	sp|Q13415|ORC1_HUMAN	4	3	5	4
Q13523	PRPF4B	sp|Q13523|PRP4B_HUMAN	sp|Q13523|PRP4B_HUMAN	4	5	3	4
Q86W42	THOC6	sp|Q86W42|THOC6_HUMAN	sp|Q86W42|THOC6_HUMAN	6	3	3	4
P62244	RPS15A	sp|P62244|RS15A_HUMAN	sp|P62244|RS15A_HUMAN	3	5	4	4
P26368	U2AF2	sp|P26368|U2AF2_HUMAN	sp|P26368|U2AF2_HUMAN	4	4	3	3.66667
P38432	COIL	sp|P38432|COIL_HUMAN	sp|P38432|COIL_HUMAN	3	3	5	3.66667
O15446	CD3EAP	sp|O15446|RPA34_HUMAN	sp|O15446|RPA34_HUMAN	5	3	3	3.66667
P11940	PABPC1	sp|P11940|PABP1_HUMAN;sp|Q9H361|PABP3_HUMAN;sp|Q4VXU2|PAP1L_HUMAN;sp|Q96DU9|PABP5_HUMAN	sp|P11940|PABP1_HUMAN	4	4	3	3.66667
Q02040	AKAP17A	sp|Q02040|AK17A_HUMAN	sp|Q02040|AK17A_HUMAN	3	6	2	3.66667
Q8IX01	SUGP2	sp|Q8IX01|SUGP2_HUMAN	sp|Q8IX01|SUGP2_HUMAN	4	4	3	3.66667
Q8N960	CEP120	sp|Q8N960|CE120_HUMAN	sp|Q8N960|CE120_HUMAN	4	3	4	3.66667
Q9Y2X0	MED16	sp|Q9Y2X0|MED16_HUMAN	sp|Q9Y2X0|MED16_HUMAN	5	3	3	3.66667
P62899	RPL31	sp|P62899|RL31_HUMAN	sp|P62899|RL31_HUMAN	4	3	4	3.66667
Q9NYF8	BCLAF1	sp|Q9NYF8|BCLF1_HUMAN	sp|Q9NYF8|BCLF1_HUMAN	3	4	4	3.66667
Q9H6R4	NOL6	sp|Q9H6R4|NOL6_HUMAN	sp|Q9H6R4|NOL6_HUMAN	4	3	4	3.66667
P07900	HSP90AA1	sp|P07900|HS90A_HUMAN;sp|Q58FG1|HS904_HUMAN	sp|P07900|HS90A_HUMAN	3	2	5	3.33333
O43809	NUDT21	sp|O43809|CPSF5_HUMAN	sp|O43809|CPSF5_HUMAN	3	4	3	3.33333
O60264	SMARCA5	sp|O60264|SMCA5_HUMAN;sp|P28370|SMCA1_HUMAN	sp|O60264|SMCA5_HUMAN	3	4	3	3.33333
O60508	CDC40	sp|O60508|PRP17_HUMAN	sp|O60508|PRP17_HUMAN	3	3	4	3.33333
Q96GM8	TOE1	sp|Q96GM8|TOE1_HUMAN	sp|Q96GM8|TOE1_HUMAN	2	5	3	3.33333
O00257	CBX4	sp|O00257|CBX4_HUMAN	sp|O00257|CBX4_HUMAN	2	2	6	3.33333
P25398	RPS12	sp|P25398|RS12_HUMAN	sp|P25398|RS12_HUMAN	3	3	4	3.33333
P84103	SRSF3	sp|P84103|SRSF3_HUMAN	sp|P84103|SRSF3_HUMAN	3	4	3	3.33333
Q9HC52	CBX8	sp|Q9HC52|CBX8_HUMAN;sp|O95503|CBX6_HUMAN	sp|Q9HC52|CBX8_HUMAN	3	3	4	3.33333
Q01081	U2AF1	sp|Q01081|U2AF1_HUMAN;sp|P0DN76|U2AF5_HUMAN;sp|Q8WU68|U2AF4_HUMAN	sp|Q01081|U2AF1_HUMAN;sp|P0DN76|U2AF5_HUMAN	4	3	3	3.33333
P18621	RPL17	sp|P18621|RL17_HUMAN	sp|P18621|RL17_HUMAN	3	3	4	3.33333
P26373	RPL13	sp|P26373|RL13_HUMAN	sp|P26373|RL13_HUMAN	3	4	3	3.33333
P62750	RPL23A	sp|P62750|RL23A_HUMAN	sp|P62750|RL23A_HUMAN	3	4	3	3.33333
P62906	RPL10A	sp|P62906|RL10A_HUMAN	sp|P62906|RL10A_HUMAN	4	3	3	3.33333
Q53F19	NCBP3	sp|Q53F19|NCBP3_HUMAN	sp|Q53F19|NCBP3_HUMAN	3	3	4	3.33333
Q9BSC4	NOL10	sp|Q9BSC4|NOL10_HUMAN	sp|Q9BSC4|NOL10_HUMAN	3	3	4	3.33333
Q9ULX6	AKAP8L	sp|Q9ULX6|AKP8L_HUMAN	sp|Q9ULX6|AKP8L_HUMAN	3	4	3	3.33333
P18124	RPL7	sp|P18124|RL7_HUMAN	sp|P18124|RL7_HUMAN	2	3	5	3.33333
P62314	SNRPD1	sp|P62314|SMD1_HUMAN	sp|P62314|SMD1_HUMAN	3	4	3	3.33333
Q92804	TAF15	sp|Q92804|RBP56_HUMAN	sp|Q92804|RBP56_HUMAN	3	4	3	3.33333
P55769	SNU13	sp|P55769|NH2L1_HUMAN	sp|P55769|NH2L1_HUMAN	3	2	4	3
O43172	PRPF4	sp|O43172|PRP4_HUMAN	sp|O43172|PRP4_HUMAN	3	3	3	3
P17096	HMGA1	sp|P17096|HMGA1_HUMAN	sp|P17096|HMGA1_HUMAN	3	3	3	3
P08621	SNRNP70	sp|P08621|RU17_HUMAN	sp|P08621|RU17_HUMAN	3	3	3	3
P83731	RPL24	sp|P83731|RL24_HUMAN	sp|P83731|RL24_HUMAN	3	3	3	3
Q02543	RPL18A	sp|Q02543|RL18A_HUMAN	sp|Q02543|RL18A_HUMAN	3	3	3	3
Q13427	PPIG	sp|Q13427|PPIG_HUMAN	sp|Q13427|PPIG_HUMAN	3	3	3	3
Q14669	TRIP12	sp|Q14669|TRIPC_HUMAN	sp|Q14669|TRIPC_HUMAN	3	1	5	3
Q96RN5	MED15	sp|Q96RN5|MED15_HUMAN	sp|Q96RN5|MED15_HUMAN	3	3	3	3
Q9Y383	LUC7L2	sp|Q9Y383|LC7L2_HUMAN	sp|Q9Y383|LC7L2_HUMAN	4	3	2	3
P30050	RPL12	sp|P30050|RL12_HUMAN	sp|P30050|RL12_HUMAN	2	4	3	3
P62841	RPS15	sp|P62841|RS15_HUMAN	sp|P62841|RS15_HUMAN	5	3	1	3
Q9NY12	GAR1	sp|Q9NY12|GAR1_HUMAN	sp|Q9NY12|GAR1_HUMAN	5	2	2	3
O00479	HMGN4	sp|O00479|HMGN4_HUMAN	sp|O00479|HMGN4_HUMAN	3	3	3	3
P61313	RPL15	sp|P61313|RL15_HUMAN	sp|P61313|RL15_HUMAN	3	4	2	3
P62857	RPS28	sp|P62857|RS28_HUMAN	sp|P62857|RS28_HUMAN	3	3	3	3
P62854	RPS26	sp|P62854|RS26_HUMAN;sp|Q5JNZ5|RS26L_HUMAN	sp|P62854|RS26_HUMAN;sp|Q5JNZ5|RS26L_HUMAN	3	3	3	3
P62913	RPL11	sp|P62913|RL11_HUMAN	sp|P62913|RL11_HUMAN	2	3	3	2.66667
Q9NVC6	MED17	sp|Q9NVC6|MED17_HUMAN	sp|Q9NVC6|MED17_HUMAN	4	2	2	2.66667
Q8WWY3	PRPF31	sp|Q8WWY3|PRP31_HUMAN	sp|Q8WWY3|PRP31_HUMAN	3	3	2	2.66667
Q99590	SCAF11	sp|Q99590|SCAFB_HUMAN	sp|Q99590|SCAFB_HUMAN	5	2	1	2.66667
O00468	AGRN	sp|O00468|AGRIN_HUMAN	sp|O00468|AGRIN_HUMAN	4	2	2	2.66667
P09012	SNRPA	sp|P09012|SNRPA_HUMAN	sp|P09012|SNRPA_HUMAN	2	4	2	2.66667
P54132	BLM	sp|P54132|BLM_HUMAN	sp|P54132|BLM_HUMAN	4	2	2	2.66667
P61353	RPL27	sp|P61353|RL27_HUMAN	sp|P61353|RL27_HUMAN	2	2	4	2.66667
Q9P275	USP36	sp|Q9P275|UBP36_HUMAN	sp|Q9P275|UBP36_HUMAN	2	2	4	2.66667
O14776	TCERG1	sp|O14776|TCRG1_HUMAN;sp|Q5VWI1|TCRGL_HUMAN	sp|O14776|TCRG1_HUMAN	3	3	2	2.66667
O43823	AKAP8	sp|O43823|AKAP8_HUMAN	sp|O43823|AKAP8_HUMAN	3	2	3	2.66667
P50914	RPL14	sp|P50914|RL14_HUMAN	sp|P50914|RL14_HUMAN	2	3	3	2.66667
P98175	RBM10	sp|P98175|RBM10_HUMAN	sp|P98175|RBM10_HUMAN	3	3	2	2.66667
Q8NI51	CTCFL	sp|Q8NI51|CTCFL_HUMAN;sp|P49711|CTCF_HUMAN	sp|Q8NI51|CTCFL_HUMAN	2	3	3	2.66667
Q9NY61	AATF	sp|Q9NY61|AATF_HUMAN	sp|Q9NY61|AATF_HUMAN	3	2	2	2.33333
Q8WYP5	AHCTF1	sp|Q8WYP5|ELYS_HUMAN	sp|Q8WYP5|ELYS_HUMAN	3	1	3	2.33333
Q9Y265	RUVBL1	sp|Q9Y265|RUVB1_HUMAN	sp|Q9Y265|RUVB1_HUMAN	1	3	3	2.33333
Q13547	HDAC1	sp|Q13547|HDAC1_HUMAN;sp|Q92769|HDAC2_HUMAN;sp|O15379|HDAC3_HUMAN	sp|Q13547|HDAC1_HUMAN;sp|Q92769|HDAC2_HUMAN	3	2	2	2.33333
Q8N488	RYBP	sp|Q8N488|RYBP_HUMAN	sp|Q8N488|RYBP_HUMAN	2	2	3	2.33333
O15226	NKRF	sp|O15226|NKRF_HUMAN	sp|O15226|NKRF_HUMAN	2	2	3	2.33333
P49750	YLPM1	sp|P49750|YLPM1_HUMAN	sp|P49750|YLPM1_HUMAN	3	2	2	2.33333
Q09028	RBBP4	sp|Q09028|RBBP4_HUMAN;sp|Q16576|RBBP7_HUMAN	sp|Q09028|RBBP4_HUMAN	2	3	2	2.33333
Q8N3X1	FNBP4	sp|Q8N3X1|FNBP4_HUMAN	sp|Q8N3X1|FNBP4_HUMAN	2	2	3	2.33333
Q13148	TARDBP	sp|Q13148|TADBP_HUMAN	sp|Q13148|TADBP_HUMAN	2	3	2	2.33333
Q9NX24	NHP2	sp|Q9NX24|NHP2_HUMAN	sp|Q9NX24|NHP2_HUMAN	2	3	2	2.33333
Q9UNZ5	C19orf53	sp|Q9UNZ5|L10K_HUMAN	sp|Q9UNZ5|L10K_HUMAN	2	3	2	2.33333
Q15427	SF3B4	sp|Q15427|SF3B4_HUMAN	sp|Q15427|SF3B4_HUMAN	3	1	3	2.33333
Q99729	HNRNPAB	sp|Q99729|ROAA_HUMAN	sp|Q99729|ROAA_HUMAN	3	1	3	2.33333
Q07666	KHDRBS1	sp|Q07666|KHDR1_HUMAN	sp|Q07666|KHDR1_HUMAN	3	2	2	2.33333
Q13112	CHAF1B	sp|Q13112|CAF1B_HUMAN	sp|Q13112|CAF1B_HUMAN	4	1	2	2.33333
P12236	SLC25A6	sp|P12236|ADT3_HUMAN	sp|P12236|ADT3_HUMAN	2	1	3	2
P17066	HSPA6	sp|P17066|HSP76_HUMAN;sp|P48741|HSP77_HUMAN	sp|P17066|HSP76_HUMAN;sp|P48741|HSP77_HUMAN	2	2	2	2
Q71UI9	H2AFV	sp|Q71UI9|H2AV_HUMAN;sp|P0C0S5|H2AZ_HUMAN	sp|Q71UI9|H2AV_HUMAN;sp|P0C0S5|H2AZ_HUMAN	2	2	2	2
P40429	RPL13A	sp|P40429|RL13A_HUMAN;sp|Q6NVV1|R13P3_HUMAN	sp|P40429|RL13A_HUMAN	2	2	2	2
Q13310	PABPC4	sp|Q13310|PABP4_HUMAN;sp|P0CB38|PAB4L_HUMAN	sp|Q13310|PABP4_HUMAN	2	2	2	2
Q9H0H5	RACGAP1	sp|Q9H0H5|RGAP1_HUMAN	sp|Q9H0H5|RGAP1_HUMAN	3	1	2	2
Q9GZR2	REXO4	sp|Q9GZR2|REXO4_HUMAN	sp|Q9GZR2|REXO4_HUMAN	2	2	2	2
O43395	PRPF3	sp|O43395|PRPF3_HUMAN	sp|O43395|PRPF3_HUMAN	2	2	2	2
Q02241	KIF23	sp|Q02241|KIF23_HUMAN	sp|Q02241|KIF23_HUMAN	2	2	2	2
Q9Y221	NIP7	sp|Q9Y221|NIP7_HUMAN	sp|Q9Y221|NIP7_HUMAN	2	2	2	2
P30414	NKTR	sp|P30414|NKTR_HUMAN	sp|P30414|NKTR_HUMAN	3	1	2	2
P46779	RPL28	sp|P46779|RL28_HUMAN	sp|P46779|RL28_HUMAN	2	1	3	2
P49336	CDK8	sp|P49336|CDK8_HUMAN;sp|Q9BWU1|CDK19_HUMAN	sp|P49336|CDK8_HUMAN	2	2	2	2
P62888	RPL30	sp|P62888|RL30_HUMAN	sp|P62888|RL30_HUMAN	2	2	2	2
Q00325	SLC25A3	sp|Q00325|MPCP_HUMAN	sp|Q00325|MPCP_HUMAN	1	3	2	2
Q14739	LBR	sp|Q14739|LBR_HUMAN	sp|Q14739|LBR_HUMAN	2	2	2	2
Q9NPE3	NOP10	sp|Q9NPE3|NOP10_HUMAN	sp|Q9NPE3|NOP10_HUMAN	2	3	1	2
Q9UHV7	MED13	sp|Q9UHV7|MED13_HUMAN	sp|Q9UHV7|MED13_HUMAN	1	2	3	2
Q9UHX1	PUF60	sp|Q9UHX1|PUF60_HUMAN	sp|Q9UHX1|PUF60_HUMAN	1	3	2	2
Q9HAN9	NMNAT1	sp|Q9HAN9|NMNA1_HUMAN	sp|Q9HAN9|NMNA1_HUMAN	2	2	2	2
P40939	HADHA	sp|P40939|ECHA_HUMAN	sp|P40939|ECHA_HUMAN	2	2	1	1.66667
Q96ST2	IWS1	sp|Q96ST2|IWS1_HUMAN	sp|Q96ST2|IWS1_HUMAN	2	2	1	1.66667
Q9UJS0	SLC25A13	sp|Q9UJS0|CMC2_HUMAN	sp|Q9UJS0|CMC2_HUMAN	2	1	2	1.66667
O75683	SURF6	sp|O75683|SURF6_HUMAN	sp|O75683|SURF6_HUMAN	3	1	1	1.66667
O95816	BAG2	sp|O95816|BAG2_HUMAN	sp|O95816|BAG2_HUMAN	2	1	2	1.66667
P09874	PARP1	sp|P09874|PARP1_HUMAN	sp|P09874|PARP1_HUMAN	2	1	2	1.66667
Q10570	CPSF1	sp|Q10570|CPSF1_HUMAN	sp|Q10570|CPSF1_HUMAN	3	1	1	1.66667
Q16630	CPSF6	sp|Q16630|CPSF6_HUMAN	sp|Q16630|CPSF6_HUMAN	1	3	1	1.66667
Q7L2E3	DHX30	sp|Q7L2E3|DHX30_HUMAN	sp|Q7L2E3|DHX30_HUMAN	1	2	2	1.66667
Q8IXB1	DNAJC10	sp|Q8IXB1|DJC10_HUMAN	sp|Q8IXB1|DJC10_HUMAN	3	0	2	1.66667
Q96I25	RBM17	sp|Q96I25|SPF45_HUMAN	sp|Q96I25|SPF45_HUMAN	2	2	1	1.66667
Q96JB3	HIC2	sp|Q96JB3|HIC2_HUMAN	sp|Q96JB3|HIC2_HUMAN	2	1	2	1.66667
Q96ME7	ZNF512	sp|Q96ME7|ZN512_HUMAN	sp|Q96ME7|ZN512_HUMAN	2	2	1	1.66667
Q96T58	SPEN	sp|Q96T58|MINT_HUMAN	sp|Q96T58|MINT_HUMAN	1	2	2	1.66667
Q9NWB6	ARGLU1	sp|Q9NWB6|ARGL1_HUMAN	sp|Q9NWB6|ARGL1_HUMAN	1	2	2	1.66667
Q9NZI8	IGF2BP1	sp|Q9NZI8|IF2B1_HUMAN;sp|Q9Y6M1|IF2B2_HUMAN	sp|Q9NZI8|IF2B1_HUMAN	1	1	3	1.66667
P16401	HIST1H1B	sp|P16401|H15_HUMAN	sp|P16401|H15_HUMAN	2	1	2	1.66667

## Sheet: GFP-RING1B
Table S1. Mass spec data GFP-RING1B pull out
Uniprot ID	Gene	T: Protein IDs	T: Majority protein IDs	T: MS/MS Count 2-TR1	T: MS/MS Count GFP-RING1B_1	T: MS/MS Count GFP-RING1B_2	T: MS/MS Count GFP-RING1B_3	Av. MS/MS GFP-RING1B
Q99496	RNF2	sp|Q99496|RING2_HUMAN	sp|Q99496|RING2_HUMAN	RING2	257	262	229	249.333
		CON__Q9U6Y5	CON__Q9U6Y5	CON	180	197	184	187
Q93009	USP7	sp|Q93009|UBP7_HUMAN	sp|Q93009|UBP7_HUMAN	UBP7	148	125	122	131.667
Q8NHM5	KDM2B	sp|Q8NHM5|KDM2B_HUMAN;sp|Q9Y2K7|KDM2A_HUMAN	sp|Q8NHM5|KDM2B_HUMAN	KDM2B	120	115	120	118.333
P00747	PLG	CON__P06868;sp|P00747|PLMN_HUMAN;sp|P08519|APOA_HUMAN	CON__P06868	CON	132	104	111	115.667
Q6W2J9	BCOR	sp|Q6W2J9|BCOR_HUMAN	sp|Q6W2J9|BCOR_HUMAN	BCOR	116	106	101	107.667
Q8IXK0	PHC2	sp|Q8IXK0|PHC2_HUMAN	sp|Q8IXK0|PHC2_HUMAN	PHC2	108	108	101	105.667
		CON__P00761	CON__P00761	CON	84	117	107	102.667
Q08211	DHX9	sp|Q08211|DHX9_HUMAN	sp|Q08211|DHX9_HUMAN	DHX9	99	96	90	95
Q9HC52	CBX8	sp|Q9HC52|CBX8_HUMAN	sp|Q9HC52|CBX8_HUMAN	CBX8	99	89	93	93.6667
Q5H9F3	BCORL1	sp|Q5H9F3|BCORL_HUMAN	sp|Q5H9F3|BCORL_HUMAN	BCORL	95	94	87	92
P04264	KRT1	sp|P04264|K2C1_HUMAN;CON__P04264	sp|P04264|K2C1_HUMAN;CON__P04264	K2C1	96	85	84	88.3333
Q9NR30	DDX21	sp|Q9NR30|DDX21_HUMAN	sp|Q9NR30|DDX21_HUMAN	DDX21	91	84	85	86.6667
Q8IWI9	MGA	sp|Q8IWI9|MGAP_HUMAN	sp|Q8IWI9|MGAP_HUMAN	MGAP	67	73	74	71.3333
P13645	KRT10	sp|P13645|K1C10_HUMAN;CON__P13645;CON__P02535-1;sp|Q7Z3Y7|K1C28_HUMAN;CON__Q7Z3Y7;CON__Q148H6;sp|Q7Z3Z0|K1C25_HUMAN;CON__Q7Z3Z0;sp|Q7Z3Y8|K1C27_HUMAN;CON__Q7Z3Y8;sp|Q99456|K1C12_HUMAN;CON__Q99456;sp|Q2M2I5|K1C24_HUMAN;CON__Q2M2I5;CON__Q92764;CON__A2AB72;sp|Q92764|KRT35_HUMAN;sp|Q7Z3Y9|K1C26_HUMAN;CON__Q7Z3Y9	sp|P13645|K1C10_HUMAN;CON__P13645	K1C10	60	61	59	60
P07437	TUBB	sp|P07437|TBB5_HUMAN;sp|A6NNZ2|TBB8L_HUMAN;sp|Q9BUF5|TBB6_HUMAN;sp|Q9H4B7|TBB1_HUMAN;CON__ENSEMBL:ENSBTAP00000025008	sp|P07437|TBB5_HUMAN	TBB5	66	59	48	57.6667
P78527	PRKDC	sp|P78527|PRKDC_HUMAN	sp|P78527|PRKDC_HUMAN	PRKDC	58	57	55	56.6667
P52272	HNRNPM	sp|P52272|HNRPM_HUMAN	sp|P52272|HNRPM_HUMAN	HNRPM	56	53	54	54.3333
P11142	HSPA8	sp|P11142|HSP7C_HUMAN;sp|P54652|HSP72_HUMAN	sp|P11142|HSP7C_HUMAN	HSP7C	52	54	56	54
P78364	PHC1	sp|P78364|PHC1_HUMAN	sp|P78364|PHC1_HUMAN	PHC1	58	53	49	53.3333
Q96GD3	SCMH1	sp|Q96GD3|SCMH1_HUMAN	sp|Q96GD3|SCMH1_HUMAN	SCMH1	54	53	49	52
P35527	KRT9	sp|P35527|K1C9_HUMAN;CON__P35527	sp|P35527|K1C9_HUMAN;CON__P35527	K1C9	56	50	45	50.3333
		CON__P02769	CON__P02769	CON	54	53	43	50
P14373	TRIM27	sp|P14373|TRI27_HUMAN;sp|Q9HCM9|TRI39_HUMAN	sp|P14373|TRI27_HUMAN	TRI27	50	50	49	49.6667
P35226	BMI1	sp|P35226|BMI1_HUMAN	sp|P35226|BMI1_HUMAN	BMI1	47	49	44	46.6667
Q14781	CBX2	sp|Q14781|CBX2_HUMAN	sp|Q14781|CBX2_HUMAN	CBX2	47	41	47	45
Q12906	ILF3	sp|Q12906|ILF3_HUMAN;sp|Q96SI9|STRBP_HUMAN	sp|Q12906|ILF3_HUMAN	ILF3	48	44	42	44.6667
O75643	SNRNP200	sp|O75643|U520_HUMAN	sp|O75643|U520_HUMAN	U520	48	45	40	44.3333
P68363	TUBA1B	sp|P68363|TBA1B_HUMAN;sp|P68366|TBA4A_HUMAN;sp|A6NHL2|TBAL3_HUMAN;sp|Q9H853|TBA4B_HUMAN	sp|P68363|TBA1B_HUMAN;sp|P68366|TBA4A_HUMAN	TBA1B	48	41	42	43.6667
Q8NDX5	PHC3	sp|Q8NDX5|PHC3_HUMAN	sp|Q8NDX5|PHC3_HUMAN	PHC3	43	44	43	43.3333
P35908	KRT2	sp|P35908|K22E_HUMAN;CON__P35908;sp|Q01546|K22O_HUMAN;CON__Q01546;CON__P07744;CON__Q9R0H5	sp|P35908|K22E_HUMAN;CON__P35908	K22E	43	42	42	42.3333
P09661	SNRPA1	sp|P09661|RU2A_HUMAN	sp|P09661|RU2A_HUMAN	RU2A	43	40	39	40.6667
P0DMV9	HSPA1B	sp|P0DMV9|HS71B_HUMAN;sp|P0DMV8|HS71A_HUMAN	sp|P0DMV9|HS71B_HUMAN;sp|P0DMV8|HS71A_HUMAN	HS71B	39	42	39	40
Q14980	NUMA1	sp|Q14980|NUMA1_HUMAN	sp|Q14980|NUMA1_HUMAN	NUMA1	36	44	40	40
O00257	CBX4	sp|O00257|CBX4_HUMAN	sp|O00257|CBX4_HUMAN	CBX4	39	35	37	37
O43390	HNRNPR	sp|O43390|HNRPR_HUMAN	sp|O43390|HNRPR_HUMAN	HNRPR	41	34	34	36.3333
Q9BSM1	PCGF1	sp|Q9BSM1|PCGF1_HUMAN	sp|Q9BSM1|PCGF1_HUMAN	PCGF1	39	34	34	35.6667
P17844	DDX5	sp|P17844|DDX5_HUMAN	sp|P17844|DDX5_HUMAN	DDX5	34	36	35	35
P05141	SLC25A5	sp|P05141|ADT2_HUMAN;sp|Q9H0C2|ADT4_HUMAN	sp|P05141|ADT2_HUMAN	ADT2	32	33	35	33.3333
P31943	HNRNPH1	sp|P31943|HNRH1_HUMAN;sp|P31942|HNRH3_HUMAN	sp|P31943|HNRH1_HUMAN	HNRH1	33	35	32	33.3333
Q6P2Q9	PRPF8	sp|Q6P2Q9|PRP8_HUMAN	sp|Q6P2Q9|PRP8_HUMAN	PRP8	29	29	36	31.3333
P35227	PCGF2	sp|P35227|PCGF2_HUMAN	sp|P35227|PCGF2_HUMAN	PCGF2	30	29	32	30.3333
Q15029	EFTUD2	sp|Q15029|U5S1_HUMAN	sp|Q15029|U5S1_HUMAN	U5S1	34	29	28	30.3333
P68400	CSNK2A1	sp|P68400|CSK21_HUMAN;sp|Q8NEV1|CSK23_HUMAN	sp|P68400|CSK21_HUMAN;sp|Q8NEV1|CSK23_HUMAN	CSK21	31	30	27	29.3333
P19784	CSNK2A2	sp|P19784|CSK22_HUMAN	sp|P19784|CSK22_HUMAN	CSK22	30	27	25	27.3333
P63261	ACTG1	sp|P63261|ACTG_HUMAN;sp|P60709|ACTB_HUMAN;sp|P68133|ACTS_HUMAN;sp|P68032|ACTC_HUMAN;sp|P63267|ACTH_HUMAN;sp|P62736|ACTA_HUMAN;sp|Q6S8J3|POTEE_HUMAN;sp|A5A3E0|POTEF_HUMAN;sp|P0CG38|POTEI_HUMAN;sp|Q562R1|ACTBL_HUMAN;sp|P0CG39|POTEJ_HUMAN;sp|Q9BYX7|ACTBM_HUMAN	sp|P63261|ACTG_HUMAN;sp|P60709|ACTB_HUMAN;sp|P68133|ACTS_HUMAN;sp|P68032|ACTC_HUMAN;sp|P63267|ACTH_HUMAN;sp|P62736|ACTA_HUMAN	ACTG	29	26	26	27
P07910	HNRNPC	sp|P07910|HNRPC_HUMAN;sp|P0DMR1|HNRC4_HUMAN;sp|O60812|HNRC1_HUMAN;sp|B7ZW38|HNRC3_HUMAN;sp|B2RXH8|HNRC2_HUMAN;sp|Q86SE5|RALYL_HUMAN	sp|P07910|HNRPC_HUMAN	HNRPC	31	24	25	26.6667
Q9BYE7	PCGF6	sp|Q9BYE7|PCGF6_HUMAN	sp|Q9BYE7|PCGF6_HUMAN	PCGF6	28	23	23	24.6667
Q9HAH7	FBRS	sp|Q9HAH7|FBRS_HUMAN	sp|Q9HAH7|FBRS_HUMAN	FBRS	24	23	26	24.3333
P52597	HNRNPF	sp|P52597|HNRPF_HUMAN	sp|P52597|HNRPF_HUMAN	HNRPF	21	25	24	23.3333
Q07955	SRSF1	sp|Q07955|SRSF1_HUMAN	sp|Q07955|SRSF1_HUMAN	SRSF1	23	24	22	23
Q5SSJ5	HP1BP3	sp|Q5SSJ5|HP1B3_HUMAN	sp|Q5SSJ5|HP1B3_HUMAN	HP1B3	21	21	20	20.6667
Q12905	ILF2	sp|Q12905|ILF2_HUMAN	sp|Q12905|ILF2_HUMAN	ILF2	22	21	18	20.3333
Q96PK6	RBM14	sp|Q96PK6|RBM14_HUMAN	sp|Q96PK6|RBM14_HUMAN	RBM14	18	21	22	20.3333
P61962	DCAF7	sp|P61962|DCAF7_HUMAN	sp|P61962|DCAF7_HUMAN	DCAF7	23	17	15	18.3333
Q8IY57	YAF2	sp|Q8IY57|YAF2_HUMAN	sp|Q8IY57|YAF2_HUMAN	YAF2	18	19	16	17.6667
Q9NVI7	ATAD3A	sp|Q9NVI7|ATD3A_HUMAN;sp|Q5T2N8|ATD3C_HUMAN	sp|Q9NVI7|ATD3A_HUMAN	ATD3A	18	16	17	17
P62805	H4-16	sp|P62805|H4_HUMAN	sp|P62805|H4_HUMAN	H4	19	16	15	16.6667
P43243	MATR3	sp|P43243|MATR3_HUMAN	sp|P43243|MATR3_HUMAN	MATR3	18	17	14	16.3333
O43143	DHX15	sp|O43143|DHX15_HUMAN	sp|O43143|DHX15_HUMAN	DHX15	17	18	13	16
P38159	RBMX	sp|P38159|RBMX_HUMAN;sp|Q96E39|RMXL1_HUMAN;sp|O75526|RMXL2_HUMAN;sp|Q8N7X1|RMXL3_HUMAN	sp|P38159|RBMX_HUMAN;sp|Q96E39|RMXL1_HUMAN	RBMX	16	15	15	15.3333
O00567	NOP56	sp|O00567|NOP56_HUMAN	sp|O00567|NOP56_HUMAN	NOP56	14	14	17	15
Q92841	DDX17	sp|Q92841|DDX17_HUMAN	sp|Q92841|DDX17_HUMAN	DDX17	16	15	14	15
P62701	RPS4X	sp|P62701|RS4X_HUMAN;sp|P22090|RS4Y1_HUMAN;sp|Q8TD47|RS4Y2_HUMAN	sp|P62701|RS4X_HUMAN	RS4X	18	13	13	14.6667
Q5VTE0	EEF1A1P5	sp|Q5VTE0|EF1A3_HUMAN;sp|P68104|EF1A1_HUMAN;sp|Q05639|EF1A2_HUMAN	sp|Q5VTE0|EF1A3_HUMAN;sp|P68104|EF1A1_HUMAN;sp|Q05639|EF1A2_HUMAN	EF1A3	14	15	15	14.6667
Q9UKV3	ACIN1	sp|Q9UKV3|ACINU_HUMAN	sp|Q9UKV3|ACINU_HUMAN	ACINU	15	13	15	14.3333
P12956	XRCC6	sp|P12956|XRCC6_HUMAN	sp|P12956|XRCC6_HUMAN	XRCC6	13	15	14	14
P22695	UQCRC2	sp|P22695|QCR2_HUMAN	sp|P22695|QCR2_HUMAN	QCR2	12	14	16	14
P38919	EIF4A3	sp|P38919|IF4A3_HUMAN	sp|P38919|IF4A3_HUMAN	IF4A3	13	13	14	13.3333
Q9Y2X3	NOP58	sp|Q9Y2X3|NOP58_HUMAN	sp|Q9Y2X3|NOP58_HUMAN	NOP58	12	15	13	13.3333
Q9UQR0	SCML2	sp|Q9UQR0|SCML2_HUMAN	sp|Q9UQR0|SCML2_HUMAN	SCML2	14	12	13	13
P13010	XRCC5	sp|P13010|XRCC5_HUMAN	sp|P13010|XRCC5_HUMAN	XRCC5	11	11	16	12.6667
P16403	H1-2	sp|P16403|H12_HUMAN	sp|P16403|H12_HUMAN	H12	12	13	13	12.6667
P53007	SLC25A1	sp|P53007|TXTP_HUMAN	sp|P53007|TXTP_HUMAN	TXTP	14	12	12	12.6667
Q1KMD3	HNRNPUL2	sp|Q1KMD3|HNRL2_HUMAN	sp|Q1KMD3|HNRL2_HUMAN	HNRL2	11	12	15	12.6667
Q9UJS0	SLC25A13	sp|Q9UJS0|CMC2_HUMAN	sp|Q9UJS0|CMC2_HUMAN	CMC2	13	12	13	12.6667
Q00839	HNRNPU	sp|Q00839|HNRPU_HUMAN	sp|Q00839|HNRPU_HUMAN	HNRPU	12	10	15	12.3333
P02545	LMNA	sp|P02545|LMNA_HUMAN	sp|P02545|LMNA_HUMAN	LMNA	14	9	13	12
Q8IZL8	PELP1	sp|Q8IZL8|PELP1_HUMAN	sp|Q8IZL8|PELP1_HUMAN	PELP1	13	13	10	12
Q99880	H2BC13	sp|Q99880|H2B1L_HUMAN;sp|Q99879|H2B1M_HUMAN;sp|Q99877|H2B1N_HUMAN;sp|Q93079|H2B1H_HUMAN;sp|Q5QNW6|H2B2F_HUMAN;sp|P62807|H2B1C_HUMAN;sp|P58876|H2B1D_HUMAN;sp|P57053|H2BFS_HUMAN;sp|O60814|H2B1K_HUMAN	sp|Q99880|H2B1L_HUMAN;sp|Q99879|H2B1M_HUMAN;sp|Q99877|H2B1N_HUMAN;sp|Q93079|H2B1H_HUMAN;sp|Q5QNW6|H2B2F_HUMAN;sp|P62807|H2B1C_HUMAN;sp|P58876|H2B1D_HUMAN;sp|P57053|H2BFS_HUMAN;sp|O60814|H2B1K_HUMAN	H2B1L	12	12	11	11.6667
Q86SE9	PCGF5	sp|Q86SE9|PCGF5_HUMAN	sp|Q86SE9|PCGF5_HUMAN	PCGF5	11	10	13	11.3333
P19338	NCL	sp|P19338|NUCL_HUMAN	sp|P19338|NUCL_HUMAN	NUCL	13	11	9	11
Q3KNV8	PCGF3	sp|Q3KNV8|PCGF3_HUMAN	sp|Q3KNV8|PCGF3_HUMAN	PCGF3	10	11	12	11
Q8N488	RYBP	sp|Q8N488|RYBP_HUMAN	sp|Q8N488|RYBP_HUMAN	RYBP	11	11	11	11
Q9NW13	RBM28	sp|Q9NW13|RBM28_HUMAN	sp|Q9NW13|RBM28_HUMAN	RBM28	11	12	10	11
O60832	DKC1	sp|O60832|DKC1_HUMAN	sp|O60832|DKC1_HUMAN	DKC1	13	10	9	10.6667
Q14498	RBM39	sp|Q14498|RBM39_HUMAN;sp|Q86U06|RBM23_HUMAN	sp|Q14498|RBM39_HUMAN	RBM39	7	12	13	10.6667
P22087	FBL	sp|P22087|FBRL_HUMAN	sp|P22087|FBRL_HUMAN	FBRL	10	11	10	10.3333
Q969R5	L3MBTL2	sp|Q969R5|LMBL2_HUMAN;sp|Q05BQ5|MBTD1_HUMAN	sp|Q969R5|LMBL2_HUMAN	LMBL2	10	9	12	10.3333
P02768	ALB	sp|P02768|ALBU_HUMAN;CON__P02768-1	sp|P02768|ALBU_HUMAN;CON__P02768-1	ALBU	9	9	12	10
P05388	RPLP0	sp|P05388|RLA0_HUMAN;sp|Q8NHW5|RLA0L_HUMAN	sp|P05388|RLA0_HUMAN;sp|Q8NHW5|RLA0L_HUMAN	RLA0	11	9	10	10
Q14103	HNRNPD	sp|Q14103|HNRPD_HUMAN	sp|Q14103|HNRPD_HUMAN	HNRPD	9	11	10	10
Q99878	H2AC14	sp|Q99878|H2A1J_HUMAN;sp|Q96KK5|H2A1H_HUMAN;sp|Q9BTM1|H2AJ_HUMAN;sp|Q16777|H2A2C_HUMAN;sp|Q6FI13|H2A2A_HUMAN;sp|P20671|H2A1D_HUMAN;sp|P0C0S8|H2A1_HUMAN;sp|Q93077|H2A1C_HUMAN;sp|Q7L7L0|H2A3_HUMAN;sp|P04908|H2A1B_HUMAN;sp|Q96QV6|H2A1A_HUMAN;sp|P16104|H2AX_HUMAN;sp|Q8IUE6|H2A2B_HUMAN	sp|Q99878|H2A1J_HUMAN;sp|Q96KK5|H2A1H_HUMAN;sp|Q9BTM1|H2AJ_HUMAN;sp|Q16777|H2A2C_HUMAN;sp|Q6FI13|H2A2A_HUMAN;sp|P20671|H2A1D_HUMAN;sp|P0C0S8|H2A1_HUMAN;sp|Q93077|H2A1C_HUMAN;sp|Q7L7L0|H2A3_HUMAN;sp|P04908|H2A1B_HUMAN;sp|Q96QV6|H2A1A_HUMAN;sp|P16104|H2AX_HUMAN	H2A1J	9	9	10	9.33333
O75533	SF3B1	sp|O75533|SF3B1_HUMAN	sp|O75533|SF3B1_HUMAN	SF3B1	8	10	8	8.66667
P62316	SNRPD2	sp|P62316|SMD2_HUMAN	sp|P62316|SMD2_HUMAN	SMD2	9	8	9	8.66667
P62829	RPL23	sp|P62829|RL23_HUMAN	sp|P62829|RL23_HUMAN	RL23	10	8	8	8.66667
P67870	CSNK2B	sp|P67870|CSK2B_HUMAN	sp|P67870|CSK2B_HUMAN	CSK2B	9	10	7	8.66667
Q16629	SRSF7	sp|Q16629|SRSF7_HUMAN	sp|Q16629|SRSF7_HUMAN	SRSF7	9	8	9	8.66667
Q9Y4W2	LAS1L	sp|Q9Y4W2|LAS1L_HUMAN	sp|Q9Y4W2|LAS1L_HUMAN	LAS1L	9	9	8	8.66667
Q15393	SF3B3	sp|Q15393|SF3B3_HUMAN	sp|Q15393|SF3B3_HUMAN	SF3B3	6	10	9	8.33333
Q96KR1	ZFR	sp|Q96KR1|ZFR_HUMAN	sp|Q96KR1|ZFR_HUMAN	ZFR	7	7	11	8.33333
P25705	ATP5F1A	sp|P25705|ATPA_HUMAN	sp|P25705|ATPA_HUMAN	ATPA	7	8	9	8
P51991	HNRNPA3	sp|P51991|ROA3_HUMAN	sp|P51991|ROA3_HUMAN	ROA3	9	6	9	8
P68371	TUBB4B	sp|P68371|TBB4B_HUMAN;sp|P04350|TBB4A_HUMAN	sp|P68371|TBB4B_HUMAN;sp|P04350|TBB4A_HUMAN	TBB4B	10	6	8	8
Q00325	SLC25A3	sp|Q00325|MPCP_HUMAN	sp|Q00325|MPCP_HUMAN	MPCP	8	7	9	8
Q14690	PDCD11	sp|Q14690|RRP5_HUMAN	sp|Q14690|RRP5_HUMAN	RRP5	10	6	8	8
Q9UKM9	RALY	sp|Q9UKM9|RALY_HUMAN	sp|Q9UKM9|RALY_HUMAN	RALY	8	9	7	8
Q9UMS4	PRPF19	sp|Q9UMS4|PRP19_HUMAN	sp|Q9UMS4|PRP19_HUMAN	PRP19	10	7	7	8
Q9UQ35	SRRM2	sp|Q9UQ35|SRRM2_HUMAN	sp|Q9UQ35|SRRM2_HUMAN	SRRM2	9	7	8	8
P13647	KRT5	sp|P13647|K2C5_HUMAN;CON__P13647	sp|P13647|K2C5_HUMAN;CON__P13647	K2C5	6	9	8	7.66667
P08670	VIM	sp|P08670|VIME_HUMAN;sp|P17661|DESM_HUMAN;sp|P41219|PERI_HUMAN	sp|P08670|VIME_HUMAN	VIME	4	11	8	7.66667
P23396	RPS3	sp|P23396|RS3_HUMAN	sp|P23396|RS3_HUMAN	RS3	8	8	7	7.66667
O94906	PRPF6	sp|O94906|PRP6_HUMAN	sp|O94906|PRP6_HUMAN	PRP6	6	9	7	7.33333
P06748	NPM1	sp|P06748|NPM_HUMAN	sp|P06748|NPM_HUMAN	NPM	8	8	6	7.33333
P62987	UBA52	sp|P62987|RL40_HUMAN;sp|P62979|RS27A_HUMAN;sp|P0CG47|UBB_HUMAN;sp|P0CG48|UBC_HUMAN	sp|P62987|RL40_HUMAN;sp|P62979|RS27A_HUMAN;sp|P0CG47|UBB_HUMAN;sp|P0CG48|UBC_HUMAN	RL40	7	8	7	7.33333
Q9BQG0	MYBBP1A	sp|Q9BQG0|MBB1A_HUMAN	sp|Q9BQG0|MBB1A_HUMAN	MBB1A	9	7	6	7.33333
Q9Y5B9	SUPT16H	sp|Q9Y5B9|SP16H_HUMAN	sp|Q9Y5B9|SP16H_HUMAN	SP16H	7	7	8	7.33333
P14866	HNRNPL	sp|P14866|HNRPL_HUMAN	sp|P14866|HNRPL_HUMAN	HNRPL	6	7	8	7
P22626	HNRNPA2B1	sp|P22626|ROA2_HUMAN	sp|P22626|ROA2_HUMAN	ROA2	9	5	7	7
P62995	TRA2B	sp|P62995|TRA2B_HUMAN	sp|P62995|TRA2B_HUMAN	TRA2B	6	7	8	7
Q9H307	PNN	sp|Q9H307|PININ_HUMAN	sp|Q9H307|PININ_HUMAN	PININ	7	6	8	7
P30050	RPL12	sp|P30050|RL12_HUMAN	sp|P30050|RL12_HUMAN	RL12	7	7	6	6.66667
P46087	NOP2	sp|P46087|NOP2_HUMAN	sp|P46087|NOP2_HUMAN	NOP2	9	4	7	6.66667
P61247	RPS3A	sp|P61247|RS3A_HUMAN	sp|P61247|RS3A_HUMAN	RS3A	8	4	8	6.66667
Q03701	CEBPZ	sp|Q03701|CEBPZ_HUMAN	sp|Q03701|CEBPZ_HUMAN	CEBPZ	7	7	5	6.33333
Q15459	SF3A1	sp|Q15459|SF3A1_HUMAN	sp|Q15459|SF3A1_HUMAN	SF3A1	6	5	8	6.33333
P11940	PABPC1	sp|P11940|PABP1_HUMAN;sp|Q9H361|PABP3_HUMAN;sp|Q4VXU2|PAP1L_HUMAN;sp|Q13310|PABP4_HUMAN;sp|Q5JQF8|PAP1M_HUMAN;sp|Q96DU9|PABP5_HUMAN	sp|P11940|PABP1_HUMAN;sp|Q9H361|PABP3_HUMAN	PABP1	6	5	7	6
P55265	ADAR	sp|P55265|DSRAD_HUMAN	sp|P55265|DSRAD_HUMAN	DSRAD	6	6	6	6
P62906	RPL10A	sp|P62906|RL10A_HUMAN	sp|P62906|RL10A_HUMAN	RL10A	6	7	5	6
Q71DI3	HIST2H3A	sp|Q71DI3|H32_HUMAN;sp|Q16695|H31T_HUMAN;sp|P84243|H33_HUMAN;sp|P68431|H31_HUMAN;sp|Q6NXT2|H3C_HUMAN	sp|Q71DI3|H32_HUMAN;sp|Q16695|H31T_HUMAN;sp|P84243|H33_HUMAN;sp|P68431|H31_HUMAN;sp|Q6NXT2|H3C_HUMAN	H32	5	6	7	6
Q15365	PCBP1	sp|Q15365|PCBP1_HUMAN	sp|Q15365|PCBP1_HUMAN	PCBP1	7	6	5	6
P27635	RPL10	sp|P27635|RL10_HUMAN;sp|Q96L21|RL10L_HUMAN	sp|P27635|RL10_HUMAN;sp|Q96L21|RL10L_HUMAN	RL10	5	6	6	5.66667
P62241	RPS8	sp|P62241|RS8_HUMAN	sp|P62241|RS8_HUMAN	RS8	4	7	6	5.66667
P02533	KRT14	sp|P02533|K1C14_HUMAN;CON__P02533;CON__Q6IFX2;CON__Q61782	sp|P02533|K1C14_HUMAN;CON__P02533	K1C14	4	5	7	5.33333
P08779	KRT16	sp|P08779|K1C16_HUMAN;CON__P08779;CON__Q9Z2K1;CON__Q3ZAW8;CON__A2A4G1;sp|P35900|K1C20_HUMAN;CON__P35900;CON__Q9D312;sp|Q8N1A0|KT222_HUMAN;CON__Q8N1A0	sp|P08779|K1C16_HUMAN;CON__P08779	K1C16	5	5	6	5.33333
P78385	KRT83	sp|P78385|KRT83_HUMAN;CON__Q6NT21;sp|O43790|KRT86_HUMAN;CON__O43790;CON__P78385;sp|Q14533|KRT81_HUMAN;CON__Q14533;sp|A6NCN2|KR87P_HUMAN	sp|P78385|KRT83_HUMAN;CON__Q6NT21;sp|O43790|KRT86_HUMAN;CON__O43790;CON__P78385;sp|Q14533|KRT81_HUMAN;CON__Q14533;sp|A6NCN2|KR87P_HUMAN	KRT83	3	6	7	5.33333
P27694	RPA1	sp|P27694|RFA1_HUMAN	sp|P27694|RFA1_HUMAN	RFA1	6	5	5	5.33333
Q04837	SSBP1	sp|Q04837|SSBP_HUMAN	sp|Q04837|SSBP_HUMAN	SSBP	5	6	5	5.33333
Q08945	SSRP1	sp|Q08945|SSRP1_HUMAN	sp|Q08945|SSRP1_HUMAN	SSRP1	6	3	7	5.33333
Q9BVP2	GNL3	sp|Q9BVP2|GNL3_HUMAN	sp|Q9BVP2|GNL3_HUMAN	GNL3	5	6	5	5.33333
P11021	HSPA5	sp|P11021|GRP78_HUMAN	sp|P11021|GRP78_HUMAN	GRP78	4	4	7	5
P42677	RPS27	sp|P42677|RS27_HUMAN	sp|P42677|RS27_HUMAN	RS27	5	5	5	5
P62280	RPS11	sp|P62280|RS11_HUMAN	sp|P62280|RS11_HUMAN	RS11	6	3	6	5
P62424	RPL7A	sp|P62424|RL7A_HUMAN	sp|P62424|RL7A_HUMAN	RL7A	6	4	5	5
O00148	DDX39A	sp|O00148|DX39A_HUMAN;sp|Q13838|DX39B_HUMAN	sp|O00148|DX39A_HUMAN;sp|Q13838|DX39B_HUMAN	DX39A	4	6	4	4.66667
O60264	SMARCA5	sp|O60264|SMCA5_HUMAN;sp|P28370|SMCA1_HUMAN	sp|O60264|SMCA5_HUMAN	SMCA5	4	5	5	4.66667
O60506	SYNCRIP	sp|O60506|HNRPQ_HUMAN	sp|O60506|HNRPQ_HUMAN	HNRPQ	6	4	4	4.66667
P11388	TOP2A	sp|P11388|TOP2A_HUMAN;sp|Q02880|TOP2B_HUMAN	sp|P11388|TOP2A_HUMAN	TOP2A	3	6	5	4.66667
P12236	SLC25A6	sp|P12236|ADT3_HUMAN	sp|P12236|ADT3_HUMAN	ADT3	6	4	4	4.66667
P49411	TUFM	sp|P49411|EFTU_HUMAN	sp|P49411|EFTU_HUMAN	EFTU	6	3	5	4.66667
P61353	RPL27	sp|P61353|RL27_HUMAN	sp|P61353|RL27_HUMAN	RL27	5	5	4	4.66667
Q14978	NOLC1	sp|Q14978|NOLC1_HUMAN	sp|Q14978|NOLC1_HUMAN	NOLC1	6	4	4	4.66667
Q9NZI8	IGF2BP1	sp|Q9NZI8|IF2B1_HUMAN;sp|O00425|IF2B3_HUMAN;sp|Q9Y6M1|IF2B2_HUMAN	sp|Q9NZI8|IF2B1_HUMAN	IF2B1	5	5	4	4.66667
O75400	PRPF40A	sp|O75400|PR40A_HUMAN	sp|O75400|PR40A_HUMAN	PR40A	5	5	3	4.33333
P15880	RPS2	sp|P15880|RS2_HUMAN	sp|P15880|RS2_HUMAN	RS2	4	3	6	4.33333
P49756	RBM25	sp|P49756|RBM25_HUMAN	sp|P49756|RBM25_HUMAN	RBM25	5	3	5	4.33333
P62263	RPS14	sp|P62263|RS14_HUMAN	sp|P62263|RS14_HUMAN	RS14	3	5	5	4.33333
P62266	RPS23	sp|P62266|RS23_HUMAN	sp|P62266|RS23_HUMAN	RS23	5	4	4	4.33333
P84103	SRSF3	sp|P84103|SRSF3_HUMAN	sp|P84103|SRSF3_HUMAN	SRSF3	5	4	4	4.33333
Q02543	RPL18A	sp|Q02543|RL18A_HUMAN	sp|Q02543|RL18A_HUMAN	RL18A	5	5	3	4.33333
Q13643	FHL3	sp|Q13643|FHL3_HUMAN	sp|Q13643|FHL3_HUMAN	FHL3	4	3	6	4.33333
Q9UBN7	HDAC6	sp|Q9UBN7|HDAC6_HUMAN	sp|Q9UBN7|HDAC6_HUMAN	HDAC6	4	4	5	4.33333
O00571	DDX3X	sp|O00571|DDX3X_HUMAN;sp|O15523|DDX3Y_HUMAN	sp|O00571|DDX3X_HUMAN;sp|O15523|DDX3Y_HUMAN	DDX3X	6	2	4	4
P04843	RPN1	sp|P04843|RPN1_HUMAN	sp|P04843|RPN1_HUMAN	RPN1	4	5	3	4
P18621	RPL17	sp|P18621|RL17_HUMAN	sp|P18621|RL17_HUMAN	RL17	4	5	3	4
Q13185	CBX3	sp|Q13185|CBX3_HUMAN	sp|Q13185|CBX3_HUMAN	CBX3	4	4	4	4
Q9BUQ8	DDX23	sp|Q9BUQ8|DDX23_HUMAN	sp|Q9BUQ8|DDX23_HUMAN	DDX23	5	5	2	4
Q9BV38	WDR18	sp|Q9BV38|WDR18_HUMAN	sp|Q9BV38|WDR18_HUMAN	WDR18	4	3	5	4
P02538	KRT6A	sp|P02538|K2C6A_HUMAN;CON__P02538	sp|P02538|K2C6A_HUMAN;CON__P02538	K2C6A	4	3	4	3.66667
P61964	WDR5	sp|P61964|WDR5_HUMAN	sp|P61964|WDR5_HUMAN	WDR5	4	3	4	3.66667
P62888	RPL30	sp|P62888|RL30_HUMAN	sp|P62888|RL30_HUMAN	RL30	5	4	2	3.66667
P63208	SKP1	sp|P63208|SKP1_HUMAN	sp|P63208|SKP1_HUMAN	SKP1	5	3	3	3.66667
Q92522	H1FX	sp|Q92522|H1X_HUMAN	sp|Q92522|H1X_HUMAN	H1X	5	3	3	3.66667
Q9Y6C9	MTCH2	sp|Q9Y6C9|MTCH2_HUMAN	sp|Q9Y6C9|MTCH2_HUMAN	MTCH2	4	4	3	3.66667
Q15323	KRT31	sp|Q15323|K1H1_HUMAN;CON__Q9UE12;CON__Q15323;CON__A2A5Y0;CON__REFSEQ:XP_986630;CON__Q9D646;sp|Q14525|KT33B_HUMAN;CON__Q14525;sp|O76009|KT33A_HUMAN;CON__Q6NTB9;CON__O76009;sp|Q14532|K1H2_HUMAN;CON__O76011;sp|O76011|KRT34_HUMAN;CON__Q8IUT8;CON__Q14532;sp|O76014|KRT37_HUMAN;CON__Q497I4;sp|O76015|KRT38_HUMAN;CON__O76015;CON__O76014;sp|Q6A162|K1C40_HUMAN;CON__Q6IFU5	sp|Q15323|K1H1_HUMAN;CON__Q9UE12;CON__Q15323;CON__A2A5Y0;CON__REFSEQ:XP_986630;CON__Q9D646;sp|Q14525|KT33B_HUMAN;CON__Q14525;sp|O76009|KT33A_HUMAN;CON__Q6NTB9;CON__O76009;sp|Q14532|K1H2_HUMAN	K1H1	4	3	3	3.33333
		CON__Q1RMK2	CON__Q1RMK2	CON	3	3	4	3.33333
P18583	SON	sp|P18583|SON_HUMAN	sp|P18583|SON_HUMAN	SON	2	3	5	3.33333
P38646	HSPA9	sp|P38646|GRP75_HUMAN	sp|P38646|GRP75_HUMAN	GRP75	4	3	3	3.33333
P61326	MAGOH	sp|P61326|MGN_HUMAN;sp|Q96A72|MGN2_HUMAN	sp|P61326|MGN_HUMAN;sp|Q96A72|MGN2_HUMAN	MGN	2	4	4	3.33333
P62249	RPS16	sp|P62249|RS16_HUMAN	sp|P62249|RS16_HUMAN	RS16	3	3	4	3.33333
P62269	RPS18	sp|P62269|RS18_HUMAN	sp|P62269|RS18_HUMAN	RS18	4	4	2	3.33333
P62917	RPL8	sp|P62917|RL8_HUMAN	sp|P62917|RL8_HUMAN	RL8	3	3	4	3.33333
P99999	CYCS	CON__P62894;sp|P99999|CYC_HUMAN	CON__P62894	CON	3	3	3	3
Q86YZ3	HRNR	sp|Q86YZ3|HORN_HUMAN;CON__Q86YZ3	sp|Q86YZ3|HORN_HUMAN;CON__Q86YZ3	HORN	4	2	3	3
P11387	TOP1	sp|P11387|TOP1_HUMAN	sp|P11387|TOP1_HUMAN	TOP1	3	3	3	3
P16401	H1-5	sp|P16401|H15_HUMAN	sp|P16401|H15_HUMAN	H15	3	2	4	3
P18124	RPL7	sp|P18124|RL7_HUMAN	sp|P18124|RL7_HUMAN	RL7	3	3	3	3
P24468	NR2F2	sp|P24468|COT2_HUMAN;sp|P10589|COT1_HUMAN	sp|P24468|COT2_HUMAN;sp|P10589|COT1_HUMAN	COT2	3	3	3	3
P55769	SNU13	sp|P55769|NH2L1_HUMAN	sp|P55769|NH2L1_HUMAN	NH2L1	3	3	3	3
P67809	YBX1	sp|P67809|YBOX1_HUMAN;sp|Q9Y2T7|YBOX2_HUMAN;sp|P16989|YBOX3_HUMAN	sp|P67809|YBOX1_HUMAN;sp|Q9Y2T7|YBOX2_HUMAN;sp|P16989|YBOX3_HUMAN	YBOX1	3	3	3	3
Q07020	RPL18	sp|Q07020|RL18_HUMAN	sp|Q07020|RL18_HUMAN	RL18	3	3	3	3
Q9H582	ZNF644	sp|Q9H582|ZN644_HUMAN	sp|Q9H582|ZN644_HUMAN	ZN644	4	3	2	3
Q9Y3T9	NOC2L	sp|Q9Y3T9|NOC2L_HUMAN	sp|Q9Y3T9|NOC2L_HUMAN	NOC2L	3	3	3	3
O75746	SLC25A12	sp|O75746|CMC1_HUMAN	sp|O75746|CMC1_HUMAN	CMC1	2	3	3	2.66667
P08238	HSP90AB1	sp|P08238|HS90B_HUMAN;sp|P07900|HS90A_HUMAN;sp|P14625|ENPL_HUMAN;sp|Q14568|HS902_HUMAN;sp|Q58FF8|H90B2_HUMAN;sp|Q58FF7|H90B3_HUMAN	sp|P08238|HS90B_HUMAN	HS90B	2	3	3	2.66667
P46776	RPL27A	sp|P46776|RL27A_HUMAN	sp|P46776|RL27A_HUMAN	RL27A	3	3	2	2.66667
P50914	RPL14	sp|P50914|RL14_HUMAN	sp|P50914|RL14_HUMAN	RL14	3	2	3	2.66667
Q13243	SRSF5	sp|Q13243|SRSF5_HUMAN	sp|Q13243|SRSF5_HUMAN	SRSF5	1	3	4	2.66667
Q13435	SF3B2	sp|Q13435|SF3B2_HUMAN	sp|Q13435|SF3B2_HUMAN	SF3B2	2	4	2	2.66667
Q53H12	AGK	sp|Q53H12|AGK_HUMAN	sp|Q53H12|AGK_HUMAN	AGK	2	2	4	2.66667
Q9NXF1	TEX10	sp|Q9NXF1|TEX10_HUMAN	sp|Q9NXF1|TEX10_HUMAN	TEX10	3	2	3	2.66667
Q9Y3Y2	CHTOP	sp|Q9Y3Y2|CHTOP_HUMAN	sp|Q9Y3Y2|CHTOP_HUMAN	CHTOP	3	3	2	2.66667
Q01196	RUNX1	sp|Q01196|RUNX1_HUMAN	sp|Q01196|RUNX1_HUMAN	RUNX1	2	3	2	2.33333
Q02878	RPL6	sp|Q02878|RL6_HUMAN	sp|Q02878|RL6_HUMAN	RL6	2	3	2	2.33333
Q5T9A4	ATAD3B	sp|Q5T9A4|ATD3B_HUMAN	sp|Q5T9A4|ATD3B_HUMAN	ATD3B	3	2	2	2.33333
Q96DI7	SNRNP40	sp|Q96DI7|SNR40_HUMAN	sp|Q96DI7|SNR40_HUMAN	SNR40	2	3	2	2.33333
Q9UBB9	TFIP11	sp|Q9UBB9|TFP11_HUMAN	sp|Q9UBB9|TFP11_HUMAN	TFP11	2	2	3	2.33333
O75494	SRSF10	sp|O75494|SRS10_HUMAN;sp|Q8WXF0|SRS12_HUMAN	sp|O75494|SRS10_HUMAN;sp|Q8WXF0|SRS12_HUMAN	SRS10	2	2	2	2
P01857	IGHG1	sp|P01857|IGHG1_HUMAN;sp|P01859|IGHG2_HUMAN;sp|P01861|IGHG4_HUMAN;sp|P01860|IGHG3_HUMAN	sp|P01857|IGHG1_HUMAN;sp|P01859|IGHG2_HUMAN;sp|P01861|IGHG4_HUMAN;sp|P01860|IGHG3_HUMAN	IGHG1	2	2	2	2
Q15424	SAFB	sp|Q15424|SAFB1_HUMAN;sp|Q14151|SAFB2_HUMAN	sp|Q15424|SAFB1_HUMAN;sp|Q14151|SAFB2_HUMAN	SAFB1	2	2	2	2
Q15717	ELAVL1	sp|Q15717|ELAV1_HUMAN	sp|Q15717|ELAV1_HUMAN	ELAV1	2	2	2	2
Q9Y383	LUC7L2	sp|Q9Y383|LC7L2_HUMAN;sp|Q9NQ29|LUC7L_HUMAN	sp|Q9Y383|LC7L2_HUMAN;sp|Q9NQ29|LUC7L_HUMAN	LC7L2	2	2	2	2
P62851	RPS25	sp|P62851|RS25_HUMAN	sp|P62851|RS25_HUMAN	RS25	2	1	2	1.66667

## Sheet: PCGF1-GFP
Table S1. Mass spec data PCGF1-GFP pull out
Uniprot ID	Gene ID	T: Protein IDs	T: Majority protein IDs	T: MS/MS Count PCGF1-GFP_1	T: MS/MS Count PCGF1-GFP_2	T: MS/MS Count PCGF1-GFP_3	Av. MS/MS PCGF1-GFP
Q9BSM1	PCGF1	sp|Q9BSM1|PCGF1_HUMAN	sp|Q9BSM1|PCGF1_HUMAN	129	123	116	122.667
Q6W2J9	BCOR	sp|Q6W2J9|BCOR_HUMAN	sp|Q6W2J9|BCOR_HUMAN	107	100	98	101.667
		CON__Q9U6Y5	CON__Q9U6Y5	97	92	88	92.3333
Q8NHM5	KDM2B	sp|Q8NHM5|KDM2B_HUMAN	sp|Q8NHM5|KDM2B_HUMAN	81	77	75	77.6667
Q5H9F3	BCORL1	sp|Q5H9F3|BCORL_HUMAN	sp|Q5H9F3|BCORL_HUMAN	73	70	63	68.6667
Q06587	RING1	sp|Q06587|RING1_HUMAN	sp|Q06587|RING1_HUMAN	64	61	57	60.6667
P04264	KRT1	sp|P04264|K2C1_HUMAN;CON__P04264	sp|P04264|K2C1_HUMAN;CON__P04264	44	45	53	47.3333
Q93009	USP7	sp|Q93009|UBP7_HUMAN	sp|Q93009|UBP7_HUMAN	58	42	40	46.6667
P13645	KRT10	sp|P13645|K1C10_HUMAN;CON__P13645;CON__P02535-1;CON__P08730-1;sp|Q7Z3Y7|K1C28_HUMAN;CON__Q148H6;CON__Q7Z3Y7;sp|Q2M2I5|K1C24_HUMAN;CON__Q2M2I5;sp|Q7Z3Z0|K1C25_HUMAN;CON__Q7Z3Z0;sp|Q7Z3Y8|K1C27_HUMAN;CON__Q7Z3Y8;sp|Q14525|KT33B_HUMAN;CON__Q14525;CON__A2A5Y0;CON__P05784;CON__Q92764;sp|P05783|K1C18_HUMAN;sp|Q14532|K1H2_HUMAN;CON__Q14532;sp|O76014|KRT37_HUMAN;CON__A2AB72;sp|Q92764|KRT35_HUMAN;CON__Q49…	sp|P13645|K1C10_HUMAN;CON__P13645	40	36	37	37.6667
O14526	FCHO1	sp|O14526|FCHO1_HUMAN	sp|O14526|FCHO1_HUMAN	33	37	29	33
P35908	KRT2	sp|P35908|K22E_HUMAN;CON__P35908;CON__Q6IFZ6;CON__Q9R0H5;CON__Q6NXH9;sp|Q7Z794|K2C1B_HUMAN;CON__Q7Z794;sp|P19013|K2C4_HUMAN;CON__P19013	sp|P35908|K22E_HUMAN;CON__P35908	36	32	29	32.3333
P11142	HSPA8	sp|P11142|HSP7C_HUMAN;sp|P54652|HSP72_HUMAN	sp|P11142|HSP7C_HUMAN	34	26	29	29.6667
Q99496	RNF2	sp|Q99496|RING2_HUMAN	sp|Q99496|RING2_HUMAN	30	25	25	26.6667
		CON__P00761	CON__P00761	21	20	16	19
Q14980	NUMA1	sp|Q14980|NUMA1_HUMAN	sp|Q14980|NUMA1_HUMAN	16	19	20	18.3333
P78527	PRKDC	sp|P78527|PRKDC_HUMAN	sp|P78527|PRKDC_HUMAN	20	14	18	17.3333
P35527	KRT9	sp|P35527|K1C9_HUMAN;CON__P35527	sp|P35527|K1C9_HUMAN;CON__P35527	17	15	18	16.6667
P10809	HSPD1	sp|P10809|CH60_HUMAN	sp|P10809|CH60_HUMAN	15	14	11	13.3333
P0DMV9	HSPA1B	sp|P0DMV9|HS71B_HUMAN;sp|P0DMV8|HS71A_HUMAN;sp|P34931|HS71L_HUMAN	sp|P0DMV9|HS71B_HUMAN;sp|P0DMV8|HS71A_HUMAN	12	14	10	12
P13647	KRT5	sp|P13647|K2C5_HUMAN;CON__P13647	sp|P13647|K2C5_HUMAN;CON__P13647	13	12	8	11
Q8N488	RYBP	sp|Q8N488|RYBP_HUMAN	sp|Q8N488|RYBP_HUMAN	12	10	8	10
Q9NR30	DDX21	sp|Q9NR30|DDX21_HUMAN	sp|Q9NR30|DDX21_HUMAN	12	8	9	9.66667
Q9H2S9	IKZF4	sp|Q9H2S9|IKZF4_HUMAN;sp|Q9UKT9|IKZF3_HUMAN;sp|Q13422|IKZF1_HUMAN;sp|Q9UKS7|IKZF2_HUMAN	sp|Q9H2S9|IKZF4_HUMAN	11	8	8	9
P07437	TUBB	sp|P07437|TBB5_HUMAN;sp|Q13509|TBB3_HUMAN;sp|Q9BVA1|TBB2B_HUMAN;sp|Q13885|TBB2A_HUMAN	sp|P07437|TBB5_HUMAN	8	12	5	8.33333
P52272	HNRNPM	sp|P52272|HNRPM_HUMAN	sp|P52272|HNRPM_HUMAN	8	7	9	8
P62987	UBA52	sp|P62987|RL40_HUMAN;sp|P62979|RS27A_HUMAN;sp|P0CG47|UBB_HUMAN;sp|P0CG48|UBC_HUMAN	sp|P62987|RL40_HUMAN;sp|P62979|RS27A_HUMAN;sp|P0CG47|UBB_HUMAN;sp|P0CG48|UBC_HUMAN	11	8	3	7.33333
P09661	SNRPA1	sp|P09661|RU2A_HUMAN	sp|P09661|RU2A_HUMAN	8	7	6	7
Q08211	DHX9	sp|Q08211|DHX9_HUMAN	sp|Q08211|DHX9_HUMAN	7	6	7	6.66667
P16403	HIST1H1C	sp|P16403|H12_HUMAN;sp|P10412|H14_HUMAN;sp|P16402|H13_HUMAN;sp|Q02539|H11_HUMAN;sp|P22492|H1T_HUMAN	sp|P16403|H12_HUMAN;sp|P10412|H14_HUMAN;sp|P16402|H13_HUMAN	5	6	7	6
P38646	HSPA9	sp|P38646|GRP75_HUMAN	sp|P38646|GRP75_HUMAN	5	6	5	5.33333
P11021	HSPA5	sp|P11021|GRP78_HUMAN	sp|P11021|GRP78_HUMAN	6	6	3	5
Q5VTE0	EEF1A1P5	sp|Q5VTE0|EF1A3_HUMAN;sp|P68104|EF1A1_HUMAN;sp|Q05639|EF1A2_HUMAN	sp|Q5VTE0|EF1A3_HUMAN;sp|P68104|EF1A1_HUMAN;sp|Q05639|EF1A2_HUMAN	6	5	3	4.66667
P02533	KRT14	sp|P02533|K1C14_HUMAN;CON__P02533;CON__Q6IFX2;sp|Q04695|K1C17_HUMAN;CON__Q04695;CON__Q9QWL7;CON__Q61782	sp|P02533|K1C14_HUMAN;CON__P02533;CON__Q6IFX2;sp|Q04695|K1C17_HUMAN;CON__Q04695	3	6	4	4.33333
Q9BQE3	TUBA1C	sp|Q9BQE3|TBA1C_HUMAN;sp|Q71U36|TBA1A_HUMAN;sp|P68363|TBA1B_HUMAN;sp|Q13748|TBA3C_HUMAN;sp|P68366|TBA4A_HUMAN;sp|Q9NY65|TBA8_HUMAN;sp|Q6PEY2|TBA3E_HUMAN	sp|Q9BQE3|TBA1C_HUMAN;sp|Q71U36|TBA1A_HUMAN;sp|P68363|TBA1B_HUMAN;sp|Q13748|TBA3C_HUMAN	5	4	4	4.33333
		CON__P06868	CON__P06868	4	4	4	4
P02768	ALB	CON__P02769;sp|P02768|ALBU_HUMAN;CON__P02768-1	CON__P02769	3	4	4	3.66667
P14373	TRIM27	sp|P14373|TRI27_HUMAN	sp|P14373|TRI27_HUMAN	4	3	4	3.66667
Q9HC52	CBX8	sp|Q9HC52|CBX8_HUMAN	sp|Q9HC52|CBX8_HUMAN	3	3	5	3.66667
Q14978	NOLC1	sp|Q14978|NOLC1_HUMAN	sp|Q14978|NOLC1_HUMAN	5	2	3	3.33333
Q9NVI7	ATAD3A	sp|Q9NVI7|ATD3A_HUMAN;sp|Q5T9A4|ATD3B_HUMAN	sp|Q9NVI7|ATD3A_HUMAN;sp|Q5T9A4|ATD3B_HUMAN	4	3	3	3.33333
Q96PK6	RBM14	sp|Q96PK6|RBM14_HUMAN	sp|Q96PK6|RBM14_HUMAN	3	4	3	3.33333
Q92841	DDX17	sp|Q92841|DDX17_HUMAN	sp|Q92841|DDX17_HUMAN	3	4	3	3.33333
P02538	KRT6A	sp|P02538|K2C6A_HUMAN;CON__P02538;sp|O95678|K2C75_HUMAN;CON__O95678;CON__P07744;CON__Q8VED5;sp|Q8N1N4|K2C78_HUMAN;CON__Q8N1N4-2;CON__Q7RTT2	sp|P02538|K2C6A_HUMAN;CON__P02538	3	3	4	3.33333
Q99878	HIST1H2AJ	sp|Q99878|H2A1J_HUMAN;sp|Q96KK5|H2A1H_HUMAN;sp|Q9BTM1|H2AJ_HUMAN;sp|Q16777|H2A2C_HUMAN;sp|Q93077|H2A1C_HUMAN;sp|Q7L7L0|H2A3_HUMAN;sp|Q6FI13|H2A2A_HUMAN;sp|P20671|H2A1D_HUMAN;sp|P0C0S8|H2A1_HUMAN;sp|P04908|H2A1B_HUMAN;sp|Q8IUE6|H2A2B_HUMAN;sp|Q96QV6|H2A1A_HUMAN;sp|P16104|H2AX_HUMAN;sp|Q71UI9|H2AV_HUMAN;sp|P0C0S5|H2AZ_HUMAN	sp|Q99878|H2A1J_HUMAN;sp|Q96KK5|H2A1H_HUMAN;sp|Q9BTM1|H2AJ_HUMAN;sp|Q16777|H2A2C_HUMAN;sp|Q93077|H2A1C_HUMAN;sp|Q7L7L0|H2A3_HUMAN;sp|Q6FI13|H2A2A_HUMAN;sp|P20671|H2A1D_HUMAN;sp|P0C0S8|H2A1_HUMAN;sp|P04908|H2A1B_HUMAN;sp|Q8IUE6|H2A2B_HUMAN;sp|Q96QV6|H2A1A_HUMAN;sp|P16104|H2AX_HUMAN	3	3	3	3
P08779	KRT16	sp|P08779|K1C16_HUMAN;CON__P08779;CON__Q9Z2K1;CON__Q3ZAW8;sp|P08727|K1C19_HUMAN;CON__P08727;CON__P19001;sp|P35900|K1C20_HUMAN;CON__P35900;CON__Q9D312	sp|P08779|K1C16_HUMAN;CON__P08779	2	3	3	2.66667
P15924	DSP	sp|P15924|DESP_HUMAN	sp|P15924|DESP_HUMAN	2	4	2	2.66667
P05141	SLC25A5	sp|P05141|ADT2_HUMAN;sp|P12236|ADT3_HUMAN;sp|P12235|ADT1_HUMAN;sp|Q9H0C2|ADT4_HUMAN	sp|P05141|ADT2_HUMAN;sp|P12236|ADT3_HUMAN;sp|P12235|ADT1_HUMAN;sp|Q9H0C2|ADT4_HUMAN	3	3	2	2.66667
P19338	NCL	sp|P19338|NUCL_HUMAN	sp|P19338|NUCL_HUMAN	4	1	3	2.66667
Q5T749	KPRP	sp|Q5T749|KPRP_HUMAN	sp|Q5T749|KPRP_HUMAN	3	2	3	2.66667
P81605	DCD	sp|P81605|DCD_HUMAN	sp|P81605|DCD_HUMAN	4	2	1	2.33333
P62805	HIST1H4A	sp|P62805|H4_HUMAN	sp|P62805|H4_HUMAN	3	2	1	2
P08670	VIM	sp|P08670|VIME_HUMAN	sp|P08670|VIME_HUMAN	2	2	2	2
Q9H0A0	NAT10	sp|Q9H0A0|NAT10_HUMAN	sp|Q9H0A0|NAT10_HUMAN	2	2	2	2
P52597	HNRNPF	sp|P52597|HNRPF_HUMAN	sp|P52597|HNRPF_HUMAN	2	2	2	2
P22087	FBL	sp|P22087|FBRL_HUMAN	sp|P22087|FBRL_HUMAN	2	2	1	1.66667
O15014	ZNF609	sp|O15014|ZN609_HUMAN	sp|O15014|ZN609_HUMAN	1	2	2	1.66667
O43390	HNRNPR	sp|O43390|HNRPR_HUMAN;sp|O60506|HNRPQ_HUMAN	sp|O43390|HNRPR_HUMAN;sp|O60506|HNRPQ_HUMAN	2	0	3	1.66667
P07910	HNRNPC	sp|P07910|HNRPC_HUMAN	sp|P07910|HNRPC_HUMAN	1	1	3	1.66667
P68371	TUBB4B	sp|P68371|TBB4B_HUMAN;sp|P04350|TBB4A_HUMAN;sp|Q3ZCM7|TBB8_HUMAN;sp|A6NNZ2|TBB8L_HUMAN;sp|Q9BUF5|TBB6_HUMAN;sp|Q9H4B7|TBB1_HUMAN;CON__ENSEMBL:ENSBTAP00000025008	sp|P68371|TBB4B_HUMAN;sp|P04350|TBB4A_HUMAN	2	2	1	1.66667
P83731	RPL24	sp|P83731|RL24_HUMAN	sp|P83731|RL24_HUMAN	2	2	1	1.66667
Q6P2Q9	PRPF8	sp|Q6P2Q9|PRP8_HUMAN	sp|Q6P2Q9|PRP8_HUMAN	2	1	2	1.66667
Q8IZL8	PELP1	sp|Q8IZL8|PELP1_HUMAN	sp|Q8IZL8|PELP1_HUMAN	2	2	1	1.66667
P63208	SKP1	sp|P63208|SKP1_HUMAN	sp|P63208|SKP1_HUMAN	2	1	2	1.66667
Q5T750	XP32	sp|Q5T750|XP32_HUMAN	sp|Q5T750|XP32_HUMAN	2	1	2	1.66667
Q8IY57	YAF2	sp|Q8IY57|YAF2_HUMAN	sp|Q8IY57|YAF2_HUMAN	2	1	2	1.66667

## Sheet: control
Table S1. Mass spec data control pull out
Uniprot ID	Gene	T: Protein IDs	T: Majority protein IDs	T: MS/MS Count control_1	T: MS/MS Count control_2	T: MS/MS Count control_3	Av. MS/MS control
P35908	KRT2	sp|P35908|K22E_HUMAN	sp|P35908|K22E_HUMAN	96	85	80	87
P51659	HSD17B4	sp|P51659|DHB4_HUMAN	sp|P51659|DHB4_HUMAN	65	48	61	58
Q08211	DHX9	sp|Q08211|DHX9_HUMAN	sp|Q08211|DHX9_HUMAN	41	35	33	36.3333
P11387	TOP1	sp|P11387|TOP1_HUMAN;sp|Q969P6|TOP1M_HUMAN	sp|P11387|TOP1_HUMAN	32	29	31	30.6667
P17844	DDX5	sp|P17844|DDX5_HUMAN	sp|P17844|DDX5_HUMAN	37	26	23	28.6667
P09661	SNRPA1	sp|P09661|RU2A_HUMAN	sp|P09661|RU2A_HUMAN	23	25	29	25.6667
P15924	DSP	sp|P15924|DESP_HUMAN	sp|P15924|DESP_HUMAN	22	26	24	24
P52272	HNRNPM	sp|P52272|HNRPM_HUMAN	sp|P52272|HNRPM_HUMAN	26	25	18	23
P43243	MATR3	sp|P43243|MATR3_HUMAN	sp|P43243|MATR3_HUMAN	24	20	20	21.3333
O75643	SNRNP200	sp|O75643|U520_HUMAN	sp|O75643|U520_HUMAN	22	19	19	20
P68371	TUBB4B	sp|P68371|TBB4B_HUMAN;sp|A6NNZ2|TBB8L_HUMAN;sp|Q9H4B7|TBB1_HUMAN;CON__ENSEMBL:ENSBTAP00000025008	sp|P68371|TBB4B_HUMAN	27	17	16	20
P08603	CFH	sp|P08603|CFAH_HUMAN;sp|Q03591|FHR1_HUMAN;sp|Q02985|FHR3_HUMAN	sp|P08603|CFAH_HUMAN	22	19	18	19.6667
P17480	UBTF	sp|P17480|UBF1_HUMAN	sp|P17480|UBF1_HUMAN	15	19	21	18.3333
Q92841	DDX17	sp|Q92841|DDX17_HUMAN	sp|Q92841|DDX17_HUMAN	23	18	14	18.3333
Q92945	KHSRP	sp|Q92945|FUBP2_HUMAN;sp|Q96AE4|FUBP1_HUMAN	sp|Q92945|FUBP2_HUMAN	21	12	18	17
P68363	TUBA1B	sp|P68363|TBA1B_HUMAN;sp|A6NHL2|TBAL3_HUMAN;sp|Q9H853|TBA4B_HUMAN	sp|P68363|TBA1B_HUMAN	16	12	18	15.3333
Q16630	CPSF6	sp|Q16630|CPSF6_HUMAN	sp|Q16630|CPSF6_HUMAN	19	14	12	15
Q8IWX8	CHERP	sp|Q8IWX8|CHERP_HUMAN	sp|Q8IWX8|CHERP_HUMAN	17	9	18	14.6667
O94906	PRPF6	sp|O94906|PRP6_HUMAN	sp|O94906|PRP6_HUMAN	12	16	14	14
Q6P2Q9	PRPF8	sp|Q6P2Q9|PRP8_HUMAN	sp|Q6P2Q9|PRP8_HUMAN	17	13	11	13.6667
O43809	NUDT21	sp|O43809|CPSF5_HUMAN	sp|O43809|CPSF5_HUMAN	11	15	14	13.3333
O75533	SF3B1	sp|O75533|SF3B1_HUMAN	sp|O75533|SF3B1_HUMAN	16	10	11	12.3333
O15042	U2SURP	sp|O15042|SR140_HUMAN	sp|O15042|SR140_HUMAN	19	11	7	12.3333
O00571	DDX3X	sp|O00571|DDX3X_HUMAN;sp|O15523|DDX3Y_HUMAN;sp|Q9NQI0|DDX4_HUMAN	sp|O00571|DDX3X_HUMAN;sp|O15523|DDX3Y_HUMAN	15	11	11	12.3333
P11142	HSPA8	sp|P11142|HSP7C_HUMAN;sp|P54652|HSP72_HUMAN	sp|P11142|HSP7C_HUMAN	14	11	11	12
Q14498	RBM39	sp|Q14498|RBM39_HUMAN;sp|Q86U06|RBM23_HUMAN	sp|Q14498|RBM39_HUMAN	11	13	12	12
P14923	JUP	sp|P14923|PLAK_HUMAN;sp|P35222|CTNB1_HUMAN	sp|P14923|PLAK_HUMAN	15	13	8	12
P23284	PPIB	sp|P23284|PPIB_HUMAN	sp|P23284|PPIB_HUMAN	11	11	12	11.3333
Q5T749	KPRP	sp|Q5T749|KPRP_HUMAN	sp|Q5T749|KPRP_HUMAN	13	9	12	11.3333
P0DMV9	HSPA1B	sp|P0DMV9|HS71B_HUMAN;sp|P0DMV8|HS71A_HUMAN	sp|P0DMV9|HS71B_HUMAN;sp|P0DMV8|HS71A_HUMAN	13	10	10	11
Q8N684	CPSF7	sp|Q8N684|CPSF7_HUMAN	sp|Q8N684|CPSF7_HUMAN	10	13	9	10.6667
Q96PK6	RBM14	sp|Q96PK6|RBM14_HUMAN	sp|Q96PK6|RBM14_HUMAN	11	10	10	10.3333
O43143	DHX15	sp|O43143|DHX15_HUMAN	sp|O43143|DHX15_HUMAN	12	9	9	10
Q5VTE0	EEF1A1P5	sp|Q5VTE0|EF1A3_HUMAN;sp|P68104|EF1A1_HUMAN;sp|Q05639|EF1A2_HUMAN	sp|Q5VTE0|EF1A3_HUMAN;sp|P68104|EF1A1_HUMAN;sp|Q05639|EF1A2_HUMAN	12	5	12	9.66667
Q9UHX1	PUF60	sp|Q9UHX1|PUF60_HUMAN	sp|Q9UHX1|PUF60_HUMAN	13	8	8	9.66667
Q15393	SF3B3	sp|Q15393|SF3B3_HUMAN	sp|Q15393|SF3B3_HUMAN	10	13	5	9.33333
Q13435	SF3B2	sp|Q13435|SF3B2_HUMAN	sp|Q13435|SF3B2_HUMAN	14	7	7	9.33333
P05141	SLC25A5	sp|P05141|ADT2_HUMAN;sp|Q9H0C2|ADT4_HUMAN	sp|P05141|ADT2_HUMAN	10	8	10	9.33333
P31943	HNRNPH1	sp|P31943|HNRH1_HUMAN	sp|P31943|HNRH1_HUMAN	9	9	10	9.33333
P16403	HIST1H1C	sp|P16403|H12_HUMAN	sp|P16403|H12_HUMAN	10	9	8	9
Q10570	CPSF1	sp|Q10570|CPSF1_HUMAN	sp|Q10570|CPSF1_HUMAN	12	8	6	8.66667
Q15029	EFTUD2	sp|Q15029|U5S1_HUMAN	sp|Q15029|U5S1_HUMAN	10	6	9	8.33333
Q96T37	RBM15	sp|Q96T37|RBM15_HUMAN	sp|Q96T37|RBM15_HUMAN	13	6	6	8.33333
Q02413	DSG1	sp|Q02413|DSG1_HUMAN	sp|Q02413|DSG1_HUMAN	9	8	8	8.33333
Q9H0A0	NAT10	sp|Q9H0A0|NAT10_HUMAN	sp|Q9H0A0|NAT10_HUMAN	9	10	5	8
P78527	PRKDC	sp|P78527|PRKDC_HUMAN	sp|P78527|PRKDC_HUMAN	10	7	6	7.66667
O43290	SART1	sp|O43290|SNUT1_HUMAN	sp|O43290|SNUT1_HUMAN	8	7	8	7.66667
P98160	HSPG2	sp|P98160|PGBM_HUMAN	sp|P98160|PGBM_HUMAN	8	7	7	7.33333
Q7L014	DDX46	sp|Q7L014|DDX46_HUMAN	sp|Q7L014|DDX46_HUMAN	8	9	5	7.33333
P02545	LMNA	sp|P02545|LMNA_HUMAN	sp|P02545|LMNA_HUMAN	7	6	9	7.33333
P63173	RPL38	sp|P63173|RL38_HUMAN	sp|P63173|RL38_HUMAN	7	6	8	7
Q15459	SF3A1	sp|Q15459|SF3A1_HUMAN	sp|Q15459|SF3A1_HUMAN	9	3	8	6.66667
Q15365	PCBP1	sp|Q15365|PCBP1_HUMAN	sp|Q15365|PCBP1_HUMAN	6	7	7	6.66667
P17096	HMGA1	sp|P17096|HMGA1_HUMAN	sp|P17096|HMGA1_HUMAN	5	6	9	6.66667
P07437	TUBB	sp|P07437|TBB5_HUMAN	sp|P07437|TBB5_HUMAN	5	7	7	6.33333
Q14331	FRG1	sp|Q14331|FRG1_HUMAN	sp|Q14331|FRG1_HUMAN	9	4	6	6.33333
Q9NVI7	ATAD3A	sp|Q9NVI7|ATD3A_HUMAN	sp|Q9NVI7|ATD3A_HUMAN	6	7	5	6
Q9Y2W1	THRAP3	sp|Q9Y2W1|TR150_HUMAN	sp|Q9Y2W1|TR150_HUMAN	7	5	6	6
Q9P258	RCC2	sp|Q9P258|RCC2_HUMAN	sp|Q9P258|RCC2_HUMAN	7	5	6	6
Q02880	TOP2B	sp|Q02880|TOP2B_HUMAN	sp|Q02880|TOP2B_HUMAN	7	5	5	5.66667
Q9Y383	LUC7L2	sp|Q9Y383|LC7L2_HUMAN	sp|Q9Y383|LC7L2_HUMAN	7	6	4	5.66667
Q96I25	RBM17	sp|Q96I25|SPF45_HUMAN	sp|Q96I25|SPF45_HUMAN	9	4	4	5.66667
P53007	SLC25A1	sp|P53007|TXTP_HUMAN	sp|P53007|TXTP_HUMAN	7	5	4	5.33333
P81605	DCD	sp|P81605|DCD_HUMAN	sp|P81605|DCD_HUMAN	8	2	6	5.33333
Q9P2I0	CPSF2	sp|Q9P2I0|CPSF2_HUMAN	sp|Q9P2I0|CPSF2_HUMAN	8	6	2	5.33333
P11021	HSPA5	sp|P11021|GRP78_HUMAN	sp|P11021|GRP78_HUMAN	5	4	6	5
P49750	YLPM1	sp|P49750|YLPM1_HUMAN	sp|P49750|YLPM1_HUMAN	4	3	8	5
Q9UQ88	CDK11A	sp|Q9UQ88|CD11A_HUMAN	sp|Q9UQ88|CD11A_HUMAN	5	5	4	4.66667
P55081	MFAP1	sp|P55081|MFAP1_HUMAN	sp|P55081|MFAP1_HUMAN	5	4	5	4.66667
Q99878	HIST1H2AJ	sp|Q99878|H2A1J_HUMAN;sp|Q96KK5|H2A1H_HUMAN;sp|Q9BTM1|H2AJ_HUMAN;sp|Q16777|H2A2C_HUMAN;sp|Q6FI13|H2A2A_HUMAN;sp|P20671|H2A1D_HUMAN;sp|P0C0S8|H2A1_HUMAN	sp|Q99878|H2A1J_HUMAN;sp|Q96KK5|H2A1H_HUMAN;sp|Q9BTM1|H2AJ_HUMAN;sp|Q16777|H2A2C_HUMAN;sp|Q6FI13|H2A2A_HUMAN;sp|P20671|H2A1D_HUMAN;sp|P0C0S8|H2A1_HUMAN	9	2	3	4.66667
Q9UJS0	SLC25A13	sp|Q9UJS0|CMC2_HUMAN	sp|Q9UJS0|CMC2_HUMAN	6	4	4	4.66667
Q8IXB1	DNAJC10	sp|Q8IXB1|DJC10_HUMAN	sp|Q8IXB1|DJC10_HUMAN	5	5	4	4.66667
Q13356	PPIL2	sp|Q13356|PPIL2_HUMAN	sp|Q13356|PPIL2_HUMAN	3	4	7	4.66667
P07355	ANXA2	sp|P07355|ANXA2_HUMAN;sp|A6NMY6|AXA2L_HUMAN	sp|P07355|ANXA2_HUMAN;sp|A6NMY6|AXA2L_HUMAN	3	4	7	4.66667
P60709	ACTB	sp|P60709|ACTB_HUMAN;sp|P63261|ACTG_HUMAN;sp|Q6S8J3|POTEE_HUMAN;sp|A5A3E0|POTEF_HUMAN;sp|P0CG38|POTEI_HUMAN;sp|Q9BYX7|ACTBM_HUMAN;sp|P0CG39|POTEJ_HUMAN	sp|P60709|ACTB_HUMAN;sp|P63261|ACTG_HUMAN	6	3	4	4.33333
P52597	HNRNPF	sp|P52597|HNRPF_HUMAN	sp|P52597|HNRPF_HUMAN	7	3	3	4.33333
P09012	SNRPA	sp|P09012|SNRPA_HUMAN	sp|P09012|SNRPA_HUMAN	6	3	4	4.33333
Q8WUA2	PPIL4	sp|Q8WUA2|PPIL4_HUMAN	sp|Q8WUA2|PPIL4_HUMAN	4	4	5	4.33333
Q00839	HNRNPU	sp|Q00839|HNRPU_HUMAN	sp|Q00839|HNRPU_HUMAN	6	4	2	4
P62851	RPS25	sp|P62851|RS25_HUMAN	sp|P62851|RS25_HUMAN	4	4	4	4
Q08554	DSC1	sp|Q08554|DSC1_HUMAN	sp|Q08554|DSC1_HUMAN	4	4	4	4
Q9C0J8	WDR33	sp|Q9C0J8|WDR33_HUMAN	sp|Q9C0J8|WDR33_HUMAN	7	3	2	4
Q9UNZ5	C19orf53	sp|Q9UNZ5|L10K_HUMAN	sp|Q9UNZ5|L10K_HUMAN	4	4	3	3.66667
P38646	HSPA9	sp|P38646|GRP75_HUMAN	sp|P38646|GRP75_HUMAN	5	2	4	3.66667
P62979	RPS27A	sp|P62979|RS27A_HUMAN;sp|P62987|RL40_HUMAN;sp|P0CG47|UBB_HUMAN;sp|P0CG48|UBC_HUMAN	sp|P62979|RS27A_HUMAN;sp|P62987|RL40_HUMAN;sp|P0CG47|UBB_HUMAN;sp|P0CG48|UBC_HUMAN	4	4	2	3.33333
Q07666	KHDRBS1	sp|Q07666|KHDR1_HUMAN	sp|Q07666|KHDR1_HUMAN	4	3	3	3.33333
P62807	HIST1H2BC	sp|P62807|H2B1C_HUMAN;sp|O60814|H2B1K_HUMAN;sp|Q99879|H2B1M_HUMAN;sp|Q99877|H2B1N_HUMAN;sp|Q93079|H2B1H_HUMAN;sp|Q5QNW6|H2B2F_HUMAN;sp|P58876|H2B1D_HUMAN;sp|Q99880|H2B1L_HUMAN;sp|P57053|H2BFS_HUMAN;sp|Q96A08|H2B1A_HUMAN	sp|P62807|H2B1C_HUMAN;sp|O60814|H2B1K_HUMAN;sp|Q99879|H2B1M_HUMAN;sp|Q99877|H2B1N_HUMAN;sp|Q93079|H2B1H_HUMAN;sp|Q5QNW6|H2B2F_HUMAN;sp|P58876|H2B1D_HUMAN;sp|Q99880|H2B1L_HUMAN;sp|P57053|H2BFS_HUMAN	7	2	0	3
P26368	U2AF2	sp|P26368|U2AF2_HUMAN	sp|P26368|U2AF2_HUMAN	6	1	2	3
Q01081	U2AF1	sp|Q01081|U2AF1_HUMAN;sp|P0DN76|U2AF5_HUMAN;sp|Q8WU68|U2AF4_HUMAN	sp|Q01081|U2AF1_HUMAN;sp|P0DN76|U2AF5_HUMAN	3	4	2	3
P05204	HMGN2	sp|P05204|HMGN2_HUMAN;sp|Q15651|HMGN3_HUMAN	sp|P05204|HMGN2_HUMAN;sp|Q15651|HMGN3_HUMAN	4	2	3	3
P08621	SNRNP70	sp|P08621|RU17_HUMAN	sp|P08621|RU17_HUMAN	2	4	3	3
Q01469	FABP5	sp|Q01469|FABP5_HUMAN	sp|Q01469|FABP5_HUMAN	3	3	3	3
Q5T750	XP32	sp|Q5T750|XP32_HUMAN	sp|Q5T750|XP32_HUMAN	2	3	4	3
Q9UJV9	DDX41	sp|Q9UJV9|DDX41_HUMAN	sp|Q9UJV9|DDX41_HUMAN	3	3	2	2.66667
Q92522	H1FX	sp|Q92522|H1X_HUMAN	sp|Q92522|H1X_HUMAN	1	4	3	2.66667
Q9BUJ2	HNRNPUL1	sp|Q9BUJ2|HNRL1_HUMAN	sp|Q9BUJ2|HNRL1_HUMAN	4	1	3	2.66667
Q6UN15	FIP1L1	sp|Q6UN15|FIP1_HUMAN	sp|Q6UN15|FIP1_HUMAN	4	3	1	2.66667
Q9NWB6	ARGLU1	sp|Q9NWB6|ARGL1_HUMAN	sp|Q9NWB6|ARGL1_HUMAN	2	3	3	2.66667
Q8NHM5	KDM2B	sp|Q8NHM5|KDM2B_HUMAN	sp|Q8NHM5|KDM2B_HUMAN	2	4	1	2.33333
Q9H0D6	XRN2	sp|Q9H0D6|XRN2_HUMAN	sp|Q9H0D6|XRN2_HUMAN	4	2	1	2.33333
Q71DI3	HIST2H3A	sp|Q71DI3|H32_HUMAN;sp|Q16695|H31T_HUMAN;sp|P84243|H33_HUMAN;sp|P68431|H31_HUMAN;sp|Q6NXT2|H3C_HUMAN	sp|Q71DI3|H32_HUMAN;sp|Q16695|H31T_HUMAN;sp|P84243|H33_HUMAN;sp|P68431|H31_HUMAN;sp|Q6NXT2|H3C_HUMAN	3	2	2	2.33333
O43395	PRPF3	sp|O43395|PRPF3_HUMAN	sp|O43395|PRPF3_HUMAN	3	3	1	2.33333
Q01196	RUNX1	sp|Q01196|RUNX1_HUMAN	sp|Q01196|RUNX1_HUMAN	2	3	2	2.33333
P35611	ADD1	sp|P35611|ADDA_HUMAN	sp|P35611|ADDA_HUMAN	2	2	3	2.33333
Q12874	SF3A3	sp|Q12874|SF3A3_HUMAN	sp|Q12874|SF3A3_HUMAN	5	1	0	2
P62805	HIST1H4A	sp|P62805|H4_HUMAN	sp|P62805|H4_HUMAN	3	2	1	2
Q8IX01	SUGP2	sp|Q8IX01|SUGP2_HUMAN	sp|Q8IX01|SUGP2_HUMAN	2	2	2	2
Q9NYF8	BCLAF1	sp|Q9NYF8|BCLF1_HUMAN	sp|Q9NYF8|BCLF1_HUMAN	2	3	1	2
O00479	HMGN4	sp|O00479|HMGN4_HUMAN	sp|O00479|HMGN4_HUMAN	2	2	2	2
Q00325	SLC25A3	sp|Q00325|MPCP_HUMAN	sp|Q00325|MPCP_HUMAN	1	1	4	2
P01857	IGHG1	sp|P01857|IGHG1_HUMAN;sp|P01860|IGHG3_HUMAN;sp|P01861|IGHG4_HUMAN	sp|P01857|IGHG1_HUMAN;sp|P01860|IGHG3_HUMAN	2	2	2	2
Q8IUQ4	SIAH1	sp|Q8IUQ4|SIAH1_HUMAN;sp|O43255|SIAH2_HUMAN	sp|Q8IUQ4|SIAH1_HUMAN	3	2	1	2
Q92576	PHF3	sp|Q92576|PHF3_HUMAN	sp|Q92576|PHF3_HUMAN	4	0	2	2
Q9BXP5	SRRT	sp|Q9BXP5|SRRT_HUMAN	sp|Q9BXP5|SRRT_HUMAN	2	1	2	1.66667
P11388	TOP2A	sp|P11388|TOP2A_HUMAN	sp|P11388|TOP2A_HUMAN	2	2	1	1.66667
P49756	RBM25	sp|P49756|RBM25_HUMAN	sp|P49756|RBM25_HUMAN	2	2	1	1.66667
Q9BY77	POLDIP3	sp|Q9BY77|PDIP3_HUMAN	sp|Q9BY77|PDIP3_HUMAN	3	0	2	1.66667
P17858	PFKL	sp|P17858|PFKAL_HUMAN;sp|P08237|PFKAM_HUMAN	sp|P17858|PFKAL_HUMAN	3	2	0	1.66667
Q13643	FHL3	sp|Q13643|FHL3_HUMAN	sp|Q13643|FHL3_HUMAN	2	2	1	1.66667
P23246	SFPQ	sp|P23246|SFPQ_HUMAN;sp|Q15233|NONO_HUMAN	sp|P23246|SFPQ_HUMAN	0	3	2	1.66667
