# Supplementary material for: The USP7-TRIM27 axis mediates non-canonical PRC1.1 function and is a druggable target in leukemia
Source: iScience. 2021 Apr 16;24(5):102435. doi: 10.1016/j.isci.2021.102435 (PMC8169803; doi:10.1016/j.isci.2021.102435)
Supplement: Table S2. Spectral counts (mutant) KDM2B pull outs, related to Figure 1 [file mmc3.xlsx]

## Sheet: Blad1
Table S2. Spectral counts (mutant) KDM2B pull outs				control			LF			SF			d(CxxC)			d(PHD)			d(FBOX)			d(LRR)
Uniprot ID	Gene ID	T: Protein IDs	T: Majority protein IDs	T: MS/MS Count 1-TR1	T: MS/MS Count 1-TR2	T: MS/MS Count 1-TR3	T: MS/MS Count 2-TR1	T: MS/MS Count 2-TR2	T: MS/MS Count 2-TR3	T: MS/MS Count 3-TR1	T: MS/MS Count 3-TR2	T: MS/MS Count 3-TR3	T: MS/MS Count 4-TR1	T: MS/MS Count 4-TR2	T: MS/MS Count 4-TR3	T: MS/MS Count 5-TR1	T: MS/MS Count 5-TR2	T: MS/MS Count 5-TR3	T: MS/MS Count 6-TR1	T: MS/MS Count 6-TR2	T: MS/MS Count 6-TR3	T: MS/MS Count 7-TR1	T: MS/MS Count 7-TR2	T: MS/MS Count 7-TR3
Q8NHM5	KDM2B	sp|Q8NHM5|KDM2B_HUMAN	sp|Q8NHM5|KDM2B_HUMAN	2	4	1	1649	1647	1767	687	691	699	1361	1394	1522	1154	1114	1115	1810	1752	1517	946	907	948
P78527	PRKDC	sp|P78527|PRKDC_HUMAN	sp|P78527|PRKDC_HUMAN	10	7	6	159	148	144	237	232	216	64	49	54	234	235	222	84	81	79	169	174	162
Q6P2Q9	PRPF8	sp|Q6P2Q9|PRP8_HUMAN	sp|Q6P2Q9|PRP8_HUMAN	17	13	11	143	136	136	56	50	51	18	19	22	203	186	191	195	205	200	142	128	121
Q13428	TCOF1	sp|Q13428|TCOF_HUMAN	sp|Q13428|TCOF_HUMAN	0	0	0	137	137	137	29	29	29	1	1	2	93	100	100	130	129	130	87	87	80
Q6W2J9	BCOR	sp|Q6W2J9|BCOR_HUMAN	sp|Q6W2J9|BCOR_HUMAN	0	0	0	123	135	127	206	215	210	191	194	186	137	128	130	0	0	0	0	0	0
O75643	SNRNP200	sp|O75643|U520_HUMAN	sp|O75643|U520_HUMAN	22	19	19	129	132	120	51	57	49	21	23	24	182	184	174	185	185	168	147	137	134
Q9NR30	DDX21	sp|Q9NR30|DDX21_HUMAN	sp|Q9NR30|DDX21_HUMAN	0	0	0	118	117	112	167	168	167	123	115	116	135	135	133	112	119	113	111	108	106
Q14980	NUMA1	sp|Q14980|NUMA1_HUMAN	sp|Q14980|NUMA1_HUMAN	1	0	0	107	113	104	114	113	115	143	146	146	129	128	117	118	125	110	167	164	154
Q08211	DHX9	sp|Q08211|DHX9_HUMAN	sp|Q08211|DHX9_HUMAN	41	35	33	101	104	95	154	154	154	110	121	105	129	136	132	92	96	85	129	126	120
P63208	SKP1	sp|P63208|SKP1_HUMAN	sp|P63208|SKP1_HUMAN	1	0	0	98	101	96	116	117	104	112	109	115	104	95	95	1	0	0	51	56	50
P17480	UBTF	sp|P17480|UBF1_HUMAN	sp|P17480|UBF1_HUMAN	15	19	21	76	82	75	15	15	15	12	10	10	87	87	81	97	90	93	30	30	25
Q93009	USP7	sp|Q93009|UBP7_HUMAN	sp|Q93009|UBP7_HUMAN	0	0	0	77	74	71	101	99	88	87	83	85	80	77	75	3	3	3	3	3	2
Q5H9F3	BCORL1	sp|Q5H9F3|BCORL_HUMAN	sp|Q5H9F3|BCORL_HUMAN	0	0	0	72	69	75	125	130	126	128	128	127	71	71	66	0	0	0	0	0	0
Q9H0A0	NAT10	sp|Q9H0A0|NAT10_HUMAN	sp|Q9H0A0|NAT10_HUMAN	9	10	5	67	75	65	61	60	61	47	45	43	49	54	52	52	51	49	29	35	30
Q86VM9	ZC3H18	sp|Q86VM9|ZCH18_HUMAN	sp|Q86VM9|ZCH18_HUMAN	0	0	0	70	67	68	18	20	19	10	7	8	84	88	87	90	84	88	81	82	81
P52272	HNRNPM	sp|P52272|HNRPM_HUMAN	sp|P52272|HNRPM_HUMAN	26	25	18	70	65	69	43	48	41	47	41	43	89	90	86	57	61	56	100	94	92
Q9UKV3	ACIN1	sp|Q9UKV3|ACINU_HUMAN	sp|Q9UKV3|ACINU_HUMAN	0	0	0	71	65	67	23	25	22	0	0	0	88	90	79	69	75	72	59	56	50
Q14690	PDCD11	sp|Q14690|RRP5_HUMAN	sp|Q14684|RRP1B_HUMAN	0	0	0	68	68	67	39	35	42	7	10	9	55	51	48	60	61	59	30	24	30
Q9H583	HEATR1	sp|Q9H583|HEAT1_HUMAN	sp|Q9H583|HEAT1_HUMAN	0	0	0	74	66	62	9	10	8	0	0	0	36	37	34	43	50	39	39	33	27
Q9UNX4	WDR3	sp|Q9UNX4|WDR3_HUMAN	sp|Q9UNX4|WDR3_HUMAN	0	0	0	67	65	63	50	58	48	66	59	57	70	73	70	71	70	74	13	13	12
Q8NI36	WDR36	sp|Q8NI36|WDR36_HUMAN	sp|Q8NI36|WDR36_HUMAN	0	0	0	64	65	62	48	48	44	58	49	56	57	60	62	66	68	62	12	12	12
Q15029	EFTUD2	sp|Q15029|U5S1_HUMAN	sp|Q15029|U5S1_HUMAN	10	6	9	66	64	59	30	27	28	23	17	19	100	95	91	93	99	87	78	75	74
Q15269	PWP2	sp|Q15269|PWP2_HUMAN	sp|Q15269|PWP2_HUMAN	0	0	0	61	62	61	52	51	50	55	55	54	60	67	66	62	60	61	16	18	18
P42285	MTREX	sp|P42285|MTREX_HUMAN	sp|P42285|MTREX_HUMAN	0	1	0	56	66	58	30	29	33	59	61	56	101	116	112	68	77	71	104	110	106
Q9HCG8	CWC22	sp|Q9HCG8|CWC22_HUMAN	sp|Q9HCG8|CWC22_HUMAN	0	1	0	54	52	55	4	1	2	0	0	1	39	42	44	101	101	102	22	19	20
Q12788	TBL3	sp|Q12788|TBL3_HUMAN	sp|Q12788|TBL3_HUMAN	0	0	0	55	53	50	48	50	48	54	53	52	57	54	54	56	55	58	14	14	14
Q9UQ35	SRRM2	sp|Q9UQ35|SRRM2_HUMAN	sp|Q9UQ35|SRRM2_HUMAN	0	0	0	49	55	51	2	3	2	0	0	1	51	49	57	97	89	93	18	19	18
O75533	SF3B1	sp|O75533|SF3B1_HUMAN	sp|O75533|SF3B1_HUMAN	16	10	11	46	51	49	24	23	22	12	17	11	70	70	74	51	48	52	58	57	55
P11142	HSPA8	sp|P11142|HSP7C_HUMAN;sp|P54652|HSP72_HUMAN	sp|P11142|HSP7C_HUMAN	14	11	11	46	49	47	65	70	71	70	69	71	45	52	43	42	48	43	87	86	79
Q03701	CEBPZ	sp|Q03701|CEBPZ_HUMAN	sp|Q03701|CEBPZ_HUMAN	0	0	0	46	43	50	48	50	46	19	16	16	43	45	45	46	45	44	31	30	33
P35908	KRT2	sp|P35908|K22E_HUMAN	sp|P35908|K22E_HUMAN	96	85	80	45	45	47	47	49	47	32	35	33	24	25	28	15	21	20	76	70	68
Q15393	SF3B3	sp|Q15393|SF3B3_HUMAN	sp|Q15393|SF3B3_HUMAN	10	13	5	47	45	45	20	23	19	14	14	17	55	58	59	34	40	34	43	43	40
Q9H307	PNN	sp|Q9H307|PININ_HUMAN	sp|Q9H307|PININ_HUMAN	0	0	0	47	44	45	12	11	9	0	0	0	56	55	53	47	47	45	42	40	42
O43143	DHX15	sp|O43143|DHX15_HUMAN	sp|O43143|DHX15_HUMAN	12	9	9	47	44	41	35	35	31	57	55	57	63	59	59	46	46	38	56	47	48
P17844	DDX5	sp|P17844|DDX5_HUMAN	sp|P17844|DDX5_HUMAN	37	26	23	45	43	43	64	71	69	63	55	57	70	75	69	47	53	54	56	52	54
Q12906	ILF3	sp|Q12906|ILF3_HUMAN	sp|Q12906|ILF3_HUMAN	1	1	1	41	45	41	32	31	34	32	31	31	65	70	66	54	54	58	44	50	49
P38919	EIF4A3	sp|P38919|IF4A3_HUMAN	sp|P38919|IF4A3_HUMAN	0	0	0	40	42	41	9	10	10	0	0	0	52	55	58	41	40	38	45	46	46
P46013	MKI67	sp|P46013|KI67_HUMAN	sp|P46013|KI67_HUMAN	0	0	0	40	44	38	148	144	137	90	94	100	45	43	43	30	24	21	66	62	67
Q9Y5B9	SUPT16H	sp|Q9Y5B9|SP16H_HUMAN	sp|Q9Y5B9|SP16H_HUMAN	0	0	0	41	40	41	69	78	70	11	14	12	93	95	91	51	61	57	27	24	25
P18583	SON	sp|P18583|SON_HUMAN	sp|P18583|SON_HUMAN	0	0	0	39	45	33	14	14	15	9	10	10	44	46	51	45	40	40	37	38	36
O95602	POLR1A	sp|O95602|RPA1_HUMAN;sp|O14802|RPC1_HUMAN	sp|O95602|RPA1_HUMAN	0	0	0	41	39	35	10	12	12	2	1	1	1	1	0	6	3	6	1	3	5
Q6NZY4	ZCCHC8	sp|Q6NZY4|ZCHC8_HUMAN	sp|Q6NZY4|ZCHC8_HUMAN	0	0	0	39	39	36	12	10	11	5	6	5	63	76	70	48	43	45	54	47	48
P0DMV9	HSPA1B	sp|P0DMV9|HS71B_HUMAN;sp|P0DMV8|HS71A_HUMAN	sp|P0DMV9|HS71B_HUMAN;sp|P0DMV8|HS71A_HUMAN	13	10	10	38	36	34	48	46	44	56	54	53	32	33	28	29	25	26	51	50	44
Q14684	RRP1B	sp|Q14684|RRP1B_HUMAN	sp|Q14684|RRP1B_HUMAN	0	0	0	36	35	37	32	31	32	32	33	36	27	30	30	37	39	35	28	29	31
Q08945	SSRP1	sp|Q08945|SSRP1_HUMAN	sp|Q08945|SSRP1_HUMAN	0	0	0	35	39	34	53	55	53	13	13	13	66	66	67	41	42	40	24	22	23
Q9BQG0	MYBBP1A	sp|Q9BQG0|MBB1A_HUMAN	sp|Q9BQG0|MBB1A_HUMAN	0	1	1	36	33	37	37	36	32	58	49	51	32	34	30	27	30	27	68	69	69
Q9UHB7	AFF4	sp|Q9UHB7|AFF4_HUMAN	sp|Q9UHB7|AFF4_HUMAN	0	0	0	35	34	34	12	12	12	0	0	0	34	29	30	63	58	66	21	22	23
O00567	NOP56	sp|O00567|NOP56_HUMAN	sp|O00567|NOP56_HUMAN	0	0	0	36	35	32	40	42	33	18	20	21	35	31	31	26	27	28	38	37	37
P11387	TOP1	sp|P11387|TOP1_HUMAN;sp|Q969P6|TOP1M_HUMAN	sp|P11387|TOP1_HUMAN	32	29	31	31	37	34	39	37	39	33	41	31	35	35	36	48	43	42	33	41	36
Q6PD62	CTR9	sp|Q6PD62|CTR9_HUMAN	sp|Q6PD62|CTR9_HUMAN	0	0	0	34	32	33	16	18	13	0	0	0	92	91	94	39	36	40	15	16	18
O43390	HNRNPR	sp|O43390|HNRPR_HUMAN	sp|O43390|HNRPR_HUMAN	1	1	1	32	31	35	37	43	38	34	31	33	58	57	59	48	51	48	42	38	42
Q8IZL8	PELP1	sp|Q8IZL8|PELP1_HUMAN	sp|Q8IZL8|PELP1_HUMAN	0	0	0	29	35	33	93	92	86	87	87	80	32	32	30	22	19	19	40	49	43
Q5SSJ5	HP1BP3	sp|Q5SSJ5|HP1B3_HUMAN	sp|Q5SSJ5|HP1B3_HUMAN	0	0	0	33	33	30	41	39	42	35	42	39	40	40	34	29	32	31	28	24	25
P19338	NCL	sp|P19338|NUCL_HUMAN	sp|P19338|NUCL_HUMAN	1	1	0	33	27	29	60	51	54	69	64	63	49	48	46	50	52	45	30	34	31
O14646	CHD1	sp|O14646|CHD1_HUMAN	sp|O14646|CHD1_HUMAN	0	0	0	29	29	30	16	22	13	1	1	1	42	47	43	56	53	54	12	13	13
P68400	CSNK2A1	sp|P68400|CSK21_HUMAN;sp|Q8NEV1|CSK23_HUMAN	sp|P68400|CSK21_HUMAN;sp|Q8NEV1|CSK23_HUMAN	0	0	0	29	31	28	6	14	9	1	1	2	33	34	36	40	41	39	24	22	22
Q93074	MED12	sp|Q93074|MED12_HUMAN;sp|Q86YW9|MD12L_HUMAN	sp|Q93074|MED12_HUMAN	0	0	0	31	29	28	23	16	19	35	34	33	17	18	20	0	0	0	0	0	0
Q14978	NOLC1	sp|Q14978|NOLC1_HUMAN	sp|Q14978|NOLC1_HUMAN	1	1	1	28	27	30	28	30	25	10	14	10	26	32	32	27	30	31	20	24	23
P46087	NOP2	sp|P46087|NOP2_HUMAN	sp|P46087|NOP2_HUMAN	0	0	0	27	26	31	45	43	44	43	39	41	32	26	25	19	21	22	22	20	20
O94906	PRPF6	sp|O94906|PRP6_HUMAN	sp|O94906|PRP6_HUMAN	12	16	14	30	27	27	15	15	17	7	12	6	41	46	38	51	45	50	34	35	36
P62701	RPS4X	sp|P62701|RS4X_HUMAN;sp|Q8TD47|RS4Y2_HUMAN;sp|P22090|RS4Y1_HUMAN	sp|P62701|RS4X_HUMAN	0	0	1	28	27	29	71	70	65	22	30	27	31	31	32	27	22	27	28	25	25
P61247	RPS3A	sp|P61247|RS3A_HUMAN	sp|P61247|RS3A_HUMAN	0	0	0	29	29	25	63	61	60	25	24	23	27	31	29	21	24	19	24	26	25
O60832	DKC1	sp|O60832|DKC1_HUMAN	sp|O60832|DKC1_HUMAN	0	0	0	27	28	27	33	30	33	22	20	17	23	22	22	18	19	21	23	25	26
Q9NVP1	DDX18	sp|Q9NVP1|DDX18_HUMAN	sp|Q9NVP1|DDX18_HUMAN	0	0	0	28	31	22	39	37	36	34	33	34	28	26	20	27	29	26	21	19	16
Q6P1J9	CDC73	sp|Q6P1J9|CDC73_HUMAN	sp|Q6P1J9|CDC73_HUMAN	0	0	0	26	25	27	22	18	17	1	2	2	58	55	53	29	25	25	10	9	12
Q8N7H5	PAF1	sp|Q8N7H5|PAF1_HUMAN	sp|Q8N7H5|PAF1_HUMAN	0	0	0	28	26	24	12	12	12	0	1	0	55	61	58	31	34	28	9	10	11
Q13435	SF3B2	sp|Q13435|SF3B2_HUMAN	sp|Q13435|SF3B2_HUMAN	14	7	7	25	25	27	9	7	10	6	8	6	31	32	33	20	22	23	29	26	27
P09661	SNRPA1	sp|P09661|RU2A_HUMAN	sp|P09661|RU2A_HUMAN	23	25	29	27	25	25	28	28	24	38	32	35	34	33	31	23	29	29	28	32	31
Q99459	CDC5L	sp|Q99459|CDC5L_HUMAN	sp|Q99459|CDC5L_HUMAN	0	0	0	24	26	26	23	21	23	14	16	14	41	41	42	39	39	32	26	25	22
Q9BQ39	DDX50	sp|Q9BQ39|DDX50_HUMAN	sp|Q9BQ39|DDX50_HUMAN	0	0	0	25	28	23	39	37	36	31	33	29	33	38	40	26	23	22	16	17	16
P06748	NPM1	sp|P06748|NPM_HUMAN	sp|P06748|NPM_HUMAN	1	0	0	25	24	25	40	45	40	86	70	79	24	26	29	24	22	22	31	29	31
P23396	RPS3	sp|P23396|RS3_HUMAN	sp|P23396|RS3_HUMAN	0	1	1	25	22	26	68	67	64	26	22	23	26	24	24	15	13	13	21	18	22
P19784	CSNK2A2	sp|P19784|CSK22_HUMAN	sp|P19784|CSK22_HUMAN	0	0	0	27	22	23	3	2	2	0	0	0	27	26	22	28	29	26	19	18	18
Q13838	DDX39B	sp|Q13838|DX39B_HUMAN	sp|Q13838|DX39B_HUMAN	0	0	0	25	23	24	8	11	8	1	0	0	35	40	40	23	23	23	33	27	31
P43243	MATR3	sp|P43243|MATR3_HUMAN	sp|P43243|MATR3_HUMAN	24	20	20	23	27	22	17	16	11	19	17	18	31	31	30	19	21	14	31	27	25
Q9BSM1	PCGF1	sp|Q9BSM1|PCGF1_HUMAN	sp|Q9BSM1|PCGF1_HUMAN	0	0	0	25	22	25	36	37	38	33	34	31	24	29	28	0	0	0	0	0	0
Q8NI27	THOC2	sp|Q8NI27|THOC2_HUMAN	sp|Q8NI27|THOC2_HUMAN	0	0	0	25	24	23	12	11	11	2	2	2	70	68	70	30	33	28	32	27	26
P14373	TRIM27	sp|P14373|TRI27_HUMAN;sp|Q9HCM9|TRI39_HUMAN	sp|P14373|TRI27_HUMAN	0	0	0	26	24	22	19	18	18	10	7	5	18	18	14	6	4	4	4	4	3
Q9UMS4	PRPF19	sp|Q9UMS4|PRP19_HUMAN	sp|Q9UMS4|PRP19_HUMAN	0	0	0	23	23	25	19	21	20	17	19	18	34	41	35	28	31	27	28	25	25
Q92841	DDX17	sp|Q92841|DDX17_HUMAN	sp|Q92841|DDX17_HUMAN	23	18	14	23	23	24	20	23	24	22	20	23	35	33	34	19	18	19	22	24	27
P12956	XRCC6	sp|P12956|XRCC6_HUMAN	sp|P12956|XRCC6_HUMAN	0	0	0	24	21	23	32	31	26	7	7	5	47	51	46	15	15	13	23	23	19
O75400	PRPF40A	sp|O75400|PR40A_HUMAN;sp|Q6NWY9|PR40B_HUMAN	sp|O75400|PR40A_HUMAN	0	0	0	21	23	22	8	8	7	0	1	0	33	32	27	19	16	22	30	25	27
P07910	HNRNPC	sp|P07910|HNRPC_HUMAN;sp|P0DMR1|HNRC4_HUMAN;sp|O60812|HNRC1_HUMAN;sp|B7ZW38|HNRC3_HUMAN;sp|B2RXH8|HNRC2_HUMAN;sp|Q86SE5|RALYL_HUMAN	sp|P07910|HNRPC_HUMAN	0	0	0	21	21	22	5	7	5	3	2	2	26	27	25	23	21	23	21	23	21
P14866	HNRNPL	sp|P14866|HNRPL_HUMAN;sp|Q8WVV9|HNRLL_HUMAN	sp|P14866|HNRPL_HUMAN	4	0	0	20	22	22	14	13	12	3	7	3	31	31	34	24	22	26	22	20	26
P38159	RBMX	sp|P38159|RBMX_HUMAN;sp|O75526|RMXL2_HUMAN	sp|P38159|RBMX_HUMAN	0	0	0	21	21	22	18	16	17	7	7	9	30	29	29	23	24	28	20	22	21
Q99496	RNF2	sp|Q99496|RING2_HUMAN	sp|Q99496|RING2_HUMAN	0	0	0	22	19	23	29	39	32	36	37	36	28	27	23	0	0	0	0	0	0
Q15459	SF3A1	sp|Q15459|SF3A1_HUMAN	sp|Q15459|SF3A1_HUMAN	9	3	8	21	20	23	3	6	4	3	1	4	35	30	31	23	24	19	24	24	21
Q9BXP5	SRRT	sp|Q9BXP5|SRRT_HUMAN	sp|Q9BXP5|SRRT_HUMAN	2	1	2	23	21	18	5	6	6	1	1	1	65	60	60	29	23	29	17	19	17
Q16881	TXNRD1	sp|Q16881|TRXR1_HUMAN;sp|Q9NNW7|TRXR2_HUMAN	sp|Q16881|TRXR1_HUMAN	0	0	0	18	20	24	0	0	0	21	20	18	15	14	9	27	26	22	13	12	13
P13010	XRCC5	sp|P13010|XRCC5_HUMAN	sp|P13010|XRCC5_HUMAN	0	0	0	21	20	21	34	32	30	4	5	4	56	50	45	12	10	14	20	16	15
Q9NXF1	TEX10	sp|Q9NXF1|TEX10_HUMAN	sp|Q9NXF1|TEX10_HUMAN	0	0	0	22	20	19	62	60	63	69	64	62	27	26	23	11	14	9	31	24	26
P51825	AFF1	sp|P51825|AFF1_HUMAN	sp|P51825|AFF1_HUMAN	0	0	0	22	19	19	10	11	10	0	0	0	20	19	20	39	43	37	14	16	14
Q9H8H0	NOL11	sp|Q9H8H0|NOL11_HUMAN	sp|Q9H8H0|NOL11_HUMAN	0	0	0	19	22	19	2	2	2	0	0	0	9	11	11	9	12	12	10	11	12
P60709	ACTB	sp|P60709|ACTB_HUMAN;sp|P63261|ACTG_HUMAN;sp|Q6S8J3|POTEE_HUMAN;sp|A5A3E0|POTEF_HUMAN;sp|P0CG38|POTEI_HUMAN;sp|Q9BYX7|ACTBM_HUMAN;sp|P0CG39|POTEJ_HUMAN	sp|P60709|ACTB_HUMAN;sp|P63261|ACTG_HUMAN	6	3	4	20	20	19	10	13	14	5	5	6	1	1	1	6	6	6	14	14	15
P31943	HNRNPH1	sp|P31943|HNRH1_HUMAN	sp|P31943|HNRH1_HUMAN	9	9	10	19	20	20	15	14	16	19	16	15	29	27	27	18	19	18	30	28	25
P49756	RBM25	sp|P49756|RBM25_HUMAN	sp|P49756|RBM25_HUMAN	2	2	1	20	21	17	10	13	13	3	3	3	30	37	30	17	16	18	24	28	30
Q15061	WDR43	sp|Q15061|WDR43_HUMAN	sp|Q15061|WDR43_HUMAN	0	0	0	20	20	18	6	4	4	1	0	0	15	13	12	14	14	15	10	11	9
P62807	HIST1H2BC	sp|P62807|H2B1C_HUMAN;sp|O60814|H2B1K_HUMAN;sp|Q99879|H2B1M_HUMAN;sp|Q99877|H2B1N_HUMAN;sp|Q93079|H2B1H_HUMAN;sp|Q5QNW6|H2B2F_HUMAN;sp|P58876|H2B1D_HUMAN;sp|Q99880|H2B1L_HUMAN;sp|P57053|H2BFS_HUMAN;sp|Q96A08|H2B1A_HUMAN	sp|P62807|H2B1C_HUMAN;sp|O60814|H2B1K_HUMAN;sp|Q99879|H2B1M_HUMAN;sp|Q99877|H2B1N_HUMAN;sp|Q93079|H2B1H_HUMAN;sp|Q5QNW6|H2B2F_HUMAN;sp|P58876|H2B1D_HUMAN;sp|Q99880|H2B1L_HUMAN;sp|P57053|H2BFS_HUMAN	7	2	0	20	20	17	24	23	26	12	12	15	29	32	31	18	18	18	18	15	13
P52597	HNRNPF	sp|P52597|HNRPF_HUMAN	sp|P52597|HNRPF_HUMAN	7	3	3	18	20	19	15	14	14	14	13	12	18	22	21	11	11	13	31	30	26
Q8IWA0	WDR75	sp|Q8IWA0|WDR75_HUMAN	sp|Q8IWA0|WDR75_HUMAN	0	0	0	19	18	20	2	2	3	0	0	0	8	12	11	7	9	6	9	7	12
O76021	RSL1D1	sp|O76021|RL1D1_HUMAN	sp|O76021|RL1D1_HUMAN	0	0	1	19	18	19	24	23	28	43	42	43	24	26	22	18	24	19	20	21	21
Q9NW13	RBM28	sp|Q9NW13|RBM28_HUMAN	sp|Q9NW13|RBM28_HUMAN	0	0	0	17	18	20	31	36	30	38	37	36	19	24	21	15	15	17	12	14	14
P68371	TUBB4B	sp|P68371|TBB4B_HUMAN;sp|A6NNZ2|TBB8L_HUMAN;sp|Q9H4B7|TBB1_HUMAN;CON__ENSEMBL:ENSBTAP00000025008	sp|P68371|TBB4B_HUMAN	27	17	16	23	17	15	25	22	20	49	46	53	21	22	21	22	17	22	91	90	92
Q9Y5J1	UTP18	sp|Q9Y5J1|UTP18_HUMAN	sp|Q9Y5J1|UTP18_HUMAN	0	0	0	15	19	21	20	18	19	13	14	15	24	21	19	20	17	16	6	3	4
Q06587	RING1	sp|Q06587|RING1_HUMAN	sp|Q06587|RING1_HUMAN	0	0	0	19	18	17	32	26	25	23	24	25	18	18	17	0	0	0	0	0	0
P46782	RPS5	sp|P46782|RS5_HUMAN	sp|P46782|RS5_HUMAN	0	0	0	18	17	19	45	42	40	14	14	13	17	18	18	10	10	7	15	11	12
P11388	TOP2A	sp|P11388|TOP2A_HUMAN	sp|P11388|TOP2A_HUMAN	2	2	1	20	18	16	126	128	116	108	117	109	32	37	33	7	9	7	24	26	24
P68363	TUBA1B	sp|P68363|TBA1B_HUMAN;sp|A6NHL2|TBAL3_HUMAN;sp|Q9H853|TBA4B_HUMAN	sp|P68363|TBA1B_HUMAN	16	12	18	18	18	18	25	22	22	36	34	38	19	19	21	15	17	17	70	69	72
P08670	VIM	sp|P08670|VIME_HUMAN;sp|P41219|PERI_HUMAN	sp|P08670|VIME_HUMAN	1	2	1	18	17	18	104	106	107	10	9	11	15	15	12	16	10	13	26	26	24
Q6PJT7	ZC3H14	sp|Q6PJT7|ZC3HE_HUMAN	sp|Q6PJT7|ZC3HE_HUMAN	0	0	0	16	18	18	0	1	0	0	0	0	24	27	26	19	18	15	15	11	15
Q9Y4W2	LAS1L	sp|Q9Y4W2|LAS1L_HUMAN	sp|Q9Y4W2|LAS1L_HUMAN	0	0	0	18	16	17	48	44	44	46	49	47	15	18	16	15	14	16	41	38	36
Q15648	MED1	sp|Q15648|MED1_HUMAN	sp|Q15648|MED1_HUMAN	0	0	0	15	16	20	1	2	3	19	21	23	5	6	5	0	0	0	0	0	0
P15880	RPS2	sp|P15880|RS2_HUMAN	sp|P15880|RS2_HUMAN	0	0	0	19	15	17	55	52	48	19	18	18	21	22	18	11	11	10	9	9	9
P62805	HIST1H4A	sp|P62805|H4_HUMAN	sp|P62805|H4_HUMAN	3	2	1	16	15	19	19	23	21	11	9	9	21	21	20	10	10	13	14	18	16
Q1KMD3	HNRNPUL2	sp|Q1KMD3|HNRL2_HUMAN	sp|Q1KMD3|HNRL2_HUMAN	0	0	0	18	15	17	4	7	6	1	1	1	27	25	25	16	14	15	19	21	17
Q03111	MLLT1	sp|Q03111|ENL_HUMAN	sp|Q03111|ENL_HUMAN	0	0	0	18	16	16	13	14	11	5	4	5	17	13	12	23	24	23	9	9	7
Q9BUQ8	DDX23	sp|Q9BUQ8|DDX23_HUMAN	sp|Q9BUQ8|DDX23_HUMAN	0	1	2	15	19	15	10	9	9	5	7	4	27	33	31	43	40	41	17	20	19
Q00839	HNRNPU	sp|Q00839|HNRPU_HUMAN	sp|Q00839|HNRPU_HUMAN	6	4	2	18	17	14	55	59	59	40	36	40	39	40	36	11	12	12	25	23	21
Q96T37	RBM15	sp|Q96T37|RBM15_HUMAN	sp|Q96T37|RBM15_HUMAN	13	6	6	14	17	18	9	9	7	9	10	11	29	30	31	40	38	34	11	11	8
Q14498	RBM39	sp|Q14498|RBM39_HUMAN;sp|Q86U06|RBM23_HUMAN	sp|Q14498|RBM39_HUMAN	11	13	12	18	16	15	22	17	20	17	16	14	23	22	22	21	20	16	31	27	26
Q9Y3T9	NOC2L	sp|Q9Y3T9|NOC2L_HUMAN	sp|Q9Y3T9|NOC2L_HUMAN	0	0	0	16	15	17	17	14	15	6	4	6	13	14	14	13	14	18	9	10	13
P62269	RPS18	sp|P62269|RS18_HUMAN	sp|P62269|RS18_HUMAN	0	0	0	14	18	16	37	38	38	13	14	15	16	17	14	8	9	6	12	13	10
Q9Y2X3	NOP58	sp|Q9Y2X3|NOP58_HUMAN	sp|Q9Y2X3|NOP58_HUMAN	0	0	0	16	16	15	28	28	27	12	12	12	22	24	23	15	12	15	30	29	26
Q96PK6	RBM14	sp|Q96PK6|RBM14_HUMAN	sp|Q96PK6|RBM14_HUMAN	11	10	10	16	16	15	10	12	10	4	5	6	13	15	13	8	9	9	23	22	25
P62995	TRA2B	sp|P62995|TRA2B_HUMAN	sp|P62995|TRA2B_HUMAN	0	0	0	16	15	16	4	5	5	0	1	0	18	19	19	17	15	15	11	12	12
P05141	SLC25A5	sp|P05141|ADT2_HUMAN;sp|Q9H0C2|ADT4_HUMAN	sp|P05141|ADT2_HUMAN	10	8	10	16	15	15	16	20	17	26	22	23	13	14	14	11	12	12	31	30	34
P22626	HNRNPA2B1	sp|P22626|ROA2_HUMAN	sp|P22626|ROA2_HUMAN	0	0	0	15	17	13	13	14	13	7	7	8	29	31	34	22	26	24	17	16	15
Q969X6	UTP4	sp|Q969X6|UTP4_HUMAN	sp|Q969X6|UTP4_HUMAN	0	0	0	13	13	19	1	2	0	0	0	0	7	9	7	9	9	11	10	9	9
P22087	FBL	sp|P22087|FBRL_HUMAN	sp|P22087|FBRL_HUMAN	0	0	0	15	13	16	23	23	18	14	12	13	17	21	13	9	8	9	15	15	15
P62241	RPS8	sp|P62241|RS8_HUMAN	sp|P62241|RS8_HUMAN	0	0	0	15	15	14	38	33	38	15	17	17	14	13	14	9	10	7	13	10	13
O15042	U2SURP	sp|O15042|SR140_HUMAN	sp|O15042|SR140_HUMAN	19	11	7	16	14	13	6	6	8	10	6	6	19	20	20	17	15	15	15	12	13
Q01780	EXOSC10	sp|Q01780|EXOSX_HUMAN	sp|Q01780|EXOSX_HUMAN	0	0	0	15	13	14	44	41	42	92	88	98	29	32	25	13	13	13	21	19	21
P46781	RPS9	sp|P46781|RS9_HUMAN	sp|P46781|RS9_HUMAN	0	0	0	13	13	16	39	43	38	15	14	14	15	15	14	11	11	11	11	10	12
P11021	HSPA5	sp|P11021|GRP78_HUMAN	sp|P11021|GRP78_HUMAN	5	4	6	12	16	13	26	28	25	23	22	24	8	11	11	12	7	11	15	11	13
Q9H9Y6	POLR1B	sp|Q9H9Y6|RPA2_HUMAN	sp|Q9H9Y6|RPA2_HUMAN	0	0	0	14	15	12	2	2	0	0	0	0	0	0	0	1	0	0	0	0	0
Q49A26	GLYR1	sp|Q49A26|GLYR1_HUMAN	sp|Q49A26|GLYR1_HUMAN	0	0	0	12	12	16	15	18	15	10	11	10	18	21	21	22	19	17	13	13	16
Q9BZE4	GTPBP4	sp|Q9BZE4|NOG1_HUMAN	sp|Q9BZE4|NOG1_HUMAN	0	0	0	12	13	15	27	31	30	68	63	68	21	18	20	20	18	18	16	17	15
P55201	BRPF1	sp|P55201|BRPF1_HUMAN;sp|Q9ULD4|BRPF3_HUMAN	sp|P55201|BRPF1_HUMAN	0	0	0	14	12	13	0	0	0	0	0	0	2	3	1	35	40	33	4	5	3
Q13573	SNW1	sp|Q13573|SNW1_HUMAN	sp|Q13573|SNW1_HUMAN	0	0	0	13	12	14	0	0	0	0	0	0	16	15	19	11	14	11	10	12	11
Q09161	NCBP1	sp|Q09161|NCBP1_HUMAN	sp|Q09161|NCBP1_HUMAN	0	0	0	13	14	11	3	5	3	1	1	0	34	42	36	19	22	17	10	10	10
Q07955	SRSF1	sp|Q07955|SRSF1_HUMAN	sp|Q07955|SRSF1_HUMAN	0	0	0	14	13	11	4	4	5	0	0	0	18	14	16	18	14	17	9	9	9
Q5C9Z4	NOM1	sp|Q5C9Z4|NOM1_HUMAN	sp|Q5C9Z4|NOM1_HUMAN	0	0	0	13	13	11	11	10	10	10	10	11	8	6	6	10	8	9	17	16	15
O43660	PLRG1	sp|O43660|PLRG1_HUMAN	sp|O43660|PLRG1_HUMAN	0	0	0	13	13	11	11	11	8	6	4	5	17	15	20	13	13	13	10	10	10
P62979	RPS27A	sp|P62979|RS27A_HUMAN;sp|P62987|RL40_HUMAN;sp|P0CG47|UBB_HUMAN;sp|P0CG48|UBC_HUMAN	sp|P62979|RS27A_HUMAN;sp|P62987|RL40_HUMAN;sp|P0CG47|UBB_HUMAN;sp|P0CG48|UBC_HUMAN	4	4	2	11	14	12	15	16	15	13	12	14	12	13	12	9	8	8	18	17	17
Q16629	SRSF7	sp|Q16629|SRSF7_HUMAN	sp|Q16629|SRSF7_HUMAN	0	0	0	11	12	13	8	7	8	1	2	2	16	16	18	14	18	17	8	9	11
O75152	ZC3H11A	sp|O75152|ZC11A_HUMAN	sp|O75152|ZC11A_HUMAN	0	0	0	11	12	13	1	1	0	0	0	0	24	25	23	16	18	20	18	14	20
O60306	AQR	sp|O60306|AQR_HUMAN	sp|O60306|AQR_HUMAN	0	0	0	13	14	8	0	0	0	0	0	0	25	26	21	14	13	9	14	14	9
Q9NVI7	ATAD3A	sp|Q9NVI7|ATD3A_HUMAN	sp|Q9NVI7|ATD3A_HUMAN	6	7	5	12	12	11	12	16	14	35	28	31	17	16	16	19	17	18	48	47	41
P16403	HIST1H1C	sp|P16403|H12_HUMAN	sp|P16403|H12_HUMAN	10	9	8	11	14	10	13	13	15	15	13	14	12	13	11	15	14	14	14	15	15
Q12905	ILF2	sp|Q12905|ILF2_HUMAN	sp|Q12905|ILF2_HUMAN	1	0	0	12	12	11	18	22	20	18	16	19	25	26	22	15	14	12	20	14	16
Q8TDN6	BRIX1	sp|Q8TDN6|BRX1_HUMAN	sp|Q8TDN6|BRX1_HUMAN	0	0	0	10	12	12	16	16	17	38	38	37	12	13	15	10	9	8	15	15	12
Q15365	PCBP1	sp|Q15365|PCBP1_HUMAN	sp|Q15365|PCBP1_HUMAN	6	7	7	11	13	10	12	14	14	14	12	13	14	14	12	8	8	7	13	15	13
P62277	RPS13	sp|P62277|RS13_HUMAN	sp|P62277|RS13_HUMAN	0	0	0	12	11	11	36	38	33	12	8	11	10	13	14	5	5	6	10	11	10
Q9BYW2	SETD2	sp|Q9BYW2|SETD2_HUMAN	sp|Q9BYW2|SETD2_HUMAN	0	1	0	12	9	13	0	0	0	0	0	0	6	6	8	5	9	8	35	34	38
O15417	TNRC18	sp|O15417|TNC18_HUMAN;sp|Q9P281|BAHC1_HUMAN	sp|O15417|TNC18_HUMAN	0	0	0	15	10	9	0	0	0	0	0	0	4	4	3	9	6	11	0	1	4
P51991	HNRNPA3	sp|P51991|ROA3_HUMAN	sp|P51991|ROA3_HUMAN	1	1	1	11	12	10	13	18	14	7	9	5	28	29	29	20	25	18	12	13	13
P55199	ELL	sp|P55199|ELL_HUMAN	sp|P55199|ELL_HUMAN	0	0	0	12	8	12	0	0	0	0	0	0	5	7	6	18	16	18	4	4	3
Q99878	HIST1H2AJ	sp|Q99878|H2A1J_HUMAN;sp|Q96KK5|H2A1H_HUMAN;sp|Q9BTM1|H2AJ_HUMAN;sp|Q16777|H2A2C_HUMAN;sp|Q6FI13|H2A2A_HUMAN;sp|P20671|H2A1D_HUMAN;sp|P0C0S8|H2A1_HUMAN	sp|Q99878|H2A1J_HUMAN;sp|Q96KK5|H2A1H_HUMAN;sp|Q9BTM1|H2AJ_HUMAN;sp|Q16777|H2A2C_HUMAN;sp|Q6FI13|H2A2A_HUMAN;sp|P20671|H2A1D_HUMAN;sp|P0C0S8|H2A1_HUMAN	9	2	3	10	10	12	11	11	10	10	8	8	11	13	12	10	11	12	9	10	10
Q8WVC0	LEO1	sp|Q8WVC0|LEO1_HUMAN	sp|Q8WVC0|LEO1_HUMAN	0	0	0	11	10	11	6	4	8	0	0	0	32	32	33	21	20	16	5	6	8
Q12874	SF3A3	sp|Q12874|SF3A3_HUMAN	sp|Q12874|SF3A3_HUMAN	5	1	0	10	13	9	3	4	2	0	0	1	17	16	16	10	9	12	11	13	9
P07437	TUBB	sp|P07437|TBB5_HUMAN	sp|P07437|TBB5_HUMAN	5	7	7	11	11	10	12	14	14	18	20	18	10	10	11	9	10	10	29	28	28
Q5SY16	NOL9	sp|Q5SY16|NOL9_HUMAN	sp|Q5SY16|NOL9_HUMAN	0	0	0	10	10	11	34	32	25	32	34	31	14	13	14	8	8	6	25	29	24
P36578	RPL4	sp|P36578|RL4_HUMAN	sp|P36578|RL4_HUMAN	0	0	0	11	10	10	36	34	39	75	74	78	16	13	13	8	8	9	16	18	17
Q96FV9	THOC1	sp|Q96FV9|THOC1_HUMAN	sp|Q96FV9|THOC1_HUMAN	0	0	0	10	10	11	0	2	3	0	0	0	38	40	38	16	13	12	11	11	11
O60244	MED14	sp|O60244|MED14_HUMAN	sp|O60244|MED14_HUMAN	0	0	0	10	11	9	4	2	2	17	19	18	6	8	9	0	0	0	0	0	0
Q9Y5S9	RBM8A	sp|Q9Y5S9|RBM8A_HUMAN	sp|Q9Y5S9|RBM8A_HUMAN	0	0	0	11	10	9	3	3	2	0	0	0	11	11	11	4	5	5	9	8	8
P62753	RPS6	sp|P62753|RS6_HUMAN	sp|P62753|RS6_HUMAN	0	0	0	10	10	10	31	31	27	12	13	13	14	11	11	7	5	7	11	10	10
Q5T280	SPOUT1	sp|Q5T280|CI114_HUMAN	sp|Q5T280|CI114_HUMAN	0	0	0	11	11	8	9	11	12	11	9	11	1	1	2	2	2	0	4	3	2
Q8TED0	UTP15	sp|Q8TED0|UTP15_HUMAN;REV__sp|Q8TED0|UTP15_HUMAN	sp|Q8TED0|UTP15_HUMAN	0	0	0	9	10	11	2	1	1	0	0	0	6	7	8	10	9	6	15	13	15
Q69YN4	VIRMA	sp|Q69YN4|VIR_HUMAN	sp|Q69YN4|VIR_HUMAN	0	0	0	9	11	10	4	2	5	0	0	0	5	3	4	12	10	11	2	1	1
Q15287	RNPS1	sp|Q15287|RNPS1_HUMAN	sp|Q15287|RNPS1_HUMAN	0	0	0	12	9	8	2	2	2	0	0	0	15	14	16	10	9	10	5	6	6
P62280	RPS11	sp|P62280|RS11_HUMAN	sp|P62280|RS11_HUMAN	0	0	0	11	11	7	32	29	30	13	11	11	12	11	10	7	7	7	9	10	9
P62249	RPS16	sp|P62249|RS16_HUMAN	sp|P62249|RS16_HUMAN	0	0	0	10	9	10	26	29	28	11	13	13	6	10	7	5	4	5	12	9	10
O60287	URB1	sp|O60287|NPA1P_HUMAN	sp|O60287|NPA1P_HUMAN	0	0	0	8	10	11	26	24	22	13	13	12	5	3	4	3	0	3	12	9	11
Q96A72	MAGOHB	sp|Q96A72|MGN2_HUMAN	sp|Q96A72|MGN2_HUMAN	0	0	0	9	10	9	1	1	2	0	0	0	9	8	11	9	7	7	8	10	9
P46783	RPS10	sp|P46783|RS10_HUMAN;sp|Q9NQ39|RS10L_HUMAN	sp|P46783|RS10_HUMAN;sp|Q9NQ39|RS10L_HUMAN	0	0	0	9	10	9	23	26	23	8	8	8	10	8	7	4	7	5	7	6	6
Q96KR1	ZFR	sp|Q96KR1|ZFR_HUMAN	sp|Q96KR1|ZFR_HUMAN	0	0	0	9	9	10	14	13	14	25	25	19	13	11	14	6	7	5	12	11	12
Q9Y3Y2	CHTOP	sp|Q9Y3Y2|CHTOP_HUMAN	sp|Q9Y3Y2|CHTOP_HUMAN	0	0	0	9	9	9	3	2	2	0	1	0	11	10	11	10	9	10	8	7	7
Q92945	KHSRP	sp|Q92945|FUBP2_HUMAN;sp|Q96AE4|FUBP1_HUMAN	sp|Q92945|FUBP2_HUMAN	21	12	18	11	9	7	8	9	9	22	18	21	7	5	5	5	3	4	16	16	14
O43290	SART1	sp|O43290|SNUT1_HUMAN	sp|O43290|SNUT1_HUMAN	8	7	8	9	7	11	5	3	2	4	6	5	16	14	11	14	9	14	9	13	11
Q9NWH9	SLTM	sp|Q9NWH9|SLTM_HUMAN	sp|Q9NWH9|SLTM_HUMAN	0	0	0	10	8	9	10	7	6	2	2	2	16	14	15	9	11	9	7	7	8
Q9HCS7	XAB2	sp|Q9HCS7|SYF1_HUMAN	sp|Q9HCS7|SYF1_HUMAN	0	0	0	8	10	9	0	1	0	0	0	0	22	21	20	9	10	10	8	7	6
Q9ULK4	MED23	sp|Q9ULK4|MED23_HUMAN	sp|Q9ULK4|MED23_HUMAN	0	0	0	11	7	8	2	3	3	11	12	11	5	5	3	0	0	0	0	0	0
P52701	MSH6	sp|P52701|MSH6_HUMAN	sp|P52701|MSH6_HUMAN	0	0	1	9	9	8	2	3	6	4	2	7	13	7	7	19	17	18	32	29	29
Q8IYB3	SRRM1	sp|Q8IYB3|SRRM1_HUMAN	sp|Q8IYB3|SRRM1_HUMAN	0	0	0	9	9	8	4	4	4	1	1	1	10	11	11	15	12	14	6	5	6
Q9Y2W1	THRAP3	sp|Q9Y2W1|TR150_HUMAN	sp|Q9Y2W1|TR150_HUMAN	7	5	6	9	9	8	20	20	15	7	8	6	8	8	6	10	9	8	6	10	7
Q9Y580	RBM7	sp|Q9Y580|RBM7_HUMAN	sp|Q9Y580|RBM7_HUMAN	0	0	0	7	10	8	0	0	0	0	0	0	16	13	11	6	8	6	9	10	10
P05388	RPLP0	sp|P05388|RLA0_HUMAN;sp|Q8NHW5|RLA0L_HUMAN	sp|P05388|RLA0_HUMAN;sp|Q8NHW5|RLA0L_HUMAN	0	0	0	8	7	10	24	23	22	48	47	46	9	8	10	7	6	8	12	10	12
Q13247	SRSF6	sp|Q13247|SRSF6_HUMAN	sp|Q13247|SRSF6_HUMAN	1	0	0	8	8	9	6	8	7	1	1	2	11	11	13	12	11	10	5	8	8
Q9BZJ0	CRNKL1	sp|Q9BZJ0|CRNL1_HUMAN	sp|Q9BZJ0|CRNL1_HUMAN	0	0	0	7	8	9	0	0	0	0	0	0	13	13	14	8	8	6	5	6	7
Q9GZR7	DDX24	sp|Q9GZR7|DDX24_HUMAN	sp|Q9GZR7|DDX24_HUMAN	0	0	0	7	8	9	10	11	14	25	24	18	13	12	14	9	10	11	19	16	17
Q9Y2R4	DDX52	sp|Q9Y2R4|DDX52_HUMAN	sp|Q9Y2R4|DDX52_HUMAN	0	0	0	9	7	8	18	13	15	13	8	10	6	7	5	1	1	1	4	7	6
P09651	HNRNPA1	sp|P09651|ROA1_HUMAN;sp|Q32P51|RA1L2_HUMAN	sp|P09651|ROA1_HUMAN;sp|Q32P51|RA1L2_HUMAN	0	0	0	9	8	7	18	18	17	11	12	13	23	23	23	13	13	13	7	7	9
Q9UKM9	RALY	sp|Q9UKM9|RALY_HUMAN	sp|Q9UKM9|RALY_HUMAN	0	0	0	7	8	9	1	0	0	0	0	0	12	9	12	7	8	8	7	6	8
P62266	RPS23	sp|P62266|RS23_HUMAN	sp|P62266|RS23_HUMAN	0	0	0	8	8	8	16	17	16	10	8	8	9	7	7	2	4	3	8	7	5
Q2TAY7	SMU1	sp|Q2TAY7|SMU1_HUMAN	sp|Q2TAY7|SMU1_HUMAN	0	0	0	8	9	7	3	1	0	0	0	0	19	17	15	8	11	9	10	8	8
Q9UBB9	TFIP11	sp|Q9UBB9|TFP11_HUMAN	sp|Q9UBB9|TFP11_HUMAN	1	1	0	7	8	9	0	0	0	0	0	0	20	20	16	18	20	18	14	14	9
Q01831	XPC	sp|Q01831|XPC_HUMAN	sp|Q01831|XPC_HUMAN	0	0	0	9	6	9	19	20	16	3	3	3	21	25	19	5	3	6	5	6	6
Q8IWX8	CHERP	sp|Q8IWX8|CHERP_HUMAN	sp|Q8IWX8|CHERP_HUMAN	17	9	18	8	8	7	12	12	9	10	7	10	14	11	12	13	12	17	8	9	9
Q9BVP2	GNL3	sp|Q9BVP2|GNL3_HUMAN;sp|Q9P2Q2|FRM4A_HUMAN	sp|Q9BVP2|GNL3_HUMAN	0	0	0	10	6	7	17	18	15	35	36	36	8	5	5	6	7	7	12	10	10
P08238	HSP90AB1	sp|P08238|HS90B_HUMAN;sp|Q58FF7|H90B3_HUMAN;sp|Q14568|HS902_HUMAN;sp|P14625|ENPL_HUMAN	sp|P08238|HS90B_HUMAN	1	1	0	8	7	8	6	6	7	16	16	14	11	13	14	4	7	4	17	18	14
Q8IVI9	NOSTRIN	sp|Q8IVI9|NOSTN_HUMAN	sp|Q8IVI9|NOSTN_HUMAN	2	0	1	8	9	6	4	3	3	13	13	12	7	11	7	7	5	7	8	8	6
Q86U42	PABPN1	sp|Q86U42|PABP2_HUMAN;sp|A6NDY0|EPAB2_HUMAN	sp|Q86U42|PABP2_HUMAN	0	0	0	7	8	8	2	2	3	0	0	0	16	16	17	10	11	12	11	7	9
P39023	RPL3	sp|P39023|RL3_HUMAN;sp|Q92901|RL3L_HUMAN	sp|P39023|RL3_HUMAN	0	0	0	7	10	6	35	29	34	59	56	62	11	9	12	5	3	5	11	12	11
P62424	RPL7A	sp|P62424|RL7A_HUMAN	sp|P62424|RL7A_HUMAN	0	0	0	7	8	8	17	20	19	40	39	39	6	9	8	7	6	6	9	12	10
Q96DI7	SNRNP40	sp|Q96DI7|SNR40_HUMAN	sp|Q96DI7|SNR40_HUMAN	0	0	0	9	7	7	2	0	2	1	1	0	16	16	14	11	9	11	7	10	6
Q96MU7	YTHDC1	sp|Q96MU7|YTDC1_HUMAN	sp|Q96MU7|YTDC1_HUMAN	0	0	0	9	7	7	4	4	4	0	0	0	18	17	18	9	9	8	3	3	2
Q13123	IK	sp|Q13123|RED_HUMAN	sp|Q13123|RED_HUMAN	0	0	0	8	8	6	0	0	0	0	0	0	13	13	13	10	11	11	9	9	9
P08708	RPS17	sp|P08708|RS17_HUMAN	sp|P08708|RS17_HUMAN	0	0	0	9	8	5	37	31	31	14	14	11	11	10	9	3	4	3	9	6	4
P39019	RPS19	sp|P39019|RS19_HUMAN	sp|P39019|RS19_HUMAN	0	0	0	8	7	7	21	24	21	8	6	7	6	5	6	2	3	3	4	4	5
Q9GZS3	WDR61	sp|Q9GZS3|WDR61_HUMAN	sp|Q9GZS3|WDR61_HUMAN	0	0	0	6	9	7	2	4	5	0	0	0	18	19	17	8	9	9	1	1	1
Q9H568	ACTL8	sp|Q9H568|ACTL8_HUMAN	sp|Q9H568|ACTL8_HUMAN	0	0	0	8	7	6	10	11	12	0	0	0	0	1	1	0	0	0	0	0	0
Q86V81	ALYREF	sp|Q86V81|THOC4_HUMAN	sp|Q86V81|THOC4_HUMAN	0	0	0	8	6	7	13	12	13	13	10	10	15	15	15	8	8	9	6	8	6
P67870	CSNK2B	sp|P67870|CSK2B_HUMAN	sp|P67870|CSK2B_HUMAN	0	0	0	6	8	7	2	3	5	3	0	0	13	10	12	14	13	12	7	6	5
Q92522	H1FX	sp|Q92522|H1X_HUMAN	sp|Q92522|H1X_HUMAN	1	4	3	8	7	6	6	8	7	10	10	13	7	6	6	3	5	6	5	6	5
P51659	HSD17B4	sp|P51659|DHB4_HUMAN	sp|P51659|DHB4_HUMAN	65	48	61	8	8	5	31	34	30	34	36	34	21	21	17	7	6	5	30	30	26
P35251	RFC1	sp|P35251|RFC1_HUMAN	sp|P35251|RFC1_HUMAN	0	0	0	8	7	6	22	21	19	15	14	14	17	19	19	6	6	5	18	18	14
Q14151	SAFB2	sp|Q14151|SAFB2_HUMAN	sp|Q14151|SAFB2_HUMAN	0	0	1	7	7	7	0	0	2	0	0	0	7	8	9	2	3	4	5	5	6
O00422	SAP18	sp|O00422|SAP18_HUMAN	sp|O00422|SAP18_HUMAN	0	0	0	8	7	6	2	3	1	0	0	0	13	12	11	11	9	10	9	11	8
P53007	SLC25A1	sp|P53007|TXTP_HUMAN	sp|P53007|TXTP_HUMAN	7	5	4	9	6	6	11	9	11	12	11	12	6	6	5	10	5	4	16	19	17
Q9UQ88	CDK11A	sp|Q9UQ88|CD11A_HUMAN	sp|Q9UQ88|CD11A_HUMAN	5	5	4	6	6	8	6	6	4	0	2	1	18	16	18	16	17	16	17	24	24
Q71DI3	HIST2H3A	sp|Q71DI3|H32_HUMAN;sp|Q16695|H31T_HUMAN;sp|P84243|H33_HUMAN;sp|P68431|H31_HUMAN;sp|Q6NXT2|H3C_HUMAN	sp|Q71DI3|H32_HUMAN;sp|Q16695|H31T_HUMAN;sp|P84243|H33_HUMAN;sp|P68431|H31_HUMAN;sp|Q6NXT2|H3C_HUMAN	3	2	2	6	8	6	9	8	7	4	2	3	7	8	7	4	4	3	4	5	7
P61978	HNRNPK	sp|P61978|HNRPK_HUMAN	sp|P61978|HNRPK_HUMAN	1	2	1	8	6	6	7	7	8	5	4	4	12	13	15	9	6	9	9	7	9
O60732	MAGEC1	sp|O60732|MAGC1_HUMAN;sp|P43355|MAGA1_HUMAN;sp|P43358|MAGA4_HUMAN;sp|P43361|MAGA8_HUMAN;sp|A2A368|MAGBG_HUMAN;sp|A8MXT2|MAGBH_HUMAN;sp|Q96M61|MAGBI_HUMAN;sp|O15480|MAGB3_HUMAN;sp|P43363|MAGAA_HUMAN	sp|O60732|MAGC1_HUMAN	0	0	0	7	7	6	3	2	3	0	0	0	13	12	11	11	9	9	11	9	10
Q9Y5B6	PAXBP1	sp|Q9Y5B6|PAXB1_HUMAN	sp|Q9Y5B6|PAXB1_HUMAN	0	1	0	6	7	7	3	2	2	0	0	1	23	19	19	18	19	17	11	13	9
Q5JTH9	RRP12	sp|Q5JTH9|RRP12_HUMAN	sp|Q5JTH9|RRP12_HUMAN	0	0	0	7	6	7	101	102	99	35	34	44	15	11	15	8	9	9	17	17	20
P63162	SNRPN	sp|P63162|RSMN_HUMAN;sp|P14678|RSMB_HUMAN	sp|P63162|RSMN_HUMAN;sp|P14678|RSMB_HUMAN	2	1	1	4	8	8	3	4	3	3	4	3	8	7	9	7	8	8	6	6	5
Q02880	TOP2B	sp|Q02880|TOP2B_HUMAN	sp|Q02880|TOP2B_HUMAN	7	5	5	6	7	7	106	106	109	66	72	72	8	5	5	1	1	3	12	12	13
P11274	BCR	sp|P11274|BCR_HUMAN;sp|Q12979|ABR_HUMAN	sp|P11274|BCR_HUMAN	0	0	0	6	6	7	0	1	0	0	0	0	0	0	1	8	9	8	26	25	27
P98160	HSPG2	sp|P98160|PGBM_HUMAN	sp|P98160|PGBM_HUMAN	8	7	7	8	5	6	19	17	21	0	0	0	4	9	6	2	1	1	6	4	4
P49916	LIG3	sp|P49916|DNLI3_HUMAN	sp|P49916|DNLI3_HUMAN	0	0	0	6	5	8	22	26	25	1	1	1	19	18	21	3	1	2	3	2	4
P62263	RPS14	sp|P62263|RS14_HUMAN	sp|P62263|RS14_HUMAN	0	0	0	6	7	6	23	23	25	7	7	8	9	8	8	5	4	5	7	6	5
P62847	RPS24	sp|P62847|RS24_HUMAN	sp|P62847|RS24_HUMAN	0	0	0	7	6	6	21	20	20	6	6	6	5	7	8	7	5	5	6	6	5
Q13769	THOC5	sp|Q13769|THOC5_HUMAN	sp|Q13769|THOC5_HUMAN	0	0	1	5	8	6	4	4	3	0	0	0	38	31	30	7	9	5	8	6	5
Q99848	EBNA1BP2	sp|Q99848|EBP2_HUMAN	sp|Q99848|EBP2_HUMAN	0	0	0	6	6	6	6	7	6	21	22	21	6	8	6	4	6	5	7	7	7
P05204	HMGN2	sp|P05204|HMGN2_HUMAN;sp|Q15651|HMGN3_HUMAN	sp|P05204|HMGN2_HUMAN;sp|Q15651|HMGN3_HUMAN	4	2	3	6	6	6	6	7	6	6	5	6	5	5	4	3	3	3	5	5	6
Q14676	MDC1	sp|Q14676|MDC1_HUMAN	sp|Q14676|MDC1_HUMAN	0	0	0	5	5	8	37	34	38	35	31	34	7	7	7	1	1	1	8	10	11
P62851	RPS25	sp|P62851|RS25_HUMAN	sp|P62851|RS25_HUMAN	4	4	4	6	6	6	11	11	11	6	5	7	7	7	6	5	5	5	5	6	6
P62316	SNRPD2	sp|P62316|SMD2_HUMAN	sp|P62316|SMD2_HUMAN	2	0	2	5	7	6	4	2	4	4	4	3	8	9	9	6	5	7	4	6	5
P50750	CDK9	sp|P50750|CDK9_HUMAN	sp|P50750|CDK9_HUMAN	0	0	0	6	6	5	6	6	6	0	0	0	4	3	3	6	7	5	5	4	4
Q71F56	MED13L	sp|Q71F56|MD13L_HUMAN	sp|Q71F56|MD13L_HUMAN	0	0	0	5	8	4	0	1	0	5	7	4	0	0	0	0	0	0	0	0	0
O15160	POLR1C	sp|O15160|RPAC1_HUMAN	sp|O15160|RPAC1_HUMAN	0	0	0	6	6	5	1	0	0	0	0	0	0	0	0	1	1	0	0	0	0
Q7Z6E9	RBBP6	sp|Q7Z6E9|RBBP6_HUMAN	sp|Q7Z6E9|RBBP6_HUMAN	0	0	0	5	5	7	0	0	0	0	0	0	21	20	22	6	7	8	0	2	3
Q02878	RPL6	sp|Q02878|RL6_HUMAN	sp|Q02878|RL6_HUMAN	0	0	0	6	6	5	12	10	13	30	29	32	7	9	8	7	7	7	5	7	6
O60506	SYNCRIP	sp|O60506|HNRPQ_HUMAN	sp|O60506|HNRPQ_HUMAN	0	0	0	7	5	5	8	7	9	4	3	6	13	9	12	8	7	8	10	8	8
Q5T200	ZC3H13	sp|Q5T200|ZC3HD_HUMAN	sp|Q5T200|ZC3HD_HUMAN	0	0	0	5	6	6	1	1	1	0	0	0	8	5	5	8	6	8	2	1	1
Q96JP5	ZFP91	sp|Q96JP5|ZFP91_HUMAN;sp|Q96CK0|ZN653_HUMAN	sp|Q96JP5|ZFP91_HUMAN	0	0	0	5	6	6	5	7	7	0	0	0	0	0	0	14	14	13	7	6	7
Q9UJV9	DDX41	sp|Q9UJV9|DDX41_HUMAN	sp|Q9UJV9|DDX41_HUMAN	3	3	2	7	5	4	3	5	4	3	1	5	11	11	8	2	2	5	8	8	7
Q15717	ELAVL1	sp|Q15717|ELAV1_HUMAN	sp|Q15717|ELAV1_HUMAN	1	1	0	5	4	7	1	2	1	0	0	1	12	13	13	9	9	8	4	4	4
Q9BUJ2	HNRNPUL1	sp|Q9BUJ2|HNRL1_HUMAN	sp|Q9BUJ2|HNRL1_HUMAN	4	1	3	6	6	4	8	9	9	14	15	15	6	11	10	6	6	5	4	4	7
Q9GZS1	POLR1E	sp|Q9GZS1|RPA49_HUMAN	sp|Q9GZS1|RPA49_HUMAN	0	0	0	6	4	6	0	1	0	0	0	0	0	0	0	0	0	0	0	0	0
P46777	RPL5	sp|P46777|RL5_HUMAN	sp|P46777|RL5_HUMAN	0	0	0	5	6	5	17	17	18	47	47	45	5	5	5	3	4	4	7	7	8
Q9H4L4	SENP3	sp|Q9H4L4|SENP3_HUMAN	sp|Q9H4L4|SENP3_HUMAN	0	0	0	5	6	5	25	24	21	28	30	27	4	4	3	2	2	2	5	5	6
Q13243	SRSF5	sp|Q13243|SRSF5_HUMAN	sp|Q13243|SRSF5_HUMAN	0	0	0	5	5	6	5	4	4	2	4	3	8	7	6	8	7	8	4	4	4
O00571	DDX3X	sp|O00571|DDX3X_HUMAN;sp|O15523|DDX3Y_HUMAN;sp|Q9NQI0|DDX4_HUMAN	sp|O00571|DDX3X_HUMAN;sp|O15523|DDX3Y_HUMAN	15	11	11	6	4	5	11	9	10	11	8	12	5	5	6	4	3	4	8	7	5
Q5VTE0	EEF1A1P5	sp|Q5VTE0|EF1A3_HUMAN;sp|P68104|EF1A1_HUMAN;sp|Q05639|EF1A2_HUMAN	sp|Q5VTE0|EF1A3_HUMAN;sp|P68104|EF1A1_HUMAN;sp|Q05639|EF1A2_HUMAN	12	5	12	6	5	4	6	4	3	8	6	5	5	5	6	4	3	2	12	13	12
P60866	RPS20	sp|P60866|RS20_HUMAN	sp|P60866|RS20_HUMAN	0	0	0	5	5	5	12	11	12	4	5	4	6	6	5	3	3	4	5	5	5
P62318	SNRPD3	sp|P62318|SMD3_HUMAN	sp|P62318|SMD3_HUMAN	1	1	1	5	5	5	3	4	4	2	3	3	6	6	7	5	5	5	6	7	6
O75494	SRSF10	sp|O75494|SRS10_HUMAN;sp|Q8WXF0|SRS12_HUMAN	sp|O75494|SRS10_HUMAN	0	0	0	5	6	4	0	1	1	0	0	0	6	7	6	5	4	2	2	2	1
Q13595	TRA2A	sp|Q13595|TRA2A_HUMAN	sp|Q13595|TRA2A_HUMAN	0	0	0	5	5	5	1	3	1	0	0	0	6	6	6	4	4	4	4	3	2
Q9BV38	WDR18	sp|Q9BV38|WDR18_HUMAN	sp|Q9BV38|WDR18_HUMAN	0	0	0	5	4	6	24	25	23	26	24	25	9	8	8	3	2	3	11	14	11
O60563	CCNT1	sp|O60563|CCNT1_HUMAN	sp|O60563|CCNT1_HUMAN	0	0	0	4	5	5	8	6	5	0	1	0	5	5	6	5	5	4	4	4	3
O00148	DDX39A	sp|O00148|DX39A_HUMAN	sp|O00148|DX39A_HUMAN	0	0	0	5	4	5	0	0	0	0	0	0	7	10	7	4	3	4	8	5	4
Q13151	HNRNPA0	sp|Q13151|ROA0_HUMAN	sp|Q13151|ROA0_HUMAN	0	0	0	4	5	5	6	7	7	4	3	4	7	9	8	5	5	6	4	3	1
O75448	MED24	sp|O75448|MED24_HUMAN	sp|O75448|MED24_HUMAN	0	0	0	5	5	4	1	1	1	6	4	7	1	2	2	0	0	0	0	0	0
Q07020	RPL18	sp|Q07020|RL18_HUMAN	sp|Q07020|RL18_HUMAN	0	0	0	5	4	5	10	12	9	18	18	19	5	4	5	5	5	5	3	4	2
P62917	RPL8	sp|P62917|RL8_HUMAN	sp|P62917|RL8_HUMAN	0	0	0	5	4	5	11	10	11	25	24	24	5	4	5	4	4	4	7	7	4
Q8IY57	YAF2	sp|Q8IY57|YAF2_HUMAN	sp|Q8IY57|YAF2_HUMAN	0	0	0	4	5	5	5	5	7	5	6	5	6	4	6	0	0	0	0	0	0
Q5BKZ1	ZNF326	sp|Q5BKZ1|ZN326_HUMAN	sp|Q5BKZ1|ZN326_HUMAN	0	0	0	3	5	6	1	2	4	1	1	1	10	10	10	5	5	6	9	8	8
Q14562	DHX8	sp|Q14562|DHX8_HUMAN	sp|Q14562|DHX8_HUMAN	1	1	1	4	4	5	0	1	0	1	0	0	17	18	17	8	6	8	4	4	3
Q14103	HNRNPD	sp|Q14103|HNRPD_HUMAN	sp|Q14103|HNRPD_HUMAN	0	0	1	5	3	5	2	4	3	1	2	1	11	13	12	7	9	8	5	3	3
P55081	MFAP1	sp|P55081|MFAP1_HUMAN	sp|P55081|MFAP1_HUMAN	5	4	5	4	4	5	5	4	3	3	5	4	9	8	8	7	6	8	4	3	5
P62081	RPS7	sp|P62081|RS7_HUMAN	sp|P62081|RS7_HUMAN	0	0	0	5	4	4	40	41	30	12	9	12	7	9	7	2	3	2	3	1	1
P08865	RPSA	sp|P08865|RSSA_HUMAN	sp|P08865|RSSA_HUMAN	0	0	0	4	5	4	28	28	25	4	4	4	5	6	6	1	1	1	4	3	4
P56182	RRP1	sp|P56182|RRP1_HUMAN	sp|P56182|RRP1_HUMAN	0	0	0	5	4	4	7	7	9	11	11	11	2	0	1	5	1	2	9	7	7
O43159	RRP8	sp|O43159|RRP8_HUMAN	sp|O43159|RRP8_HUMAN	0	0	0	4	4	5	13	12	12	17	17	16	5	6	7	3	2	2	7	7	7
P00519	ABL1	sp|P00519|ABL1_HUMAN;sp|P42684|ABL2_HUMAN	sp|P00519|ABL1_HUMAN	0	0	0	6	3	3	0	1	1	0	0	0	0	0	0	6	8	6	23	18	20
Q96QD9	FYTTD1	sp|Q96QD9|UIF_HUMAN	sp|Q96QD9|UIF_HUMAN	0	0	0	4	4	4	0	0	0	0	0	0	5	4	5	4	4	4	5	5	4
Q13415	ORC1	sp|Q13415|ORC1_HUMAN	sp|Q13415|ORC1_HUMAN	0	0	0	4	3	5	23	22	25	14	13	13	16	16	17	7	9	7	3	3	5
Q13523	PRPF4B	sp|Q13523|PRP4B_HUMAN	sp|Q13523|PRP4B_HUMAN	0	0	0	4	5	3	0	0	1	0	0	0	11	12	10	11	12	12	6	5	5
Q9NW64	RBM22	sp|Q9NW64|RBM22_HUMAN	sp|Q9NW64|RBM22_HUMAN	0	0	0	4	4	4	0	0	0	0	0	0	7	6	7	4	4	5	4	4	3
P27635	RPL10	sp|P27635|RL10_HUMAN;sp|Q96L21|RL10L_HUMAN	sp|P27635|RL10_HUMAN	0	0	0	5	3	4	12	11	14	22	23	23	6	5	4	5	5	4	7	6	6
P62244	RPS15A	sp|P62244|RS15A_HUMAN	sp|P62244|RS15A_HUMAN	0	0	0	3	5	4	25	24	24	9	8	8	6	4	3	3	4	4	7	5	3
Q86W42	THOC6	sp|Q86W42|THOC6_HUMAN	sp|Q86W42|THOC6_HUMAN	0	0	0	6	3	3	3	2	0	0	0	0	14	14	16	7	5	2	3	3	4
Q9H0D6	XRN2	sp|Q9H0D6|XRN2_HUMAN	sp|Q9H0D6|XRN2_HUMAN	4	2	1	4	4	4	15	16	15	43	43	37	8	5	5	4	2	3	3	6	4
Q02040	AKAP17A	sp|Q02040|AK17A_HUMAN	sp|Q02040|AK17A_HUMAN	0	0	0	3	6	2	0	0	0	0	0	0	2	1	3	2	3	2	1	3	1
Q9NYF8	BCLAF1	sp|Q9NYF8|BCLF1_HUMAN	sp|Q9NYF8|BCLF1_HUMAN	2	3	1	3	4	4	11	12	10	3	4	2	3	3	3	2	4	1	3	4	2
O15446	CD3EAP	sp|O15446|RPA34_HUMAN	sp|O15446|RPA34_HUMAN	0	0	0	5	3	3	0	0	0	0	0	0	0	0	0	0	0	0	0	0	0
Q8N960	CEP120	sp|Q8N960|CE120_HUMAN	sp|Q8N960|CE120_HUMAN	0	0	0	4	3	4	0	0	0	0	0	0	0	0	0	1	1	4	1	1	0
P38432	COIL	sp|P38432|COIL_HUMAN	sp|P38432|COIL_HUMAN	0	0	0	3	3	5	8	10	8	1	2	1	4	5	5	1	2	4	6	8	5
Q9Y2X0	MED16	sp|Q9Y2X0|MED16_HUMAN	sp|Q9Y2X0|MED16_HUMAN	0	0	0	5	3	3	0	0	0	2	4	4	0	0	0	0	0	0	0	0	0
Q9H6R4	NOL6	sp|Q9H6R4|NOL6_HUMAN	sp|Q9H6R4|NOL6_HUMAN	0	0	0	4	3	4	18	19	19	10	6	6	3	5	3	2	1	1	3	3	2
P11940	PABPC1	sp|P11940|PABP1_HUMAN;sp|Q9H361|PABP3_HUMAN;sp|Q4VXU2|PAP1L_HUMAN;sp|Q96DU9|PABP5_HUMAN	sp|P11940|PABP1_HUMAN	0	0	0	4	4	3	28	28	25	14	11	13	11	11	11	5	2	5	12	11	12
P62899	RPL31	sp|P62899|RL31_HUMAN	sp|P62899|RL31_HUMAN	0	0	0	4	3	4	9	7	6	18	10	16	3	3	3	2	2	2	4	3	1
Q8IX01	SUGP2	sp|Q8IX01|SUGP2_HUMAN	sp|Q8IX01|SUGP2_HUMAN	2	2	2	4	4	3	1	2	1	3	2	5	7	5	7	5	3	4	12	12	14
P26368	U2AF2	sp|P26368|U2AF2_HUMAN	sp|P26368|U2AF2_HUMAN	6	1	2	4	4	3	7	8	7	11	9	9	8	7	5	2	2	3	10	9	6
Q9ULX6	AKAP8L	sp|Q9ULX6|AKP8L_HUMAN	sp|Q9ULX6|AKP8L_HUMAN	0	0	0	3	4	3	3	3	3	2	3	3	6	6	5	4	3	4	12	10	10
O00257	CBX4	sp|O00257|CBX4_HUMAN	sp|O00257|CBX4_HUMAN	0	0	0	2	2	6	13	11	11	12	16	12	0	0	0	0	0	0	0	2	0
Q9HC52	CBX8	sp|Q9HC52|CBX8_HUMAN;sp|O95503|CBX6_HUMAN	sp|Q9HC52|CBX8_HUMAN	0	0	0	3	3	4	16	15	15	6	10	8	3	4	3	0	0	0	0	0	0
O60508	CDC40	sp|O60508|PRP17_HUMAN	sp|O60508|PRP17_HUMAN	0	0	0	3	3	4	0	0	0	0	0	0	4	4	5	2	3	2	2	2	2
P07900	HSP90AA1	sp|P07900|HS90A_HUMAN;sp|Q58FG1|HS904_HUMAN	sp|P07900|HS90A_HUMAN	0	0	0	3	2	5	2	2	2	5	6	5	9	9	8	1	0	1	2	2	2
Q53F19	NCBP3	sp|Q53F19|NCBP3_HUMAN	sp|Q53F19|NCBP3_HUMAN	0	0	0	3	3	4	0	0	0	0	0	0	7	6	7	3	3	3	3	3	5
Q9BSC4	NOL10	sp|Q9BSC4|NOL10_HUMAN	sp|Q9BSC4|NOL10_HUMAN	0	0	0	3	3	4	5	4	6	0	0	0	3	3	3	0	0	0	1	2	1
O43809	NUDT21	sp|O43809|CPSF5_HUMAN	sp|O43809|CPSF5_HUMAN	11	15	14	3	4	3	8	10	11	10	10	9	5	4	5	0	0	0	4	5	5
P62906	RPL10A	sp|P62906|RL10A_HUMAN	sp|P62906|RL10A_HUMAN	0	0	0	4	3	3	13	14	12	23	21	23	6	4	4	5	6	3	8	7	6
P26373	RPL13	sp|P26373|RL13_HUMAN	sp|P26373|RL13_HUMAN	0	0	0	3	4	3	9	9	6	18	17	20	3	3	3	2	3	3	3	4	4
P18621	RPL17	sp|P18621|RL17_HUMAN	sp|P18621|RL17_HUMAN	0	0	0	3	3	4	13	11	12	20	25	24	5	4	4	2	2	2	3	3	5
P62750	RPL23A	sp|P62750|RL23A_HUMAN	sp|P62750|RL23A_HUMAN	0	0	0	3	4	3	12	13	12	18	18	20	3	4	3	2	3	3	3	3	3
P18124	RPL7	sp|P18124|RL7_HUMAN	sp|P18124|RL7_HUMAN	0	0	0	2	3	5	19	19	18	44	44	41	4	3	3	0	0	0	4	5	6
P25398	RPS12	sp|P25398|RS12_HUMAN	sp|P25398|RS12_HUMAN	0	0	0	3	3	4	21	21	20	6	3	3	7	6	7	2	1	1	2	4	2
O60264	SMARCA5	sp|O60264|SMCA5_HUMAN;sp|P28370|SMCA1_HUMAN	sp|O60264|SMCA5_HUMAN	0	0	0	3	4	3	11	13	13	15	11	13	9	6	5	2	3	2	12	10	13
P62314	SNRPD1	sp|P62314|SMD1_HUMAN	sp|P62314|SMD1_HUMAN	0	0	0	3	4	3	3	3	3	2	2	2	5	6	5	5	4	5	4	3	4
P84103	SRSF3	sp|P84103|SRSF3_HUMAN	sp|P84103|SRSF3_HUMAN	0	1	1	3	4	3	3	2	4	2	1	2	8	7	6	6	5	5	5	4	4
Q92804	TAF15	sp|Q92804|RBP56_HUMAN	sp|Q92804|RBP56_HUMAN	1	2	1	3	4	3	2	4	4	0	1	0	4	3	3	0	0	0	5	5	4
Q96GM8	TOE1	sp|Q96GM8|TOE1_HUMAN	sp|Q96GM8|TOE1_HUMAN	2	0	1	2	5	3	6	5	5	2	3	3	10	9	12	9	8	6	7	5	7
Q01081	U2AF1	sp|Q01081|U2AF1_HUMAN;sp|P0DN76|U2AF5_HUMAN;sp|Q8WU68|U2AF4_HUMAN	sp|Q01081|U2AF1_HUMAN;sp|P0DN76|U2AF5_HUMAN	3	4	2	4	3	3	3	2	3	4	4	3	3	3	3	2	1	1	4	2	2
Q9NY12	GAR1	sp|Q9NY12|GAR1_HUMAN	sp|Q9NY12|GAR1_HUMAN	0	0	0	5	2	2	6	6	6	4	3	4	4	4	3	2	2	2	2	3	2
P17096	HMGA1	sp|P17096|HMGA1_HUMAN	sp|P17096|HMGA1_HUMAN	5	6	9	3	3	3	3	3	2	2	3	3	2	2	2	1	1	1	3	4	4
O00479	HMGN4	sp|O00479|HMGN4_HUMAN	sp|O00479|HMGN4_HUMAN	2	2	2	3	3	3	1	1	2	1	0	1	2	2	1	3	1	3	1	1	1
Q9Y383	LUC7L2	sp|Q9Y383|LC7L2_HUMAN	sp|Q9Y383|LC7L2_HUMAN	7	6	4	4	3	2	6	4	6	9	8	9	3	4	3	3	2	3	6	7	8
Q96RN5	MED15	sp|Q96RN5|MED15_HUMAN	sp|Q96RN5|MED15_HUMAN	0	0	0	3	3	3	0	0	0	3	4	4	0	2	0	0	0	0	0	0	0
Q13427	PPIG	sp|Q13427|PPIG_HUMAN	sp|Q13427|PPIG_HUMAN	0	0	0	3	3	3	0	0	0	0	0	0	5	6	5	6	5	5	2	2	2
O43172	PRPF4	sp|O43172|PRP4_HUMAN	sp|O43172|PRP4_HUMAN	1	1	1	3	3	3	1	0	1	1	0	0	4	5	4	4	5	4	4	2	4
P30050	RPL12	sp|P30050|RL12_HUMAN	sp|P30050|RL12_HUMAN	0	0	0	2	4	3	9	11	10	20	20	21	3	4	4	1	1	1	5	6	7
P61313	RPL15	sp|P61313|RL15_HUMAN	sp|P61313|RL15_HUMAN	0	0	0	3	4	2	17	16	18	27	24	29	3	2	4	3	2	1	7	4	8
Q02543	RPL18A	sp|Q02543|RL18A_HUMAN	sp|Q02543|RL18A_HUMAN	0	0	0	3	3	3	13	11	13	20	23	24	3	2	3	2	2	2	4	4	3
P83731	RPL24	sp|P83731|RL24_HUMAN	sp|P83731|RL24_HUMAN	0	0	0	3	3	3	4	4	5	7	8	8	3	4	4	2	2	2	4	3	3
P62841	RPS15	sp|P62841|RS15_HUMAN	sp|P62841|RS15_HUMAN	0	0	0	5	3	1	16	18	12	4	2	4	6	4	5	2	0	1	2	1	0
P62854	RPS26	sp|P62854|RS26_HUMAN;sp|Q5JNZ5|RS26L_HUMAN	sp|P62854|RS26_HUMAN;sp|Q5JNZ5|RS26L_HUMAN	0	0	0	3	3	3	6	5	5	4	4	5	3	3	3	2	3	1	3	4	4
P62857	RPS28	sp|P62857|RS28_HUMAN	sp|P62857|RS28_HUMAN	0	0	0	3	3	3	8	7	8	3	3	3	3	3	2	1	1	1	1	2	2
P08621	SNRNP70	sp|P08621|RU17_HUMAN	sp|P08621|RU17_HUMAN	2	4	3	3	3	3	1	1	2	2	1	1	9	9	8	2	2	4	2	0	4
P55769	SNU13	sp|P55769|NH2L1_HUMAN	sp|P55769|NH2L1_HUMAN	0	0	0	3	2	4	3	4	2	1	1	0	1	2	2	0	1	2	2	3	3
Q14669	TRIP12	sp|Q14669|TRIPC_HUMAN	sp|Q14669|TRIPC_HUMAN	0	0	0	3	1	5	24	23	20	23	17	19	3	4	2	1	0	1	8	10	6
O00468	AGRN	sp|O00468|AGRIN_HUMAN	sp|O00468|AGRIN_HUMAN	1	0	0	4	2	2	3	2	1	0	0	0	1	1	1	1	1	0	1	0	2
O43823	AKAP8	sp|O43823|AKAP8_HUMAN	sp|O43823|AKAP8_HUMAN	0	0	1	3	2	3	3	4	4	5	3	3	4	5	1	4	2	2	4	4	5
P54132	BLM	sp|P54132|BLM_HUMAN	sp|P54132|BLM_HUMAN	0	0	0	4	2	2	29	23	25	11	9	13	5	7	3	1	0	2	7	7	7
Q8NI51	CTCFL	sp|Q8NI51|CTCFL_HUMAN;sp|P49711|CTCF_HUMAN	sp|Q8NI51|CTCFL_HUMAN	0	0	0	2	3	3	3	2	2	1	1	1	2	1	2	2	2	3	4	5	5
Q9NVC6	MED17	sp|Q9NVC6|MED17_HUMAN	sp|Q9NVC6|MED17_HUMAN	0	0	0	4	2	2	0	0	0	3	6	3	1	1	0	0	0	0	0	0	0
Q8WWY3	PRPF31	sp|Q8WWY3|PRP31_HUMAN	sp|Q8WWY3|PRP31_HUMAN	1	1	2	3	3	2	1	1	1	0	0	0	2	3	3	4	2	3	3	2	2
P98175	RBM10	sp|P98175|RBM10_HUMAN	sp|P98175|RBM10_HUMAN	0	1	0	3	3	2	4	4	3	1	0	0	4	4	6	2	3	0	5	5	6
P62913	RPL11	sp|P62913|RL11_HUMAN	sp|P62913|RL11_HUMAN	0	0	0	2	3	3	7	6	8	15	14	17	3	4	3	1	1	1	4	4	4
P50914	RPL14	sp|P50914|RL14_HUMAN	sp|P50914|RL14_HUMAN	0	0	0	2	3	3	8	8	8	18	17	18	4	5	4	2	2	3	2	3	3
P61353	RPL27	sp|P61353|RL27_HUMAN	sp|P61353|RL27_HUMAN	0	0	0	2	2	4	7	6	6	17	18	20	2	4	3	1	1	1	4	3	3
Q99590	SCAF11	sp|Q99590|SCAFB_HUMAN	sp|Q99590|SCAFB_HUMAN	0	0	0	5	2	1	11	14	12	1	0	0	2	1	2	0	0	0	2	4	2
P09012	SNRPA	sp|P09012|SNRPA_HUMAN	sp|P09012|SNRPA_HUMAN	6	3	4	2	4	2	2	1	3	4	3	2	1	3	3	1	2	2	3	2	2
O14776	TCERG1	sp|O14776|TCRG1_HUMAN;sp|Q5VWI1|TCRGL_HUMAN	sp|O14776|TCRG1_HUMAN	0	0	0	3	3	2	2	0	0	0	0	0	10	9	11	3	3	5	15	11	15
Q9P275	USP36	sp|Q9P275|UBP36_HUMAN	sp|Q9P275|UBP36_HUMAN	0	0	0	2	2	4	1	1	3	1	3	3	3	2	2	2	2	2	1	1	1
Q9NY61	AATF	sp|Q9NY61|AATF_HUMAN	sp|Q9NY61|AATF_HUMAN	0	0	0	3	2	2	5	6	3	0	0	0	1	3	2	0	0	0	1	1	1
Q8WYP5	AHCTF1	sp|Q8WYP5|ELYS_HUMAN	sp|Q8WYP5|ELYS_HUMAN	0	0	0	3	1	3	1	2	1	7	8	8	1	2	1	1	0	1	15	13	11
Q9UNZ5	C19orf53	sp|Q9UNZ5|L10K_HUMAN	sp|Q9UNZ5|L10K_HUMAN	4	4	3	2	3	2	1	1	2	1	1	2	1	2	2	2	2	2	1	1	2
Q13112	CHAF1B	sp|Q13112|CAF1B_HUMAN	sp|Q13112|CAF1B_HUMAN	0	0	0	4	1	2	0	0	0	1	1	1	1	0	1	2	2	3	1	2	1
Q8N3X1	FNBP4	sp|Q8N3X1|FNBP4_HUMAN	sp|Q8N3X1|FNBP4_HUMAN	0	0	0	2	2	3	0	0	0	0	0	0	5	3	4	4	6	4	8	9	11
Q13547	HDAC1	sp|Q13547|HDAC1_HUMAN;sp|Q92769|HDAC2_HUMAN;sp|O15379|HDAC3_HUMAN	sp|Q13547|HDAC1_HUMAN;sp|Q92769|HDAC2_HUMAN	0	0	0	3	2	2	0	1	1	3	4	3	1	2	0	2	2	2	4	3	3
Q99729	HNRNPAB	sp|Q99729|ROAA_HUMAN	sp|Q99729|ROAA_HUMAN	0	0	0	3	1	3	1	1	1	0	0	0	6	5	6	4	4	3	1	2	1
Q07666	KHDRBS1	sp|Q07666|KHDR1_HUMAN	sp|Q07666|KHDR1_HUMAN	4	3	3	3	2	2	5	3	3	1	2	3	4	6	4	2	2	2	5	4	4
Q9NX24	NHP2	sp|Q9NX24|NHP2_HUMAN	sp|Q9NX24|NHP2_HUMAN	0	0	0	2	3	2	4	4	3	2	2	2	4	2	3	2	2	1	2	2	1
O15226	NKRF	sp|O15226|NKRF_HUMAN	sp|O15226|NKRF_HUMAN	1	0	1	2	2	3	9	12	11	42	37	41	6	5	6	3	2	2	2	3	1
Q09028	RBBP4	sp|Q09028|RBBP4_HUMAN;sp|Q16576|RBBP7_HUMAN	sp|Q09028|RBBP4_HUMAN	0	0	0	2	3	2	2	2	2	4	4	5	1	2	2	2	2	2	2	3	4
Q9Y265	RUVBL1	sp|Q9Y265|RUVB1_HUMAN	sp|Q9Y265|RUVB1_HUMAN	0	0	0	1	3	3	2	1	0	4	6	3	0	0	0	0	0	0	4	4	6
Q8N488	RYBP	sp|Q8N488|RYBP_HUMAN	sp|Q8N488|RYBP_HUMAN	0	0	0	2	2	3	6	7	6	5	5	4	4	4	4	0	0	0	0	0	0
Q15427	SF3B4	sp|Q15427|SF3B4_HUMAN	sp|Q15427|SF3B4_HUMAN	0	0	0	3	1	3	0	0	0	0	0	0	1	2	2	2	2	0	2	5	2
Q13148	TARDBP	sp|Q13148|TADBP_HUMAN	sp|Q13148|TADBP_HUMAN	0	0	0	2	3	2	2	2	1	1	2	1	2	4	3	2	2	2	7	5	4
P49750	YLPM1	sp|P49750|YLPM1_HUMAN	sp|P49750|YLPM1_HUMAN	4	3	8	3	2	2	6	4	5	0	0	1	1	2	2	1	1	0	3	3	1
P49336	CDK8	sp|P49336|CDK8_HUMAN;sp|Q9BWU1|CDK19_HUMAN	sp|P49336|CDK8_HUMAN	0	0	0	2	2	2	0	0	0	2	2	3	1	0	1	0	0	0	0	0	0
Q71UI9	H2AFV	sp|Q71UI9|H2AV_HUMAN;sp|P0C0S5|H2AZ_HUMAN	sp|Q71UI9|H2AV_HUMAN;sp|P0C0S5|H2AZ_HUMAN	0	0	0	2	2	2	3	3	3	0	0	0	2	3	3	0	0	0	2	2	1
P17066	HSPA6	sp|P17066|HSP76_HUMAN;sp|P48741|HSP77_HUMAN	sp|P17066|HSP76_HUMAN;sp|P48741|HSP77_HUMAN	0	1	1	2	2	2	2	2	2	4	3	3	2	3	2	2	3	2	2	3	2
Q02241	KIF23	sp|Q02241|KIF23_HUMAN	sp|Q02241|KIF23_HUMAN	0	0	0	2	2	2	4	3	4	0	0	1	2	3	2	1	0	1	1	0	0
Q14739	LBR	sp|Q14739|LBR_HUMAN	sp|Q14739|LBR_HUMAN	0	0	0	2	2	2	0	0	0	0	0	0	0	0	0	0	0	0	9	9	8
Q9UHV7	MED13	sp|Q9UHV7|MED13_HUMAN	sp|Q9UHV7|MED13_HUMAN	0	0	0	1	2	3	0	0	0	5	4	5	0	0	0	0	0	0	0	0	0
Q9Y221	NIP7	sp|Q9Y221|NIP7_HUMAN	sp|Q9Y221|NIP7_HUMAN	0	0	0	2	2	2	7	8	6	3	3	2	1	1	2	1	0	0	2	1	1
P30414	NKTR	sp|P30414|NKTR_HUMAN	sp|P30414|NKTR_HUMAN	0	0	0	3	1	2	0	1	0	0	0	0	7	8	6	15	12	11	1	1	1
Q9HAN9	NMNAT1	sp|Q9HAN9|NMNA1_HUMAN	sp|Q9HAN9|NMNA1_HUMAN	0	0	0	2	2	2	3	7	6	2	3	3	1	1	1	1	1	1	3	1	3
Q9NPE3	NOP10	sp|Q9NPE3|NOP10_HUMAN	sp|Q9NPE3|NOP10_HUMAN	0	0	0	2	3	1	1	2	2	0	0	0	0	0	0	0	0	0	0	0	0
Q13310	PABPC4	sp|Q13310|PABP4_HUMAN;sp|P0CB38|PAB4L_HUMAN	sp|Q13310|PABP4_HUMAN	0	0	0	2	2	2	11	8	10	5	8	5	5	4	5	3	2	2	4	3	2
O43395	PRPF3	sp|O43395|PRPF3_HUMAN	sp|O43395|PRPF3_HUMAN	3	3	1	2	2	2	0	0	1	0	0	0	2	2	2	4	6	2	2	3	2
Q9UHX1	PUF60	sp|Q9UHX1|PUF60_HUMAN	sp|Q9UHX1|PUF60_HUMAN	13	8	8	1	3	2	6	4	6	5	6	7	3	1	3	0	2	1	4	4	4
Q9H0H5	RACGAP1	sp|Q9H0H5|RGAP1_HUMAN	sp|Q9H0H5|RGAP1_HUMAN	0	0	0	3	1	2	2	1	1	1	1	1	4	2	4	1	0	2	1	0	0
Q9GZR2	REXO4	sp|Q9GZR2|REXO4_HUMAN	sp|Q9GZR2|REXO4_HUMAN	0	0	0	2	2	2	0	0	0	0	0	0	1	1	1	1	1	1	0	0	1
P40429	RPL13A	sp|P40429|RL13A_HUMAN;sp|Q6NVV1|R13P3_HUMAN	sp|P40429|RL13A_HUMAN	0	0	0	2	2	2	7	8	9	20	22	19	2	4	3	2	2	1	3	3	1
P46779	RPL28	sp|P46779|RL28_HUMAN	sp|P46779|RL28_HUMAN	0	0	0	2	1	3	8	7	6	18	15	17	2	2	2	1	1	0	2	3	2
P62888	RPL30	sp|P62888|RL30_HUMAN	sp|P62888|RL30_HUMAN	0	0	0	2	2	2	5	6	6	15	15	16	2	3	3	1	0	0	4	3	3
Q00325	SLC25A3	sp|Q00325|MPCP_HUMAN	sp|Q00325|MPCP_HUMAN	1	1	4	1	3	2	3	2	3	4	5	5	2	2	2	1	2	1	9	10	12
P12236	SLC25A6	sp|P12236|ADT3_HUMAN	sp|P12236|ADT3_HUMAN	1	0	0	2	1	3	2	2	2	4	4	4	3	3	2	1	1	1	6	5	5
Q9NWB6	ARGLU1	sp|Q9NWB6|ARGL1_HUMAN	sp|Q9NWB6|ARGL1_HUMAN	2	3	3	1	2	2	1	1	1	0	2	1	2	2	0	1	1	1	2	3	2
O95816	BAG2	sp|O95816|BAG2_HUMAN	sp|O95816|BAG2_HUMAN	0	0	0	2	1	2	2	1	1	5	2	4	0	0	1	0	1	1	2	2	2
Q10570	CPSF1	sp|Q10570|CPSF1_HUMAN	sp|Q10570|CPSF1_HUMAN	12	8	6	3	1	1	5	3	4	5	2	3	1	3	3	0	1	0	13	8	14
Q16630	CPSF6	sp|Q16630|CPSF6_HUMAN	sp|Q16630|CPSF6_HUMAN	19	14	12	1	3	1	4	8	5	10	11	8	3	3	3	1	0	1	5	6	5
Q7L2E3	DHX30	sp|Q7L2E3|DHX30_HUMAN	sp|Q7L2E3|DHX30_HUMAN	0	0	0	1	2	2	38	37	36	56	52	55	12	9	11	5	5	5	6	9	6
Q8IXB1	DNAJC10	sp|Q8IXB1|DJC10_HUMAN	sp|Q8IXB1|DJC10_HUMAN	5	5	4	3	0	2	2	4	2	9	8	8	0	0	1	0	0	0	5	5	5
P40939	HADHA	sp|P40939|ECHA_HUMAN	sp|P40939|ECHA_HUMAN	2	0	1	2	2	1	12	10	7	16	18	18	1	2	3	1	1	0	11	13	12
Q96JB3	HIC2	sp|Q96JB3|HIC2_HUMAN	sp|Q96JB3|HIC2_HUMAN	0	0	0	2	1	2	0	0	0	1	1	0	0	1	0	8	10	9	5	6	6
P16401	HIST1H1B	sp|P16401|H15_HUMAN	sp|P16401|H15_HUMAN	1	0	2	2	1	2	4	2	3	5	3	3	2	2	1	1	2	1	3	2	4
Q9NZI8	IGF2BP1	sp|Q9NZI8|IF2B1_HUMAN;sp|Q9Y6M1|IF2B2_HUMAN	sp|Q9NZI8|IF2B1_HUMAN	0	0	0	1	1	3	13	13	12	10	8	10	8	6	5	4	5	5	6	8	8
Q96ST2	IWS1	sp|Q96ST2|IWS1_HUMAN	sp|Q96ST2|IWS1_HUMAN	0	0	0	2	2	1	0	0	0	0	0	0	0	1	0	12	11	7	0	0	0
P09874	PARP1	sp|P09874|PARP1_HUMAN	sp|P09874|PARP1_HUMAN	0	0	0	2	1	2	13	13	14	2	2	3	9	9	7	1	2	2	2	3	2
Q96I25	RBM17	sp|Q96I25|SPF45_HUMAN	sp|Q96I25|SPF45_HUMAN	9	4	4	2	2	1	5	4	4	3	3	2	1	2	2	2	2	3	4	5	4
Q9UJS0	SLC25A13	sp|Q9UJS0|CMC2_HUMAN	sp|Q9UJS0|CMC2_HUMAN	6	4	4	2	1	2	2	2	1	4	3	3	0	1	0	0	0	0	32	32	31
Q96T58	SPEN	sp|Q96T58|MINT_HUMAN	sp|Q96T58|MINT_HUMAN	0	0	1	1	2	2	1	1	0	0	0	0	10	10	7	5	3	4	2	1	1
O75683	SURF6	sp|O75683|SURF6_HUMAN	sp|O75683|SURF6_HUMAN	0	0	0	3	1	1	7	8	7	3	4	5	1	1	0	0	0	0	1	1	0
Q96ME7	ZNF512	sp|Q96ME7|ZN512_HUMAN	sp|Q96ME7|ZN512_HUMAN	0	0	0	2	2	1	8	9	8	10	11	9	2	3	3	1	1	1	1	2	1
P55265	ADAR	sp|P55265|DSRAD_HUMAN	sp|P55265|DSRAD_HUMAN	0	0	0	1	2	1	0	0	0	0	0	0	8	10	8	2	3	3	2	2	2
Q14137	BOP1	sp|Q14137|BOP1_HUMAN	sp|Q14137|BOP1_HUMAN	0	0	0	1	1	2	2	2	1	5	8	6	3	3	2	2	3	1	1	1	0
Q8TDD1	DDX54	sp|Q8TDD1|DDX54_HUMAN	sp|Q8TDD1|DDX54_HUMAN	0	0	0	2	1	1	14	13	11	19	25	17	0	0	0	0	0	0	1	2	1
Q9H6R0	DHX33	sp|Q9H6R0|DHX33_HUMAN	sp|Q9H6R0|DHX33_HUMAN	0	0	0	3	1	0	3	3	4	3	3	6	1	2	1	0	0	0	0	0	0
P31689	DNAJA1	sp|P31689|DNJA1_HUMAN	sp|P31689|DNJA1_HUMAN	0	0	0	1	2	1	2	1	1	3	2	4	2	1	2	1	1	1	16	14	17
P50402	EMD	sp|P50402|EMD_HUMAN	sp|P50402|EMD_HUMAN	0	0	0	1	1	2	0	3	1	1	1	1	1	1	1	0	1	0	11	10	11
Q9NPD3	EXOSC4	sp|Q9NPD3|EXOS4_HUMAN	sp|Q9NPD3|EXOS4_HUMAN	0	0	0	2	1	1	4	4	4	13	8	12	2	2	1	1	1	1	1	2	1
P62861	FAU	sp|P62861|RS30_HUMAN	sp|P62861|RS30_HUMAN	1	1	1	1	1	2	4	4	3	0	0	0	1	1	1	1	1	1	1	1	1
P55795	HNRNPH2	sp|P55795|HNRH2_HUMAN	sp|P55795|HNRH2_HUMAN	2	0	1	0	2	2	0	1	1	0	0	0	1	2	1	0	0	0	3	3	3
P04196	HRG	sp|P04196|HRG_HUMAN	sp|P04196|HRG_HUMAN	0	0	0	2	1	1	0	1	1	0	1	1	0	1	1	0	0	1	9	6	7
Q4G0J3	LARP7	sp|Q4G0J3|LARP7_HUMAN	sp|Q4G0J3|LARP7_HUMAN	0	0	0	2	1	1	2	2	2	0	0	0	14	13	10	12	10	8	2	2	2
Q13416	ORC2	sp|Q13416|ORC2_HUMAN	sp|Q13416|ORC2_HUMAN	0	0	0	1	1	2	13	13	10	2	3	2	3	3	3	2	1	1	0	0	0
Q8NDF8	PAPD5	sp|Q8NDF8|PAPD5_HUMAN;sp|Q5XG87|PAPD7_HUMAN	sp|Q8NDF8|PAPD5_HUMAN	0	0	0	1	2	1	8	8	6	13	13	15	2	2	1	1	1	1	2	3	3
Q15149	PLEC	sp|Q15149|PLEC_HUMAN;sp|P58107|EPIPL_HUMAN	sp|Q15149|PLEC_HUMAN	0	0	0	2	0	2	65	65	54	2	2	1	1	1	1	0	1	0	5	3	2
P24928	POLR2A	sp|P24928|RPB1_HUMAN	sp|P24928|RPB1_HUMAN	0	0	0	2	1	1	6	6	8	0	0	0	0	0	1	0	0	0	2	0	1
P23284	PPIB	sp|P23284|PPIB_HUMAN	sp|P23284|PPIB_HUMAN	11	11	12	1	1	2	2	1	2	2	3	3	0	0	0	1	1	1	1	1	1
Q13356	PPIL2	sp|Q13356|PPIL2_HUMAN	sp|Q13356|PPIL2_HUMAN	3	4	7	1	2	1	2	4	2	5	3	7	1	2	2	0	0	0	1	1	0
P36873	PPP1CC	sp|P36873|PP1G_HUMAN;sp|P62136|PP1A_HUMAN	sp|P36873|PP1G_HUMAN;sp|P62136|PP1A_HUMAN	0	0	0	1	2	1	3	2	2	1	3	2	1	2	0	2	1	1	3	2	2
Q13610	PWP1	sp|Q13610|PWP1_HUMAN	sp|Q13610|PWP1_HUMAN	0	0	0	0	3	1	4	4	4	7	8	5	1	1	0	0	0	0	1	0	1
P54727	RAD23B	sp|P54727|RD23B_HUMAN;sp|P54725|RD23A_HUMAN	sp|P54727|RD23B_HUMAN	0	0	0	1	1	2	2	3	3	0	0	0	5	3	4	0	1	0	2	2	0
P35249	RFC4	sp|P35249|RFC4_HUMAN	sp|P35249|RFC4_HUMAN	0	0	0	1	2	1	7	8	7	4	6	5	2	6	6	1	0	2	7	6	7
P27694	RPA1	sp|P27694|RFA1_HUMAN	sp|P27694|RFA1_HUMAN	0	0	0	2	1	1	10	9	10	1	2	1	9	6	7	0	0	0	2	0	2
P63173	RPL38	sp|P63173|RL38_HUMAN	sp|P63173|RL38_HUMAN	7	6	8	1	2	1	5	4	5	3	2	2	2	2	1	0	0	0	3	3	5
Q01196	RUNX1	sp|Q01196|RUNX1_HUMAN	sp|Q01196|RUNX1_HUMAN	2	3	2	1	2	1	1	2	1	0	0	0	2	3	2	1	0	0	7	8	6
Q15428	SF3A2	sp|Q15428|SF3A2_HUMAN	sp|Q15428|SF3A2_HUMAN	0	0	0	2	1	1	0	0	0	0	0	0	6	5	6	2	2	2	2	3	3
P37108	SRP14	sp|P37108|SRP14_HUMAN	sp|P37108|SRP14_HUMAN	0	0	0	1	2	1	1	1	1	4	5	5	3	1	2	1	1	1	1	1	1
Q13242	SRSF9	sp|Q13242|SRSF9_HUMAN	sp|Q13242|SRSF9_HUMAN	0	0	0	2	1	1	0	0	0	0	0	0	3	3	3	3	3	2	0	1	0
Q7KZ85	SUPT6H	sp|Q7KZ85|SPT6H_HUMAN	sp|Q7KZ85|SPT6H_HUMAN	0	0	0	1	1	2	3	2	1	0	0	0	0	0	0	0	0	0	3	4	5
Q96J01	THOC3	sp|Q96J01|THOC3_HUMAN	sp|Q96J01|THOC3_HUMAN	0	0	0	1	1	2	0	0	0	0	0	0	7	5	6	1	2	2	1	1	1
Q14146	URB2	sp|Q14146|URB2_HUMAN	sp|Q14146|URB2_HUMAN	0	0	0	3	1	0	8	9	9	9	8	3	4	2	2	0	0	0	4	2	3
Q53GS9	USP39	sp|Q53GS9|SNUT2_HUMAN	sp|Q53GS9|SNUT2_HUMAN	1	0	1	1	0	3	3	2	2	1	0	1	15	10	12	5	8	7	5	4	5
O15213	WDR46	sp|O15213|WDR46_HUMAN	sp|O15213|WDR46_HUMAN	0	0	0	1	1	2	3	3	3	1	1	1	1	1	0	1	1	1	0	0	0
Q15007	WTAP	sp|Q15007|FL2D_HUMAN	sp|Q15007|FL2D_HUMAN	0	0	0	2	1	1	0	0	0	0	0	0	1	1	0	3	3	2	0	0	0
Q8N3Z6	ZCCHC7	sp|Q8N3Z6|ZCHC7_HUMAN	sp|Q8N3Z6|ZCHC7_HUMAN	0	0	0	1	2	1	2	4	4	4	2	4	2	1	1	0	1	0	0	1	1
P08603	CFH	sp|P08603|CFAH_HUMAN;sp|Q03591|FHR1_HUMAN;sp|Q02985|FHR3_HUMAN	sp|P08603|CFAH_HUMAN	22	19	18	1	2	0	7	9	7	16	15	16	0	0	0	0	0	0	10	6	9
Q8N684	CPSF7	sp|Q8N684|CPSF7_HUMAN	sp|Q8N684|CPSF7_HUMAN	10	13	9	1	1	1	7	8	7	7	5	8	3	1	5	1	0	0	2	4	3
Q6UX04	CWC27	sp|Q6UX04|CWC27_HUMAN	sp|Q6UX04|CWC27_HUMAN	0	0	0	1	1	1	0	0	0	0	0	0	2	2	2	4	4	2	0	0	0
P81605	DCD	sp|P81605|DCD_HUMAN	sp|P81605|DCD_HUMAN	8	2	6	1	1	1	1	0	1	2	2	1	5	4	4	3	2	3	2	2	2
Q8N8A6	DDX51	sp|Q8N8A6|DDX51_HUMAN	sp|Q8N8A6|DDX51_HUMAN	0	0	0	0	1	2	4	4	5	7	2	3	4	1	3	1	1	0	0	1	3
Q92620	DHX38	sp|Q92620|PRP16_HUMAN	sp|Q92620|PRP16_HUMAN	0	0	0	1	1	1	0	0	0	0	0	0	3	2	2	1	1	1	0	0	0
Q9UNQ2	DIMT1	sp|Q9UNQ2|DIM1_HUMAN	sp|Q9UNQ2|DIM1_HUMAN	0	0	0	1	1	1	14	15	14	3	2	1	1	1	1	1	0	1	1	1	1
Q96JC9	EAF1	sp|Q96JC9|EAF1_HUMAN	sp|Q96JC9|EAF1_HUMAN	0	0	0	1	1	1	0	0	0	0	0	0	1	1	1	3	3	3	0	0	0
Q5RKV6	EXOSC6	sp|Q5RKV6|EXOS6_HUMAN	sp|Q5RKV6|EXOS6_HUMAN	0	0	0	1	2	0	5	5	4	14	12	13	2	2	3	1	0	2	2	3	2
Q6UN15	FIP1L1	sp|Q6UN15|FIP1_HUMAN	sp|Q6UN15|FIP1_HUMAN	4	3	1	1	1	1	4	4	3	4	4	3	6	4	4	3	3	3	10	12	10
Q5T3I0	GPATCH4	sp|Q5T3I0|GPTC4_HUMAN	sp|Q5T3I0|GPTC4_HUMAN	0	0	0	1	1	1	1	0	1	1	1	1	1	2	1	2	4	2	1	2	2
P38646	HSPA9	sp|P38646|GRP75_HUMAN	sp|P38646|GRP75_HUMAN	5	2	4	1	0	2	5	9	7	13	13	10	0	0	1	0	0	0	1	1	2
Q1ED39	KNOP1	sp|Q1ED39|KNOP1_HUMAN	sp|Q1ED39|KNOP1_HUMAN	0	0	0	1	1	1	1	1	1	1	1	2	2	2	2	3	2	1	0	2	0
Q9NU22	MDN1	sp|Q9NU22|MDN1_HUMAN;REV__sp|P21359|NF1_HUMAN	sp|Q9NU22|MDN1_HUMAN	0	0	0	0	2	1	17	17	15	42	47	44	0	0	0	0	0	0	6	3	6
Q15397	PUM3	sp|Q15397|PUM3_HUMAN	sp|Q15397|PUM3_HUMAN	0	0	0	1	1	1	3	2	1	15	16	16	0	1	0	1	0	1	0	0	1
P35250	RFC2	sp|P35250|RFC2_HUMAN	sp|P35250|RFC2_HUMAN	0	0	0	0	2	1	6	7	6	5	4	2	5	4	6	0	0	0	4	5	2
P62829	RPL23	sp|P62829|RL23_HUMAN	sp|P62829|RL23_HUMAN	0	1	1	0	1	2	6	7	4	15	13	16	1	1	0	0	0	0	1	2	1
P18077	RPL35A	sp|P18077|RL35A_HUMAN	sp|P18077|RL35A_HUMAN	0	0	0	2	1	0	7	5	6	14	11	12	0	0	1	0	0	0	1	1	1
P05386	RPLP1	sp|P05386|RLA1_HUMAN	sp|P05386|RLA1_HUMAN	0	0	0	1	1	1	4	3	3	6	6	7	1	1	1	0	0	0	2	2	1
Q9Y3B9	RRP15	sp|Q9Y3B9|RRP15_HUMAN	sp|Q9Y3B9|RRP15_HUMAN	0	0	0	1	1	1	6	6	5	6	7	9	2	1	2	1	1	1	1	1	1
Q9Y230	RUVBL2	sp|Q9Y230|RUVB2_HUMAN	sp|Q9Y230|RUVB2_HUMAN	0	0	0	1	1	1	0	0	0	2	1	1	0	0	0	0	0	0	2	3	3
P62304	SNRPE	sp|P62304|RUXE_HUMAN	sp|P62304|RUXE_HUMAN	0	0	0	1	1	1	0	0	0	0	0	0	1	1	3	1	1	1	1	0	1
P62308	SNRPG	sp|P62308|RUXG_HUMAN;sp|A8MWD9|RUXGL_HUMAN	sp|P62308|RUXG_HUMAN;sp|A8MWD9|RUXGL_HUMAN	0	0	0	1	1	1	1	1	1	1	1	1	2	3	2	2	2	1	1	2	1
Q68D10	SPTY2D1	sp|Q68D10|SPT2_HUMAN	sp|Q68D10|SPT2_HUMAN	0	0	0	1	1	1	5	5	7	3	2	3	2	5	5	2	5	3	1	0	0
P17010	ZFX	sp|P17010|ZFX_HUMAN;sp|P08048|ZFY_HUMAN;sp|Q9Y462|ZN711_HUMAN	sp|P17010|ZFX_HUMAN;sp|P08048|ZFY_HUMAN	0	0	0	1	1	1	1	0	1	0	0	1	1	2	2	2	0	0	7	6	7
Q14966	ZNF638	sp|Q14966|ZN638_HUMAN	sp|Q14966|ZN638_HUMAN	0	0	0	1	1	1	2	0	2	0	1	2	1	1	3	2	1	0	2	3	3
Q5T9A4	ATAD3B	sp|Q5T9A4|ATD3B_HUMAN	sp|Q5T9A4|ATD3B_HUMAN	0	0	0	0	1	1	1	1	1	2	2	3	2	2	1	2	0	1	5	4	3
Q9UIG0	BAZ1B	sp|Q9UIG0|BAZ1B_HUMAN	sp|Q9UIG0|BAZ1B_HUMAN	0	0	0	1	1	0	5	5	4	2	1	2	1	1	1	0	0	0	0	0	1
P39060	COL18A1	sp|P39060|COIA1_HUMAN	sp|P39060|COIA1_HUMAN	0	0	0	0	1	1	1	1	2	4	2	3	0	0	0	0	0	0	0	0	0
Q9UKF6	CPSF3	sp|Q9UKF6|CPSF3_HUMAN	sp|Q9UKF6|CPSF3_HUMAN	1	1	2	1	1	0	2	3	1	1	1	1	2	2	1	0	0	0	3	6	2
Q13206	DDX10	sp|Q13206|DDX10_HUMAN	sp|Q13206|DDX10_HUMAN	0	0	0	0	2	0	15	15	13	2	4	1	4	2	1	5	1	3	2	0	0
Q96EY1	DNAJA3	sp|Q96EY1|DNJA3_HUMAN	sp|Q96EY1|DNJA3_HUMAN	1	0	0	0	0	2	6	6	6	6	5	7	4	6	6	3	3	2	29	29	30
O75190	DNAJB6	sp|O75190|DNJB6_HUMAN;sp|Q8WWF6|DNJB3_HUMAN;sp|Q8NHS0|DNJB8_HUMAN;sp|Q7Z6W7|DNJB7_HUMAN;sp|P25686|DNJB2_HUMAN	sp|O75190|DNJB6_HUMAN	0	0	0	1	0	1	1	1	1	1	1	1	0	0	1	0	2	0	5	6	5
P31942	HNRNPH3	sp|P31942|HNRH3_HUMAN	sp|P31942|HNRH3_HUMAN	0	0	0	2	0	0	0	0	0	0	0	0	2	2	1	1	0	1	1	1	0
Q9HCE1	MOV10	sp|Q9HCE1|MOV10_HUMAN	sp|Q9HCE1|MOV10_HUMAN	0	0	0	0	1	1	8	4	8	16	12	14	0	1	0	0	0	0	2	1	2
Q9UBD5	ORC3	sp|Q9UBD5|ORC3_HUMAN;sp|O75330|HMMR_HUMAN	sp|Q9UBD5|ORC3_HUMAN	0	0	0	0	1	1	14	12	12	3	3	3	8	8	4	2	1	1	0	0	0
Q9BY77	POLDIP3	sp|Q9BY77|PDIP3_HUMAN	sp|Q9BY77|PDIP3_HUMAN	3	0	2	1	0	1	0	0	0	0	0	0	2	4	3	1	0	1	1	1	0
Q99575	POP1	sp|Q99575|POP1_HUMAN	sp|Q99575|POP1_HUMAN	0	0	0	1	0	1	4	7	7	16	13	15	1	1	0	0	0	0	5	7	4
Q9NQ55	PPAN	sp|Q9NQ55|SSF1_HUMAN	sp|Q9NQ55|SSF1_HUMAN	0	0	0	1	0	1	13	13	10	16	13	15	3	2	2	2	1	1	1	1	1
Q9Y520	PRRC2C	sp|Q9Y520|PRC2C_HUMAN;sp|Q5JSZ5|PRC2B_HUMAN	sp|Q9Y520|PRC2C_HUMAN	0	0	1	1	0	1	116	114	102	7	4	2	0	1	1	0	0	1	1	0	1
P42696	RBM34	sp|P42696|RBM34_HUMAN	sp|P42696|RBM34_HUMAN	0	0	0	0	1	1	7	6	5	5	7	6	1	1	1	1	0	2	0	0	2
Q9P258	RCC2	sp|Q9P258|RCC2_HUMAN	sp|Q9P258|RCC2_HUMAN	7	5	6	1	1	0	0	0	1	2	1	2	0	0	0	0	0	0	1	1	3
P40937	RFC5	sp|P40937|RFC5_HUMAN	sp|P40937|RFC5_HUMAN	0	0	0	1	1	0	6	6	5	2	4	2	5	4	4	0	0	0	6	2	3
P84098	RPL19	sp|P84098|RL19_HUMAN	sp|P84098|RL19_HUMAN	0	0	0	1	0	1	8	7	7	14	13	14	3	2	1	0	1	0	1	1	1
P61254	RPL26	sp|P61254|RL26_HUMAN	sp|P61254|RL26_HUMAN	0	0	0	1	0	1	7	10	12	19	16	19	3	2	3	1	1	1	1	1	3
P46776	RPL27A	sp|P46776|RL27A_HUMAN	sp|P46776|RL27A_HUMAN	0	0	0	1	1	0	3	4	3	8	9	8	1	0	0	1	0	0	0	0	1
P42766	RPL35	sp|P42766|RL35_HUMAN	sp|P42766|RL35_HUMAN	0	0	0	1	0	1	3	4	3	7	8	8	1	1	1	0	1	1	0	0	0
Q9Y3U8	RPL36	sp|Q9Y3U8|RL36_HUMAN	sp|Q9Y3U8|RL36_HUMAN	0	0	0	0	1	1	3	2	3	9	8	8	1	1	0	0	0	0	1	0	0
P51532	SMARCA4	sp|P51532|SMCA4_HUMAN;sp|Q6ZRS2|SRCAP_HUMAN	sp|P51532|SMCA4_HUMAN	0	0	0	0	0	2	8	10	8	10	7	8	1	0	0	0	0	0	0	0	0
Q6I9Y2	THOC7	sp|Q6I9Y2|THOC7_HUMAN	sp|Q6I9Y2|THOC7_HUMAN	0	0	0	1	0	1	0	1	0	0	0	0	5	4	4	1	1	1	1	1	1
Q3ZCM7	TUBB8	sp|Q3ZCM7|TBB8_HUMAN	sp|Q3ZCM7|TBB8_HUMAN	0	0	0	1	1	0	1	1	1	1	2	1	1	1	1	1	2	0	4	4	5
Q9H7D7	WDR26	sp|Q9H7D7|WDR26_HUMAN	sp|Q9H7D7|WDR26_HUMAN	0	0	0	1	1	0	0	0	0	0	0	0	1	1	1	4	2	1	0	0	0
P67809	YBX1	sp|P67809|YBOX1_HUMAN;sp|P16989|YBOX3_HUMAN;sp|Q9Y2T7|YBOX2_HUMAN	sp|P67809|YBOX1_HUMAN	0	0	0	1	1	0	5	6	7	6	5	6	3	4	3	0	2	0	2	2	2
O95831	AIFM1	sp|O95831|AIFM1_HUMAN	sp|O95831|AIFM1_HUMAN	0	0	0	0	0	1	0	0	0	1	1	1	0	0	0	0	0	0	14	15	15
Q00610	CLTC	sp|Q00610|CLH1_HUMAN;sp|P53675|CLH2_HUMAN	sp|Q00610|CLH1_HUMAN	0	0	0	0	0	1	1	0	0	9	10	9	0	0	0	0	0	0	0	0	0
Q9H8H2	DDX31	sp|Q9H8H2|DDX31_HUMAN	sp|Q9H8H2|DDX31_HUMAN	0	0	0	0	0	1	2	3	3	8	9	11	2	1	2	0	0	0	0	1	0
O60884	DNAJA2	sp|O60884|DNJA2_HUMAN	sp|O60884|DNJA2_HUMAN	0	0	0	0	1	0	0	0	0	0	0	0	0	0	0	1	1	1	12	11	12
Q08554	DSC1	sp|Q08554|DSC1_HUMAN	sp|Q08554|DSC1_HUMAN	4	4	4	1	0	0	0	0	0	0	1	0	0	0	0	0	0	0	1	1	1
P56537	EIF6	sp|P56537|IF6_HUMAN	sp|P56537|IF6_HUMAN	0	0	0	1	0	0	2	2	2	13	6	8	1	0	0	0	0	1	1	1	1
Q15024	EXOSC7	sp|Q15024|EXOS7_HUMAN	sp|Q15024|EXOS7_HUMAN	0	0	0	1	0	0	4	4	4	10	11	12	1	3	3	0	0	0	1	1	1
Q14331	FRG1	sp|Q14331|FRG1_HUMAN	sp|Q14331|FRG1_HUMAN	9	4	6	0	0	1	2	3	3	1	0	1	0	1	1	0	0	0	2	3	2
Q12789	GTF3C1	sp|Q12789|TF3C1_HUMAN	sp|Q12789|TF3C1_HUMAN	0	0	0	1	0	0	0	0	0	5	2	4	0	0	1	0	0	0	2	0	0
Q5T749	KPRP	sp|Q5T749|KPRP_HUMAN	sp|Q5T749|KPRP_HUMAN	13	9	12	0	0	1	0	1	2	0	0	0	0	0	0	0	0	0	3	2	2
Q8N9T8	KRI1	sp|Q8N9T8|KRI1_HUMAN	sp|Q8N9T8|KRI1_HUMAN	0	0	0	1	0	0	4	3	3	4	1	2	3	3	4	1	0	1	2	4	3
P02545	LMNA	sp|P02545|LMNA_HUMAN	sp|P02545|LMNA_HUMAN	7	6	9	0	1	0	0	1	1	0	0	0	0	0	0	1	1	0	18	18	13
P20700	LMNB1	sp|P20700|LMNB1_HUMAN	sp|P20700|LMNB1_HUMAN	0	0	0	0	1	0	0	0	0	0	0	0	0	0	0	0	0	0	10	9	10
Q76FK4	NOL8	sp|Q76FK4|NOL8_HUMAN	sp|Q76FK4|NOL8_HUMAN	0	0	0	0	0	1	6	5	6	1	1	1	0	0	0	0	0	0	0	0	0
P35658	NUP214	sp|P35658|NU214_HUMAN	sp|P35658|NU214_HUMAN	0	0	0	0	0	1	1	1	1	0	1	0	1	1	1	0	0	0	12	10	12
Q8N1F7	NUP93	sp|Q8N1F7|NUP93_HUMAN	sp|Q8N1F7|NUP93_HUMAN	0	0	0	0	1	0	0	0	0	0	0	0	0	0	0	0	0	0	4	5	5
Q9BXS6	NUSAP1	sp|Q9BXS6|NUSAP_HUMAN	sp|Q9BXS6|NUSAP_HUMAN	0	0	0	0	1	0	4	2	4	5	3	3	0	1	1	1	1	2	0	0	0
O43929	ORC4	sp|O43929|ORC4_HUMAN;CON__Q2YDI2	sp|O43929|ORC4_HUMAN	0	0	0	0	1	0	8	10	9	1	1	1	2	1	1	0	1	0	0	0	0
P17858	PFKL	sp|P17858|PFKAL_HUMAN;sp|P08237|PFKAM_HUMAN	sp|P17858|PFKAL_HUMAN	3	2	0	0	0	1	0	0	0	1	1	1	0	0	0	0	1	0	4	3	4
Q9UPP1	PHF8	sp|Q9UPP1|PHF8_HUMAN;sp|O75151|PHF2_HUMAN	sp|Q9UPP1|PHF8_HUMAN	0	0	0	1	0	0	1	1	1	1	0	1	0	1	0	1	1	1	3	2	3
P40938	RFC3	sp|P40938|RFC3_HUMAN	sp|P40938|RFC3_HUMAN	0	0	0	0	1	0	8	10	7	6	4	6	7	7	7	0	0	1	5	9	6
P46778	RPL21	sp|P46778|RL21_HUMAN	sp|P46778|RL21_HUMAN	0	0	0	0	1	0	8	7	9	16	15	17	1	1	1	0	0	0	1	2	0
P32969	RPL9	sp|P32969|RL9_HUMAN	sp|P32969|RL9_HUMAN	0	0	0	1	0	0	16	11	12	24	20	23	2	1	1	0	0	0	3	3	3
P42677	RPS27	sp|P42677|RS27_HUMAN	sp|P42677|RS27_HUMAN	0	0	0	0	0	1	10	10	9	0	0	0	3	2	1	0	0	0	4	5	4
Q02978	SLC25A11	sp|Q02978|M2OM_HUMAN	sp|Q02978|M2OM_HUMAN	0	0	0	0	1	0	0	0	0	0	0	0	0	0	0	0	0	0	6	7	8
Q9H4L7	SMARCAD1	sp|Q9H4L7|SMRCD_HUMAN	sp|Q9H4L7|SMRCD_HUMAN	0	0	0	0	0	1	0	0	0	0	0	0	0	0	0	3	4	3	13	12	14
Q01130	SRSF2	sp|Q01130|SRSF2_HUMAN;sp|Q9BRL6|SRSF8_HUMAN	sp|Q01130|SRSF2_HUMAN;sp|Q9BRL6|SRSF8_HUMAN	1	1	0	0	1	0	0	0	0	0	0	0	2	2	2	2	2	2	1	1	1
Q04837	SSBP1	sp|Q04837|SSBP_HUMAN	sp|Q04837|SSBP_HUMAN	0	0	0	1	0	0	2	2	2	3	0	1	1	1	1	0	0	0	0	0	0
Q9UH99	SUN2	sp|Q9UH99|SUN2_HUMAN	sp|Q9UH99|SUN2_HUMAN	0	0	0	0	1	0	0	0	0	0	0	0	0	0	0	0	0	0	15	19	16
P21675	TAF1	sp|P21675|TAF1_HUMAN;sp|Q8IZX4|TAF1L_HUMAN	sp|P21675|TAF1_HUMAN;sp|Q8IZX4|TAF1L_HUMAN	0	0	0	0	0	1	0	0	0	0	0	0	0	0	0	3	4	4	8	8	6
Q13263	TRIM28	sp|Q13263|TIF1B_HUMAN	sp|Q13263|TIF1B_HUMAN	0	0	0	0	1	0	4	2	2	11	10	13	2	2	1	0	1	0	8	8	8
Q15361	TTF1	sp|Q15361|TTF1_HUMAN	sp|Q15361|TTF1_HUMAN	0	0	0	0	1	0	0	0	0	0	0	0	0	0	0	0	0	1	12	7	9
Q9BQE3	TUBA1C	sp|Q9BQE3|TBA1C_HUMAN	sp|Q9BQE3|TBA1C_HUMAN	0	0	0	0	1	0	0	1	1	2	2	1	0	0	1	0	0	1	5	6	5
P18887	XRCC1	sp|P18887|XRCC1_HUMAN	sp|P18887|XRCC1_HUMAN	0	0	0	1	0	0	7	10	10	1	0	0	6	6	7	0	0	0	1	0	0
Q15776	ZKSCAN8	sp|Q15776|ZKSC8_HUMAN;sp|Q6AZW8|ZN660_HUMAN;sp|Q8NB50|ZFP62_HUMAN	sp|Q15776|ZKSC8_HUMAN	0	0	0	0	1	0	1	1	1	2	3	1	1	1	1	0	3	1	14	12	12
Q14202	ZMYM3	sp|Q14202|ZMYM3_HUMAN	sp|Q14202|ZMYM3_HUMAN	0	0	0	0	0	1	0	0	1	0	0	0	0	0	0	0	0	0	2	6	3
P35611	ADD1	sp|P35611|ADDA_HUMAN	sp|P35611|ADDA_HUMAN	2	2	3	0	0	0	0	0	0	0	0	0	0	0	0	0	0	0	0	0	0
P02765	AHSG	sp|P02765|FETUA_HUMAN	sp|P02765|FETUA_HUMAN	0	0	0	0	0	0	0	0	0	0	0	0	0	0	0	0	0	0	4	4	4
P07355	ANXA2	sp|P07355|ANXA2_HUMAN;sp|A6NMY6|AXA2L_HUMAN	sp|P07355|ANXA2_HUMAN;sp|A6NMY6|AXA2L_HUMAN	3	4	7	0	0	0	0	0	0	1	0	0	0	0	0	0	0	0	2	2	2
P02647	APOA1	sp|P02647|APOA1_HUMAN;CON__P15497	sp|P02647|APOA1_HUMAN	1	1	1	0	0	0	0	0	0	0	0	0	0	0	0	0	0	0	31	34	27
P02652	APOA2	sp|P02652|APOA2_HUMAN	sp|P02652|APOA2_HUMAN	0	0	0	0	0	0	0	0	0	0	0	0	0	0	0	0	0	0	13	12	10
P06727	APOA4	sp|P06727|APOA4_HUMAN	sp|P06727|APOA4_HUMAN	0	0	0	0	0	0	0	0	0	0	0	0	0	0	0	0	0	0	4	2	2
P02655	APOC2	sp|P02655|APOC2_HUMAN	sp|P02655|APOC2_HUMAN	0	0	0	0	0	0	0	0	0	0	0	0	0	0	0	0	0	0	2	2	1
P02656	APOC3	sp|P02656|APOC3_HUMAN	sp|P02656|APOC3_HUMAN	0	0	0	0	0	0	0	0	0	0	0	0	0	0	0	0	0	0	4	5	5
P02749	APOH	sp|P02749|APOH_HUMAN;CON__P17690	sp|P02749|APOH_HUMAN	0	0	0	0	0	0	0	0	0	0	0	0	0	0	0	0	0	0	3	3	3
Q92974	ARHGEF2	sp|Q92974|ARHG2_HUMAN;REV__sp|P0DJD0|RGPD1_HUMAN;REV__sp|P0DJD1|RGPD2_HUMAN;REV__sp|A6NKT7|RGPD3_HUMAN;REV__sp|Q99666|RGPD5_HUMAN;REV__sp|O14715|RGPD8_HUMAN	sp|Q92974|ARHG2_HUMAN	0	0	0	0	0	0	0	0	0	13	14	12	0	0	0	0	0	0	0	0	0
Q68CP9	ARID2	sp|Q68CP9|ARID2_HUMAN	sp|Q68CP9|ARID2_HUMAN	0	0	0	0	0	0	11	11	12	8	6	5	0	0	0	0	0	0	0	0	0
Q9H1I8	ASCC2	sp|Q9H1I8|ASCC2_HUMAN	sp|Q9H1I8|ASCC2_HUMAN	0	0	0	0	0	0	2	3	2	0	0	0	0	0	0	0	0	0	0	0	0
Q8N3C0	ASCC3	sp|Q8N3C0|ASCC3_HUMAN	sp|Q8N3C0|ASCC3_HUMAN	0	0	0	0	0	0	6	2	4	0	0	0	0	0	0	0	0	0	0	0	0
P25311	AZGP1	sp|P25311|ZA2G_HUMAN	sp|P25311|ZA2G_HUMAN	3	1	0	0	0	0	0	0	0	0	0	0	0	0	0	0	0	0	6	5	5
P80723	BASP1	sp|P80723|BASP1_HUMAN	sp|P80723|BASP1_HUMAN	0	0	0	0	0	0	0	0	0	0	0	0	8	7	8	0	0	0	0	0	0
Q14692	BMS1	sp|Q14692|BMS1_HUMAN	sp|Q14692|BMS1_HUMAN	0	0	0	0	0	0	37	37	33	2	2	1	0	0	0	0	0	0	0	0	0
Q9H8M2	BRD9	sp|Q9H8M2|BRD9_HUMAN	sp|Q9H8M2|BRD9_HUMAN	0	0	0	0	0	0	0	0	0	0	0	0	0	0	0	0	0	0	3	4	3
O43709	BUD23	sp|O43709|BUD23_HUMAN	sp|O43709|BUD23_HUMAN	0	0	0	0	0	0	2	2	2	0	0	0	0	0	0	0	0	0	0	0	0
Q13895	BYSL	sp|Q13895|BYST_HUMAN	sp|Q13895|BYST_HUMAN	0	0	0	0	0	0	55	58	55	10	9	8	1	0	0	0	0	0	0	1	0
Q13901	C1D	sp|Q13901|C1D_HUMAN	sp|Q13901|C1D_HUMAN	0	0	0	0	0	0	0	0	0	2	2	4	0	0	0	0	0	0	0	0	0
P01024	C3	sp|P01024|CO3_HUMAN	sp|P01024|CO3_HUMAN	0	0	0	0	0	0	0	0	0	0	0	0	0	0	0	0	0	0	4	3	3
Q9BRJ6	C7orf50	sp|Q9BRJ6|CG050_HUMAN	sp|Q9BRJ6|CG050_HUMAN	0	0	0	0	0	0	0	0	0	3	2	2	0	0	0	0	0	0	0	0	0
Q14444	CAPRIN1	sp|Q14444|CAPR1_HUMAN	sp|Q14444|CAPR1_HUMAN	0	0	0	0	0	0	11	10	9	0	0	0	0	0	0	0	0	0	0	0	0
P49368	CCT3	sp|P49368|TCPG_HUMAN	sp|P49368|TCPG_HUMAN	0	0	0	0	0	0	0	0	0	3	2	2	0	0	0	0	0	0	1	1	1
P50990	CCT8	sp|P50990|TCPQ_HUMAN	sp|P50990|TCPQ_HUMAN	0	0	0	0	0	0	0	0	0	1	1	3	0	0	0	0	0	0	0	0	0
O95400	CD2BP2	sp|O95400|CD2B2_HUMAN	sp|O95400|CD2B2_HUMAN	0	0	0	0	0	0	0	0	0	0	0	0	1	1	1	3	3	3	1	0	0
Q5VT25	CDC42BPA	sp|Q5VT25|MRCKA_HUMAN;sp|Q9Y5S2|MRCKB_HUMAN;sp|Q09013|DMPK_HUMAN	sp|Q5VT25|MRCKA_HUMAN	0	0	0	0	0	0	0	0	0	24	24	24	0	0	0	0	0	0	0	0	0
Q5SW79	CEP170	sp|Q5SW79|CE170_HUMAN;sp|Q96L14|C170L_HUMAN;sp|Q00G26|PLIN5_HUMAN	sp|Q5SW79|CE170_HUMAN	0	0	0	0	0	0	0	0	0	0	0	0	0	0	0	0	0	0	6	6	8
Q8TD26	CHD6	sp|Q8TD26|CHD6_HUMAN	sp|Q8TD26|CHD6_HUMAN	0	0	0	0	0	0	0	0	0	0	0	0	0	0	0	0	0	0	7	5	8
Q3L8U1	CHD9	sp|Q3L8U1|CHD9_HUMAN	sp|Q3L8U1|CHD9_HUMAN	0	0	0	0	0	0	0	0	0	0	0	0	0	0	0	0	0	0	5	4	3
Q8NFW8	CMAS	sp|Q8NFW8|NEUA_HUMAN	sp|Q8NFW8|NEUA_HUMAN	0	0	0	0	0	0	3	5	6	5	6	5	0	0	0	0	0	0	0	0	0
Q9P2I0	CPSF2	sp|Q9P2I0|CPSF2_HUMAN	sp|Q9P2I0|CPSF2_HUMAN	8	6	2	0	0	0	0	0	0	0	0	0	1	1	1	1	0	1	7	6	6
O95639	CPSF4	sp|O95639|CPSF4_HUMAN	sp|O95639|CPSF4_HUMAN	0	0	0	0	0	0	0	0	0	0	0	0	0	0	0	0	0	0	2	2	3
Q9Y4B6	DCAF1	sp|Q9Y4B6|DCAF1_HUMAN	sp|Q9Y4B6|DCAF1_HUMAN	0	0	0	0	0	0	5	6	3	7	10	7	0	0	0	0	0	0	0	0	0
Q16531	DDB1	sp|Q16531|DDB1_HUMAN	sp|Q16531|DDB1_HUMAN	0	0	0	0	0	0	10	8	8	17	15	14	0	1	1	0	0	0	10	6	7
Q96GQ7	DDX27	sp|Q96GQ7|DDX27_HUMAN	sp|Q96GQ7|DDX27_HUMAN	0	0	0	0	0	0	1	1	1	11	12	10	0	1	2	2	3	5	0	0	0
Q7L014	DDX46	sp|Q7L014|DDX46_HUMAN	sp|Q7L014|DDX46_HUMAN	8	9	5	0	0	0	0	0	1	1	4	4	0	0	0	0	0	0	2	2	2
Q9H0S4	DDX47	sp|Q9H0S4|DDX47_HUMAN	sp|Q9H0S4|DDX47_HUMAN	0	0	0	0	0	0	3	1	3	1	1	1	0	0	0	0	0	0	0	0	0
Q8NHQ9	DDX55	sp|Q8NHQ9|DDX55_HUMAN	sp|Q8NHQ9|DDX55_HUMAN	0	0	0	0	0	0	6	9	5	13	10	9	1	0	0	0	0	0	0	0	0
Q9NY93	DDX56	sp|Q9NY93|DDX56_HUMAN	sp|Q9NY93|DDX56_HUMAN	0	1	0	0	0	0	3	2	3	5	3	4	0	0	0	0	0	0	4	6	6
Q16698	DECR1	sp|Q16698|DECR_HUMAN	sp|Q16698|DECR_HUMAN	0	0	0	0	0	0	0	1	1	8	8	7	0	0	0	0	0	0	0	0	0
Q8IY37	DHX37	sp|Q8IY37|DHX37_HUMAN	sp|Q8IY37|DHX37_HUMAN	0	0	0	0	0	0	41	40	38	16	14	12	0	0	0	0	0	0	0	0	0
Q6P158	DHX57	sp|Q6P158|DHX57_HUMAN;sp|Q9H2U1|DHX36_HUMAN;sp|Q7Z478|DHX29_HUMAN	sp|Q6P158|DHX57_HUMAN	0	0	0	0	0	0	8	11	7	0	0	0	0	0	0	0	0	0	0	0	0
Q9BTC0	DIDO1	sp|Q9BTC0|DIDO1_HUMAN	sp|Q9BTC0|DIDO1_HUMAN	0	0	0	0	0	0	10	6	9	0	0	0	0	0	0	0	0	0	0	0	0
O75165	DNAJC13	sp|O75165|DJC13_HUMAN	sp|O75165|DJC13_HUMAN	0	0	0	0	0	0	22	23	20	0	1	0	5	2	4	0	0	0	0	0	0
O60762	DPM1	sp|O60762|DPM1_HUMAN	sp|O60762|DPM1_HUMAN	0	0	0	0	0	0	0	0	0	0	0	0	0	0	0	0	0	0	2	2	3
Q02413	DSG1	sp|Q02413|DSG1_HUMAN	sp|Q02413|DSG1_HUMAN	9	8	8	0	0	0	0	0	0	0	0	0	0	0	0	0	0	0	1	1	1
P15924	DSP	sp|P15924|DESP_HUMAN	sp|P15924|DESP_HUMAN	22	26	24	0	0	0	0	0	0	0	0	0	0	0	0	0	0	0	7	10	5
Q14241	ELOA	sp|Q14241|ELOA1_HUMAN	sp|Q14241|ELOA1_HUMAN	0	0	0	0	0	0	2	4	3	2	0	1	1	0	1	0	0	0	0	0	0
Q9Y3B2	EXOSC1	sp|Q9Y3B2|EXOS1_HUMAN	sp|Q9Y3B2|EXOS1_HUMAN	0	0	0	0	0	0	1	2	1	7	7	8	0	1	0	0	0	0	0	1	0
Q13868	EXOSC2	sp|Q13868|EXOS2_HUMAN	sp|Q13868|EXOS2_HUMAN	0	0	0	0	0	0	6	5	5	19	18	16	2	1	1	0	0	0	0	1	1
Q9NQT5	EXOSC3	sp|Q9NQT5|EXOS3_HUMAN	sp|Q9NQT5|EXOS3_HUMAN	0	0	0	0	0	0	5	6	5	15	13	15	2	2	2	0	0	2	0	0	0
Q9NQT4	EXOSC5	sp|Q9NQT4|EXOS5_HUMAN	sp|Q9NQT4|EXOS5_HUMAN	0	0	0	0	0	0	4	2	3	9	9	7	0	1	1	0	0	0	2	1	1
Q96B26	EXOSC8	sp|Q96B26|EXOS8_HUMAN	sp|Q96B26|EXOS8_HUMAN	0	0	0	0	0	0	6	3	4	10	8	10	2	2	2	0	0	0	1	2	2
Q06265	EXOSC9	sp|Q06265|EXOS9_HUMAN	sp|Q06265|EXOS9_HUMAN	0	0	0	0	0	0	4	4	5	12	12	12	3	3	2	2	2	0	2	1	2
Q01469	FABP5	sp|Q01469|FABP5_HUMAN	sp|Q01469|FABP5_HUMAN	3	3	3	0	0	0	0	0	0	0	0	0	0	0	0	0	0	0	0	0	0
Q9NSI2	FAM207A	sp|Q9NSI2|F207A_HUMAN	sp|Q9NSI2|F207A_HUMAN	0	0	0	0	0	0	13	13	14	1	0	0	0	0	0	0	0	0	0	0	0
Q9BXW9	FANCD2	sp|Q9BXW9|FACD2_HUMAN	sp|Q9BXW9|FACD2_HUMAN	0	0	0	0	0	0	0	0	0	0	0	0	0	0	0	0	0	0	5	6	6
Q13643	FHL3	sp|Q13643|FHL3_HUMAN	sp|Q13643|FHL3_HUMAN	2	2	1	0	0	0	1	1	1	2	2	2	1	0	0	0	0	1	0	1	1
Q4VC44	FLYWCH1	sp|Q4VC44|FWCH1_HUMAN	sp|Q4VC44|FWCH1_HUMAN	0	0	0	0	0	0	3	4	4	0	0	0	3	1	1	0	0	0	0	0	0
Q8IY81	FTSJ3	sp|Q8IY81|SPB1_HUMAN	sp|Q8IY81|SPB1_HUMAN	0	0	0	0	0	0	14	17	12	13	10	11	0	0	1	0	1	1	0	1	2
P35637	FUS	sp|P35637|FUS_HUMAN	sp|P35637|FUS_HUMAN	1	0	0	0	0	0	3	3	3	1	0	1	3	2	3	0	0	0	3	2	2
P51116	FXR2	sp|P51116|FXR2_HUMAN;sp|P51114|FXR1_HUMAN	sp|P51116|FXR2_HUMAN	0	0	0	0	0	0	1	0	0	5	3	2	0	0	0	0	0	0	0	0	0
Q13283	G3BP1	sp|Q13283|G3BP1_HUMAN	sp|Q13283|G3BP1_HUMAN	0	0	0	0	0	0	2	3	4	0	0	0	0	0	0	0	0	0	0	0	0
Q9UN86	G3BP2	sp|Q9UN86|G3BP2_HUMAN	sp|Q9UN86|G3BP2_HUMAN	0	0	0	0	0	0	10	9	10	0	0	0	0	0	0	0	0	0	0	0	0
P02774	GC	sp|P02774|VTDB_HUMAN	sp|P02774|VTDB_HUMAN	0	0	0	0	0	0	0	0	0	0	0	0	0	0	0	0	0	0	7	8	7
Q13823	GNL2	sp|Q13823|NOG2_HUMAN	sp|Q13823|NOG2_HUMAN	0	0	0	0	0	0	5	5	5	24	21	26	0	0	0	0	0	0	0	0	0
Q9BRR8	GPATCH1	sp|Q9BRR8|GPTC1_HUMAN	sp|Q9BRR8|GPTC1_HUMAN	0	0	0	0	0	0	0	0	0	0	0	0	4	2	4	1	1	0	0	0	0
P55084	HADHB	sp|P55084|ECHB_HUMAN	sp|P55084|ECHB_HUMAN	0	2	0	0	0	0	4	5	4	5	6	3	0	0	0	1	0	0	3	3	3
Q7Z4V5	HDGFL2	sp|Q7Z4V5|HDGR2_HUMAN	sp|Q7Z4V5|HDGR2_HUMAN	0	0	0	0	0	0	0	0	0	0	0	0	0	0	0	2	2	1	0	0	0
O95714	HERC2	sp|O95714|HERC2_HUMAN;sp|Q9BVR0|HRC23_HUMAN	sp|O95714|HERC2_HUMAN	0	0	0	0	0	0	12	14	8	6	4	4	0	0	0	0	0	0	0	0	0
Q8NCD3	HJURP	sp|Q8NCD3|HJURP_HUMAN	sp|Q8NCD3|HJURP_HUMAN	0	0	0	0	0	0	0	0	0	2	1	1	0	1	0	0	0	1	4	4	2
P00738	HP	sp|P00738|HPT_HUMAN;sp|P00739|HPTR_HUMAN	sp|P00738|HPT_HUMAN	0	0	0	0	0	0	0	0	0	0	0	0	0	0	0	0	0	0	16	17	16
P02790	HPX	sp|P02790|HEMO_HUMAN	sp|P02790|HEMO_HUMAN	0	0	0	0	0	0	0	0	0	0	0	0	0	0	0	0	0	0	6	4	5
Q7LGA3	HS2ST1	sp|Q7LGA3|HS2ST_HUMAN	sp|Q7LGA3|HS2ST_HUMAN	0	0	0	0	0	0	2	2	2	2	1	4	0	0	0	0	0	0	0	1	1
P10809	HSPD1	sp|P10809|CH60_HUMAN	sp|P10809|CH60_HUMAN	0	0	0	0	0	0	0	0	0	11	11	8	0	0	0	0	0	0	5	4	3
O00425	IGF2BP3	sp|O00425|IF2B3_HUMAN	sp|O00425|IF2B3_HUMAN	0	0	0	0	0	0	4	6	4	2	2	4	0	0	0	0	0	0	1	0	0
P01857	IGHG1	sp|P01857|IGHG1_HUMAN;sp|P01860|IGHG3_HUMAN;sp|P01861|IGHG4_HUMAN	sp|P01857|IGHG1_HUMAN;sp|P01860|IGHG3_HUMAN	2	2	2	0	0	0	0	0	0	0	0	0	0	0	0	0	0	0	16	13	16
P01834	IGKC	sp|P01834|IGKC_HUMAN	sp|P01834|IGKC_HUMAN	0	0	0	0	0	0	0	0	0	0	0	0	0	0	0	0	0	0	12	11	10
P0DOY3	IGLC3	sp|P0DOY3|IGLC3_HUMAN;sp|P0DOY2|IGLC2_HUMAN;sp|P0CG04|IGLC1_HUMAN;sp|P0CF74|IGLC6_HUMAN;sp|B9A064|IGLL5_HUMAN;sp|A0M8Q6|IGLC7_HUMAN	sp|P0DOY3|IGLC3_HUMAN;sp|P0DOY2|IGLC2_HUMAN;sp|P0CG04|IGLC1_HUMAN;sp|P0CF74|IGLC6_HUMAN;sp|B9A064|IGLL5_HUMAN	0	0	0	0	0	0	0	0	0	0	0	0	0	0	0	0	0	0	4	4	3
Q16891	IMMT	sp|Q16891|MIC60_HUMAN	sp|Q16891|MIC60_HUMAN	0	0	0	0	0	0	0	0	0	1	1	0	0	0	0	0	0	0	5	5	4
P14923	JUP	sp|P14923|PLAK_HUMAN;sp|P35222|CTNB1_HUMAN	sp|P14923|PLAK_HUMAN	15	13	8	0	0	0	0	1	0	0	0	0	0	0	0	0	0	0	5	4	5
Q9H7Z6	KAT8	sp|Q9H7Z6|KAT8_HUMAN	sp|Q9H7Z6|KAT8_HUMAN	0	0	0	0	0	0	0	0	0	0	1	0	0	0	0	0	0	0	4	3	3
P01042	KNG1	sp|P01042|KNG1_HUMAN	sp|P01042|KNG1_HUMAN	0	0	0	0	0	0	0	0	0	0	0	0	0	0	0	0	0	0	4	4	5
Q14974	KPNB1	sp|Q14974|IMB1_HUMAN	sp|Q14974|IMB1_HUMAN	0	0	0	0	0	0	1	3	3	2	3	3	0	0	1	0	0	0	8	7	6
Q6PKG0	LARP1	sp|Q6PKG0|LARP1_HUMAN	sp|Q6PKG0|LARP1_HUMAN	0	0	0	0	0	0	19	25	21	1	2	3	1	0	1	0	1	0	0	0	0
Q9BRT6	LLPH	sp|Q9BRT6|LLPH_HUMAN	sp|Q9BRT6|LLPH_HUMAN	0	0	0	0	0	0	0	0	0	3	3	3	0	0	0	0	0	0	0	0	0
Q9UFC0	LRWD1	sp|Q9UFC0|LRWD1_HUMAN	sp|Q9UFC0|LRWD1_HUMAN	0	0	0	0	0	0	9	7	10	1	2	2	1	2	1	0	0	0	0	0	0
Q9H089	LSG1	sp|Q9H089|LSG1_HUMAN	sp|Q9H089|LSG1_HUMAN	0	0	0	0	0	0	0	0	0	3	4	5	0	0	0	0	0	0	0	0	0
Q96GA3	LTV1	sp|Q96GA3|LTV1_HUMAN	sp|Q96GA3|LTV1_HUMAN	0	0	0	0	0	0	33	32	33	3	2	2	0	0	0	0	0	0	0	0	0
O15479	MAGEB2	sp|O15479|MAGB2_HUMAN	sp|O15479|MAGB2_HUMAN	0	0	0	0	0	0	0	0	0	4	4	4	0	0	0	0	0	0	1	0	1
Q7L2J0	MEPCE	sp|Q7L2J0|MEPCE_HUMAN	sp|Q7L2J0|MEPCE_HUMAN	0	0	0	0	0	0	1	1	1	0	0	0	8	7	7	6	6	6	0	0	0
O00566	MPHOSPH10	sp|O00566|MPP10_HUMAN	sp|O00566|MPP10_HUMAN	0	0	0	0	0	0	5	9	6	4	1	3	0	0	0	0	0	0	0	0	0
Q99547	MPHOSPH6	sp|Q99547|MPH6_HUMAN	sp|Q99547|MPH6_HUMAN	0	0	0	0	0	0	0	0	0	3	3	3	0	0	0	0	0	0	0	0	0
Q6IN84	MRM1	sp|Q6IN84|MRM1_HUMAN	sp|Q6IN84|MRM1_HUMAN	0	0	0	0	0	0	0	0	0	3	2	3	0	0	0	0	0	0	0	0	0
Q9UKD2	MRTO4	sp|Q9UKD2|MRT4_HUMAN	sp|Q9UKD2|MRT4_HUMAN	0	0	0	0	0	0	1	0	0	6	5	6	0	0	0	0	0	0	0	0	0
Q68DK7	MSL1	sp|Q68DK7|MSL1_HUMAN	sp|Q68DK7|MSL1_HUMAN	0	0	0	0	0	0	0	1	0	5	3	4	1	0	0	0	0	0	9	10	8
P01106	MYC	sp|P01106|MYC_HUMAN	sp|P01106|MYC_HUMAN	0	0	0	0	0	0	0	0	0	0	0	0	0	0	0	0	0	0	4	3	3
P55209	NAP1L1	sp|P55209|NP1L1_HUMAN;sp|Q99733|NP1L4_HUMAN	sp|P55209|NP1L1_HUMAN	0	0	0	0	0	0	0	0	0	5	5	4	2	2	3	0	0	0	3	1	1
Q8NEY1	NAV1	sp|Q8NEY1|NAV1_HUMAN	sp|Q8NEY1|NAV1_HUMAN	0	0	0	0	0	0	0	0	0	0	0	0	0	0	0	0	0	0	9	10	10
Q9BVI4	NOC4L	sp|Q9BVI4|NOC4L_HUMAN	sp|Q9BVI4|NOC4L_HUMAN	0	0	0	0	0	0	22	28	29	2	2	2	0	0	0	0	0	0	0	0	0
P78316	NOP14	sp|P78316|NOP14_HUMAN	sp|P78316|NOP14_HUMAN	0	0	0	0	0	0	30	31	27	0	0	0	0	0	0	0	0	0	0	0	0
Q9Y3C1	NOP16	sp|Q9Y3C1|NOP16_HUMAN	sp|Q9Y3C1|NOP16_HUMAN	0	0	0	0	0	0	1	1	0	4	6	5	0	0	0	0	0	0	0	0	0
Q9NZM5	NOP53	sp|Q9NZM5|NOP53_HUMAN	sp|Q9NZM5|NOP53_HUMAN	0	0	0	0	0	0	0	0	2	9	12	11	0	0	0	0	0	0	0	0	0
Q8TEM1	NUP210	sp|Q8TEM1|PO210_HUMAN	sp|Q8TEM1|PO210_HUMAN	0	0	0	0	0	0	0	0	0	0	0	0	0	0	0	0	0	0	6	4	5
O43913	ORC5	sp|O43913|ORC5_HUMAN	sp|O43913|ORC5_HUMAN	0	0	0	0	0	0	6	7	7	2	4	5	2	2	2	0	0	0	0	0	0
P02763	ORM1	sp|P02763|A1AG1_HUMAN	sp|P02763|A1AG1_HUMAN	0	0	0	0	0	0	0	0	0	0	0	0	0	0	0	0	0	0	4	4	5
Q9NWT1	PAK1IP1	sp|Q9NWT1|PK1IP_HUMAN	sp|Q9NWT1|PK1IP_HUMAN	4	0	0	0	0	0	3	3	5	13	12	12	1	0	0	0	0	0	0	0	1
O95453	PARN	sp|O95453|PARN_HUMAN	sp|O95453|PARN_HUMAN	0	0	0	0	0	0	23	29	23	0	0	0	0	0	0	0	0	0	0	0	0
Q86U86	PBRM1	sp|Q86U86|PB1_HUMAN	sp|Q86U86|PB1_HUMAN	0	0	0	0	0	0	17	22	18	12	8	14	0	0	0	0	0	0	0	1	0
Q3KNV8	PCGF3	sp|Q3KNV8|PCGF3_HUMAN	sp|Q3KNV8|PCGF3_HUMAN	0	0	0	0	0	0	0	0	0	5	5	3	0	0	0	0	0	0	0	0	0
O00541	PES1	sp|O00541|PESC_HUMAN	sp|O00541|PESC_HUMAN	0	0	0	0	0	0	0	0	1	6	6	6	2	1	2	1	1	1	0	0	0
Q01813	PFKP	sp|Q01813|PFKAP_HUMAN	sp|Q01813|PFKAP_HUMAN	1	0	1	0	0	0	0	0	0	0	0	0	0	0	0	0	0	0	3	4	2
Q92576	PHF3	sp|Q92576|PHF3_HUMAN	sp|Q92576|PHF3_HUMAN	4	0	2	0	0	0	13	10	8	3	3	3	1	1	0	0	0	0	0	0	0
Q9Y446	PKP3	sp|Q9Y446|PKP3_HUMAN	sp|Q9Y446|PKP3_HUMAN	0	0	0	0	0	0	0	0	0	0	0	0	0	0	0	0	0	0	2	4	4
Q9NRX1	PNO1	sp|Q9NRX1|PNO1_HUMAN	sp|Q9NRX1|PNO1_HUMAN	0	0	0	0	0	0	5	4	2	0	0	0	0	0	0	0	0	0	0	0	0
O00411	POLRMT	sp|O00411|RPOM_HUMAN	sp|O00411|RPOM_HUMAN	0	0	0	0	0	0	7	6	6	12	12	12	0	0	0	1	0	0	0	0	0
Q8WUA2	PPIL4	sp|Q8WUA2|PPIL4_HUMAN	sp|Q8WUA2|PPIL4_HUMAN	4	4	5	0	0	0	0	0	0	1	0	0	0	1	0	0	0	0	0	1	0
Q9UPN7	PPP6R1	sp|Q9UPN7|PP6R1_HUMAN	sp|Q9UPN7|PP6R1_HUMAN	0	0	0	0	0	0	0	0	0	0	0	0	0	0	0	0	0	0	6	7	8
Q5H9R7	PPP6R3	sp|Q5H9R7|PP6R3_HUMAN	sp|Q5H9R7|PP6R3_HUMAN	0	0	0	0	0	0	0	0	0	0	0	0	0	0	0	0	0	0	4	6	5
P78395	PRAME	sp|P78395|PRAME_HUMAN;sp|Q5SWL7|PRA14_HUMAN;sp|Q5VXH5|PRAM7_HUMAN;sp|Q5VWM6|PRA13_HUMAN;sp|Q5VWM4|PRAM8_HUMAN;sp|Q5VTA0|PRA17_HUMAN;sp|O95521|PRAM1_HUMAN;sp|O60811|PRAM2_HUMAN;sp|O60809|PRA10_HUMAN;sp|O95522|PRA12_HUMAN	sp|P78395|PRAME_HUMAN	0	0	0	0	0	0	0	0	0	0	0	0	0	0	0	0	0	0	3	3	6
O75569	PRKRA	sp|O75569|PRKRA_HUMAN	sp|O75569|PRKRA_HUMAN	0	0	0	0	0	0	0	0	0	4	6	4	0	0	0	0	0	0	0	0	0
O14744	PRMT5	sp|O14744|ANM5_HUMAN	sp|O14744|ANM5_HUMAN	0	0	0	0	0	0	6	10	9	0	0	0	0	0	0	0	0	0	0	0	0
P48634	PRRC2A	sp|P48634|PRC2A_HUMAN	sp|P48634|PRC2A_HUMAN	0	0	0	0	0	0	40	43	47	2	2	1	0	0	0	0	0	0	0	0	0
Q8NDX1	PSD4	sp|Q8NDX1|PSD4_HUMAN	sp|Q8NDX1|PSD4_HUMAN	0	0	0	0	0	0	0	0	0	0	0	0	0	0	0	0	0	0	6	8	5
P48651	PTDSS1	sp|P48651|PTSS1_HUMAN	sp|P48651|PTSS1_HUMAN	0	0	0	0	0	0	2	1	1	4	3	4	0	0	0	0	0	0	0	0	0
O60216	RAD21	sp|O60216|RAD21_HUMAN;sp|Q9H4I0|RD21L_HUMAN	sp|O60216|RAD21_HUMAN	0	0	0	0	0	0	0	0	0	0	0	0	0	0	0	0	0	0	3	4	3
Q9Y4C8	RBM19	sp|Q9Y4C8|RBM19_HUMAN	sp|Q9Y4C8|RBM19_HUMAN	0	0	0	0	0	0	32	38	31	0	1	0	0	0	0	0	0	0	0	0	0
P78332	RBM6	sp|P78332|RBM6_HUMAN	sp|P78332|RBM6_HUMAN	0	0	0	0	0	0	6	4	8	1	1	1	0	0	0	0	0	0	0	0	0
Q9Y2P8	RCL1	sp|Q9Y2P8|RCL1_HUMAN	sp|Q9Y2P8|RCL1_HUMAN	0	0	0	0	0	0	10	9	8	0	1	1	0	0	0	0	0	0	0	0	0
Q5UIP0	RIF1	sp|Q5UIP0|RIF1_HUMAN	sp|Q5UIP0|RIF1_HUMAN	0	0	0	0	0	0	2	2	0	2	2	0	0	0	0	0	0	0	12	12	10
Q9UNX3	RPL26L1	sp|Q9UNX3|RL26L_HUMAN	sp|Q9UNX3|RL26L_HUMAN	0	0	0	0	0	0	0	1	0	2	2	2	0	0	0	0	0	0	0	0	0
P62910	RPL32	sp|P62910|RL32_HUMAN	sp|P62910|RL32_HUMAN	0	0	0	0	0	0	2	1	1	7	12	6	0	1	0	1	0	0	0	0	0
P49207	RPL34	sp|P49207|RL34_HUMAN	sp|P49207|RL34_HUMAN	0	0	0	0	0	0	1	0	1	6	7	7	0	1	0	0	0	0	0	1	0
Q969Q0	RPL36AL	sp|Q969Q0|RL36L_HUMAN;sp|P83881|RL36A_HUMAN	sp|Q969Q0|RL36L_HUMAN;sp|P83881|RL36A_HUMAN	0	0	0	0	0	0	2	2	2	4	4	5	0	0	1	0	0	0	0	0	0
P61513	RPL37A	sp|P61513|RL37A_HUMAN;sp|A6NKH3|RL37L_HUMAN	sp|P61513|RL37A_HUMAN	0	0	0	0	0	0	2	2	2	8	6	6	0	0	0	0	0	0	0	0	0
P05387	RPLP2	sp|P05387|RLA2_HUMAN	sp|P05387|RLA2_HUMAN	0	0	0	0	0	0	2	3	2	7	8	8	0	0	0	0	0	0	0	0	1
P63220	RPS21	sp|P63220|RS21_HUMAN	sp|P63220|RS21_HUMAN	0	0	0	0	0	0	2	3	1	0	0	0	0	0	0	0	0	0	0	0	0
P62273	RPS29	sp|P62273|RS29_HUMAN	sp|P62273|RS29_HUMAN	0	0	0	0	0	0	2	3	2	0	0	0	0	0	0	0	0	0	0	0	0
Q9P2E9	RRBP1	sp|Q9P2E9|RRBP1_HUMAN;sp|Q8N4C6|NIN_HUMAN	sp|Q9P2E9|RRBP1_HUMAN	0	0	0	0	0	0	4	4	1	20	22	20	0	0	0	0	0	0	0	0	0
Q9NVU7	SDAD1	sp|Q9NVU7|SDA1_HUMAN	sp|Q9NVU7|SDA1_HUMAN	0	0	0	0	0	0	2	2	1	10	8	11	0	0	0	0	0	0	0	0	0
P01009	SERPINA1	sp|P01009|A1AT_HUMAN	sp|P01009|A1AT_HUMAN	1	0	0	0	0	0	0	0	0	0	0	0	0	0	0	0	0	0	7	6	7
P23246	SFPQ	sp|P23246|SFPQ_HUMAN;sp|Q15233|NONO_HUMAN	sp|P23246|SFPQ_HUMAN	0	3	2	0	0	0	1	2	1	6	5	5	2	1	1	0	0	0	3	3	3
Q562F6	SGO2	sp|Q562F6|SGO2_HUMAN	sp|Q562F6|SGO2_HUMAN	0	0	0	0	0	0	0	0	0	0	0	0	5	5	4	3	3	4	3	4	2
Q8IUQ4	SIAH1	sp|Q8IUQ4|SIAH1_HUMAN;sp|O43255|SIAH2_HUMAN	sp|Q8IUQ4|SIAH1_HUMAN	3	2	1	0	0	0	1	1	1	4	2	3	0	0	0	0	0	0	0	0	0
Q9UBX3	SLC25A10	sp|Q9UBX3|DIC_HUMAN	sp|Q9UBX3|DIC_HUMAN	0	0	0	0	0	0	0	0	0	0	1	0	0	0	0	0	0	0	8	7	6
O75746	SLC25A12	sp|O75746|CMC1_HUMAN	sp|O75746|CMC1_HUMAN	0	0	0	0	0	0	0	1	0	0	0	2	0	0	0	0	0	0	10	7	5
Q92922	SMARCC1	sp|Q92922|SMRC1_HUMAN	sp|Q92922|SMRC1_HUMAN	0	0	0	0	0	0	4	4	5	4	3	5	0	0	0	0	0	0	0	0	0
Q8TAQ2	SMARCC2	sp|Q8TAQ2|SMRC2_HUMAN	sp|Q8TAQ2|SMRC2_HUMAN	0	0	0	0	0	0	1	0	1	2	2	2	0	0	0	0	0	0	0	0	0
Q14683	SMC1A	sp|Q14683|SMC1A_HUMAN	sp|Q14683|SMC1A_HUMAN	0	0	0	0	0	0	0	0	0	0	0	0	0	0	0	0	0	0	9	8	10
Q9UQE7	SMC3	sp|Q9UQE7|SMC3_HUMAN	sp|Q9UQE7|SMC3_HUMAN	0	0	0	0	0	0	0	0	0	0	0	0	0	0	0	0	0	0	6	9	10
Q8TAD8	SNIP1	sp|Q8TAD8|SNIP1_HUMAN	sp|Q8TAD8|SNIP1_HUMAN	0	0	0	0	0	0	0	0	0	0	0	0	2	2	4	8	7	7	0	0	0
P78362	SRPK2	sp|P78362|SRPK2_HUMAN	sp|P78362|SRPK2_HUMAN	0	0	0	0	0	0	2	3	2	2	0	0	0	0	0	0	0	0	0	0	0
Q8N3U4	STAG2	sp|Q8N3U4|STAG2_HUMAN;sp|Q8WVM7|STAG1_HUMAN	sp|Q8N3U4|STAG2_HUMAN	0	0	0	0	0	0	0	0	0	0	0	0	0	0	0	0	0	0	3	1	2
O95793	STAU1	sp|O95793|STAU1_HUMAN	sp|O95793|STAU1_HUMAN	0	0	0	0	0	0	2	1	1	7	7	6	0	0	0	0	0	0	0	0	0
Q9Y4P3	TBL2	sp|Q9Y4P3|TBL2_HUMAN	sp|Q9Y4P3|TBL2_HUMAN	0	0	0	0	0	0	0	1	0	2	2	2	0	0	0	0	0	0	1	1	0
P02787	TF	sp|P02787|TRFE_HUMAN;CON__Q2HJF0;CON__Q29443;CON__Q0IIK2	sp|P02787|TRFE_HUMAN	0	0	0	0	0	0	0	0	0	0	0	0	0	0	0	0	0	0	36	37	32
P42167	TMPO	sp|P42167|LAP2B_HUMAN	sp|P42167|LAP2B_HUMAN	0	0	1	0	0	0	0	0	0	0	0	0	1	0	0	0	0	0	5	2	3
Q13472	TOP3A	sp|Q13472|TOP3A_HUMAN	sp|Q13472|TOP3A_HUMAN	0	0	0	0	0	0	3	4	4	0	1	0	0	1	0	1	0	0	0	0	1
Q13049	TRIM32	sp|Q13049|TRI32_HUMAN	sp|Q13049|TRI32_HUMAN	0	1	1	0	0	0	3	3	2	5	7	6	0	0	0	0	0	0	3	3	2
Q7Z2T5	TRMT1L	sp|Q7Z2T5|TRM1L_HUMAN	sp|Q7Z2T5|TRM1L_HUMAN	0	0	0	0	0	0	2	1	1	21	21	18	0	0	0	0	0	0	0	0	0
Q2NL82	TSR1	sp|Q2NL82|TSR1_HUMAN	sp|Q2NL82|TSR1_HUMAN	0	0	0	0	0	0	47	43	45	2	1	3	0	0	0	0	0	0	0	0	0
P02766	TTR	sp|P02766|TTHY_HUMAN	sp|P02766|TTHY_HUMAN	0	0	0	0	0	0	0	0	0	0	0	0	0	0	0	0	0	0	11	10	7
P68366	TUBA4A	sp|P68366|TBA4A_HUMAN	sp|P68366|TBA4A_HUMAN	0	0	0	0	0	0	0	0	0	0	0	0	0	0	0	0	0	0	2	3	4
Q13885	TUBB2A	sp|Q13885|TBB2A_HUMAN;sp|Q9BVA1|TBB2B_HUMAN	sp|Q13885|TBB2A_HUMAN;sp|Q9BVA1|TBB2B_HUMAN	0	0	1	0	0	0	0	0	0	1	0	0	0	0	0	0	0	0	5	6	5
Q9BUF5	TUBB6	sp|Q9BUF5|TBB6_HUMAN	sp|Q9BUF5|TBB6_HUMAN	0	0	0	0	0	0	0	0	0	0	0	0	0	0	0	0	0	0	5	7	5
Q92900	UPF1	sp|Q92900|RENT1_HUMAN	sp|Q92900|RENT1_HUMAN	0	0	0	0	0	0	2	3	2	0	1	1	0	0	0	0	0	0	0	0	0
Q9BVJ6	UTP14A	sp|Q9BVJ6|UT14A_HUMAN;sp|Q5TAP6|UT14C_HUMAN	sp|Q9BVJ6|UT14A_HUMAN	0	0	0	0	0	0	36	35	35	2	1	1	0	0	0	0	0	0	0	0	0
O75691	UTP20	sp|O75691|UTP20_HUMAN	sp|O75691|UTP20_HUMAN	0	0	0	0	0	0	21	24	21	0	0	0	0	0	0	0	0	0	0	0	0
Q9NQZ2	UTP3	sp|Q9NQZ2|SAS10_HUMAN	sp|Q9NQZ2|SAS10_HUMAN	0	0	0	0	0	0	5	5	5	1	0	0	0	0	0	0	0	0	0	0	0
P04004	VTN	sp|P04004|VTNC_HUMAN;CON__Q3ZBS7	sp|P04004|VTNC_HUMAN	0	0	0	0	0	0	0	0	0	0	0	0	0	0	0	0	0	0	4	4	3
Q9C0J8	WDR33	sp|Q9C0J8|WDR33_HUMAN	sp|Q9C0J8|WDR33_HUMAN	7	3	2	0	0	0	2	1	1	3	1	1	1	1	1	0	0	0	2	5	3
Q9BQA1	WDR77	sp|Q9BQA1|MEP50_HUMAN	sp|Q9BQA1|MEP50_HUMAN	0	0	0	0	0	0	2	3	3	0	0	0	0	0	0	0	0	0	0	0	0
Q14191	WRN	sp|Q14191|WRN_HUMAN	sp|Q14191|WRN_HUMAN	0	0	0	0	0	0	6	6	8	0	0	0	1	1	1	0	0	0	0	0	0
Q5T750	XP32	sp|Q5T750|XP32_HUMAN	sp|Q5T750|XP32_HUMAN	2	3	4	0	0	0	0	0	0	0	0	0	0	0	0	0	0	0	0	0	0
O14980	XPO1	sp|O14980|XPO1_HUMAN	sp|O14980|XPO1_HUMAN	0	0	0	0	0	0	0	0	0	0	0	0	0	0	0	0	0	0	7	7	8
O95365	ZBTB7A	sp|O95365|ZBT7A_HUMAN	sp|O95365|ZBT7A_HUMAN	0	0	0	0	0	0	0	1	0	0	1	0	0	0	0	0	0	0	3	3	2
O60293	ZFC3H1	sp|O60293|ZC3H1_HUMAN	sp|O60293|ZC3H1_HUMAN	0	0	0	0	0	0	0	1	0	15	12	11	0	0	0	0	0	0	0	0	0
Q9Y2X9	ZNF281	sp|Q9Y2X9|ZN281_HUMAN	sp|Q9Y2X9|ZN281_HUMAN	0	0	0	0	0	0	0	0	0	0	0	0	1	0	0	0	0	0	6	3	3
Q96KM6	ZNF512B	sp|Q96KM6|Z512B_HUMAN	sp|Q96KM6|Z512B_HUMAN	0	0	0	0	0	0	1	1	1	4	3	4	0	0	0	0	0	0	0	0	0
Q9UEG4	ZNF629	sp|Q9UEG4|ZN629_HUMAN	sp|Q9UEG4|ZN629_HUMAN	0	0	0	0	0	0	1	1	0	0	0	2	0	0	0	0	0	0	6	4	3
Q9BU19	ZNF692	sp|Q9BU19|ZN692_HUMAN	sp|Q9BU19|ZN692_HUMAN	0	0	0	0	0	0	11	12	13	0	0	0	0	0	0	0	0	0	0	0	0
Q9H5H4	ZNF768	sp|Q9H5H4|ZN768_HUMAN	sp|Q9H5H4|ZN768_HUMAN	0	0	0	0	0	0	4	5	2	1	1	2	0	0	0	0	0	0	0	0	0
Q9ULD5	ZNF777	sp|Q9ULD5|ZN777_HUMAN	sp|Q9ULD5|ZN777_HUMAN	0	0	0	0	0	0	0	0	0	5	7	5	0	0	0	0	0	0	1	2	2
