# Supplementary material for: The USP7-TRIM27 axis mediates non-canonical PRC1.1 function and is a druggable target in leukemia
Source: iScience. 2021 Apr 16;24(5):102435. doi: 10.1016/j.isci.2021.102435 (PMC8169803; doi:10.1016/j.isci.2021.102435)
Supplement: Table S3. Comparison mass spec data KDM2B LF-GFP and KDM2B-d(LRR)-GFP pull outs, related to Figure 1 [file mmc4.xlsx]

## Sheet: Blad1
Table S3. Comparison mass spec data KDM2B LF-GFP and KDM2B(DLRR)-GFP pull outs							LF			d(LRR)			LF			d(LRR)
Uniprot ID	Gene ID	Significant	P-value -log10	Difference	Protein IDs	Majority protein IDs	MS/MS Count 2-TR1	MS/MS Count 2-TR2	MS/MS Count 2-TR3	MS/MS Count 7-TR1	MS/MS Count 7-TR2	MS/MS Count 7-TR3	Unique peptides 2-TR1	Unique peptides 2-TR2	Unique peptides 2-TR3	Unique peptides 7-TR1	Unique peptides 7-TR2	Unique peptides 7-TR3	Symbol color	Symbol type	Symbol size	Show label	Only identified by site	Reverse	Potential contaminant	Student's T-test Significant LF_dLRR	Student's T-test significant	Peptides	Razor + unique peptides	Unique peptides	Sequence coverage [%]	Unique + razor sequence coverage [%]	Unique sequence coverage [%]	Mol. weight [kDa]	Q-value	Score	Intensity	MS/MS Count	-Log Student's T-test p-value LF_dLRR	Student's T-test q-value LF_dLRR	Student's T-test Difference LF_dLRR	Student's T-test Test statistic LF_dLRR	LFQ intensity 2-TR1	LFQ intensity 2-TR2	LFQ intensity 2-TR3	LFQ intensity 7-TR1	LFQ intensity 7-TR2	LFQ intensity 7-TR3
Q6W2J9	BCOR	+	6.38309	9.66802	sp|Q6W2J9|BCOR_HUMAN	sp|Q6W2J9|BCOR_HUMAN	123	135	127	0	0	0	87	87	81	0	0	0	Color2 [A=255, R=169, G=169, B=169]	1	4					+	LF_dLRR	111	111	111	711	711	711	19219	0	32331	102990000000	1982	6.38309	0	9.66802	4.48267	29.8517	29.9496	29.9624	20.1418	20.0624	20.5554
Q5H9F3	BCORL1	+	8.5576	8.13511	sp|Q5H9F3|BCORL_HUMAN	sp|Q5H9F3|BCORL_HUMAN	72	69	75	0	0	0	54	51	51	0	0	0	Color2 [A=255, R=169, G=169, B=169]	1	4					+	LF_dLRR	78	78	78	524	524	524	18252	0	32331	39701000000	1188	8.5576	0	8.13511	3.99228	28.6402	28.6395	28.6175	20.4234	20.5356	20.5329
Q9BSM1	PCGF1	+	4.30501	7.40719	sp|Q9BSM1|PCGF1_HUMAN	sp|Q9BSM1|PCGF1_HUMAN	25	22	25	0	0	0	13	13	13	0	0	0	Color2 [A=255, R=169, G=169, B=169]	1	4					+	LF_dLRR	15	15	15	602	602	602	30346	0	22826	22875000000	362	4.30501	0	7.40719	3.08764	28.0378	28.0444	28.1496	20.2412	21.4639	20.3051
Q99496	RNF2	+	4.36617	6.94932	sp|Q99496|RING2_HUMAN	sp|Q99496|RING2_HUMAN	22	19	23	0	0	0	11	11	10	0	0	0	Color2 [A=255, R=169, G=169, B=169]	1	4					+	LF_dLRR	16	16	13	494	494	402	37655	0	32331	12056000000	351	4.36617	0	6.94932	2.94307	26.7976	27.0419	26.9005	20.2523	20.3804	19.2594
Q93009	USP7	+	5.22757	6.94656	sp|Q93009|UBP7_HUMAN	sp|Q93009|UBP7_HUMAN	77	74	71	3	3	2	52	53	52	4	5	3	Color2 [A=255, R=169, G=169, B=169]	1	4					+	LF_dLRR	70	70	70	676	676	676	1283	0	32331	19909000000	1014	5.22757	0	6.94656	3.13006	28.1176	28.0786	28.0529	21.3805	21.3284	20.7005
Q06587	RING1	+	5.70517	6.24443	sp|Q06587|RING1_HUMAN	sp|Q06587|RING1_HUMAN	19	18	17	0	0	0	12	12	11	0	0	0	Color2 [A=255, R=169, G=169, B=169]	1	4					+	LF_dLRR	16	13	13	672	596	596	42429	0	21808	10993000000	262	5.70517	0	6.24443	2.90486	26.8046	27.03	26.9309	20.8763	20.7354	20.4206
O95602	POLR1A	+	2.88901	4.99076	sp|O95602|RPA1_HUMAN;sp|O14802|RPC1_HUMAN	sp|O95602|RPA1_HUMAN	41	39	35	1	3	5	37	37	33	1	3	5	Color2 [A=255, R=169, G=169, B=169]	1	4					+	LF_dLRR	45	45	45	351	351	351	19481	0	25569	1476400000	179	2.88901	0	4.99076	1.90505	26.3923	26.2335	26.2071	20.2911	21.1534	22.4161
Q15648	MED1	+	3.37497	4.67744	sp|Q15648|MED1_HUMAN	sp|Q15648|MED1_HUMAN	15	16	20	0	0	0	15	15	17	0	0	0	Color2 [A=255, R=169, G=169, B=169]	1	4					+	LF_dLRR	26	26	26	27	27	27	16848	0	12693	751460000	136	3.37497	0	4.67744	1.92141	23.8592	24.1443	24.2981	18.7612	19.3206	20.1875
Q93074	MED12	+	3.56242	4.60435	sp|Q93074|MED12_HUMAN;sp|Q86YW9|MD12L_HUMAN	sp|Q93074|MED12_HUMAN	31	29	28	0	0	0	31	32	29	0	0	0	Color2 [A=255, R=169, G=169, B=169]	1	4					+	LF_dLRR	49	49	49	297	297	297	24308	0	25407	2314800000	303	3.56242	0	4.60435	1.93233	25.5151	25.553	25.5438	20.2347	21.0109	21.5533
Q8N488	RYBP	+	1.93333	3.93754	sp|Q8N488|RYBP_HUMAN	sp|Q8N488|RYBP_HUMAN	2	2	3	0	0	0	2	2	4	0	0	0	Color2 [A=255, R=169, G=169, B=169]	1	4					+	LF_dLRR	6	6	6	373	373	373	24821	0	14243	1116500000	52	1.93333	0	3.93754	1.3605	24.2246	23.8686	24.1185	19.7421	21.8287	18.8283
Q69YN4	VIRMA	+	3.19923	3.78232	sp|Q69YN4|VIR_HUMAN	sp|Q69YN4|VIR_HUMAN	9	11	10	2	1	1	10	9	9	2	2	1	Color2 [A=255, R=169, G=169, B=169]	1	4					+	LF_dLRR	21	21	21	154	154	154	20202	0	97903	460330000	90	3.19923	0	3.78232	1.58263	23.0808	23.3537	22.9204	19.4987	19.8777	18.6316
Q8NI36	WDR36	+	5.71897	3.68936	sp|Q8NI36|WDR36_HUMAN	sp|Q8NI36|WDR36_HUMAN	64	65	62	12	12	12	37	38	37	13	12	12	Color2 [A=255, R=169, G=169, B=169]	1	4					+	LF_dLRR	44	44	44	545	545	545	10532	0	32331	19576000000	905	5.71897	0	3.68936	1.76717	27.9894	28.0853	28.0774	24.4717	24.4116	24.2007
Q8IY57	YAF2	+	4.52024	3.57438	sp|Q8IY57|YAF2_HUMAN	sp|Q8IY57|YAF2_HUMAN	4	5	5	0	0	0	3	4	3	0	0	0	Color2 [A=255, R=169, G=169, B=169]	1	4					+	LF_dLRR	4	4	4	283	283	283	19901	0	1241	1233200000	63	4.52024	0	3.57438	1.64724	23.9099	23.7988	23.9008	20.6173	20.2061	20.063
Q9H9Y6	POLR1B	+	2.16473	3.54363	sp|Q9H9Y6|RPA2_HUMAN	sp|Q9H9Y6|RPA2_HUMAN	14	15	12	0	0	0	15	15	13	0	0	1	Color2 [A=255, R=169, G=169, B=169]	1	4					+	LF_dLRR	20	20	20	194	194	194	12823	0	63488	286770000	46	2.16473	0	3.54363	1.31689	24.4427	24.178	24.1377	21.6211	19.3696	21.1368
Q9UNX4	WDR3	+	4.01493	3.43595	sp|Q9UNX4|WDR3_HUMAN	sp|Q9UNX4|WDR3_HUMAN	67	65	63	13	13	12	47	49	45	12	15	15	Color2 [A=255, R=169, G=169, B=169]	1	4					+	LF_dLRR	60	60	60	748	748	748	1061	0	32331	17439000000	999	4.01493	0	3.43595	1.54833	27.8627	27.879	27.8404	23.9979	24.722	24.5543
O15417	TNRC18	+	1.59418	3.42442	sp|O15417|TNC18_HUMAN;sp|Q9P281|BAHC1_HUMAN	sp|O15417|TNC18_HUMAN	15	10	9	0	1	4	17	12	11	0	1	4	Color2 [A=255, R=169, G=169, B=169]	1	4					+	LF_dLRR	19	19	19	95	95	95	31452	0	6254	577320000	76	1.59418	0	3.42442	1.14708	24.4679	23.9502	23.9906	21.008	18.9012	22.2262
O60244	MED14	+	2.08928	3.41679	sp|O60244|MED14_HUMAN	sp|O60244|MED14_HUMAN	10	11	9	0	0	0	12	12	10	0	0	0	Color2 [A=255, R=169, G=169, B=169]	1	4					+	LF_dLRR	25	25	25	242	242	242	1606	0	11334	846290000	115	2.08928	0	3.41679	1.26562	24.0255	24.212	23.8879	19.4655	20.5462	21.8635
P14373	TRIM27	+	4.73339	3.31245	sp|P14373|TRI27_HUMAN;sp|Q9HCM9|TRI39_HUMAN	sp|P14373|TRI27_HUMAN	26	24	22	4	4	3	16	16	15	4	4	3	Color2 [A=255, R=169, G=169, B=169]	1	4					+	LF_dLRR	17	17	17	351	351	351	58489	0	32331	3696300000	224	4.73339	0	3.31245	1.54847	26.4999	26.3775	26.3541	23.1415	23.3012	22.8515
Q9Y5J1	UTP18	+	3.3754	3.1091	sp|Q9Y5J1|UTP18_HUMAN	sp|Q9Y5J1|UTP18_HUMAN	15	19	21	6	3	4	9	14	16	5	3	3	Color2 [A=255, R=169, G=169, B=169]	1	4					+	LF_dLRR	23	23	23	585	585	585	62003	0	13062	3128600000	284	3.3754	0	3.1091	1.35848	24.9912	25.2512	25.3247	22.4842	21.5668	22.1888
Q9ULK4	MED23	+	3.59964	2.94314	sp|Q9ULK4|MED23_HUMAN	sp|Q9ULK4|MED23_HUMAN	11	7	8	0	0	0	11	9	9	0	0	0	Color2 [A=255, R=169, G=169, B=169]	1	4					+	LF_dLRR	20	20	20	191	191	191	15647	0	77496	442260000	81	3.59964	0	2.94314	1.31426	23.4485	22.8845	23.0522	19.8786	20.2063	20.4709
O15160	POLR1C	+	3.18646	2.93918	sp|O15160|RPAC1_HUMAN	sp|O15160|RPAC1_HUMAN	6	6	5	0	0	0	7	6	5	0	0	0	Color2 [A=255, R=169, G=169, B=169]	1	4					+	LF_dLRR	7	7	7	266	266	266	39249	0	34494	140920000	20	3.18646	0	2.93918	1.27496	23.2201	23.2677	23.048	20.7656	19.7343	20.2184
Q9GZS3	WDR61	+	1.93698	2.88765	sp|Q9GZS3|WDR61_HUMAN	sp|Q9GZS3|WDR61_HUMAN	6	9	7	1	1	1	5	7	6	2	1	1	Color2 [A=255, R=169, G=169, B=169]	1	4					+	LF_dLRR	12	12	12	587	587	587	3358	0	92394	1204100000	116	1.93698	0	2.88765	1.08797	23.4242	23.5146	23.3742	21.8247	19.6677	20.1577
O15446	CD3EAP	+	2.13373	2.82693	sp|O15446|RPA34_HUMAN	sp|O15446|RPA34_HUMAN	5	3	3	0	0	0	4	4	4	1	0	0	Color2 [A=255, R=169, G=169, B=169]	1	4					+	LF_dLRR	5	5	5	184	184	184	54985	0	42182	143780000	11	2.13373	0	2.82693	1.10325	22.9706	23.1383	23.093	21.0669	20.4821	19.1722
O75494	SRSF10	+	2.40231	2.80273	sp|O75494|SRS10_HUMAN;sp|Q8WXF0|SRS12_HUMAN	sp|O75494|SRS10_HUMAN	5	6	4	2	2	1	5	6	4	1	1	2	Color2 [A=255, R=169, G=169, B=169]	1	4					+	LF_dLRR	7	7	7	237	237	237	313	0	34504	689700000	52	2.40231	0	2.80273	1.13487	24.0761	23.699	23.6553	21.8663	20.8124	20.3436
Q15269	PWP2	+	6.12284	2.76726	sp|Q15269|PWP2_HUMAN	sp|Q15269|PWP2_HUMAN	61	62	61	16	18	18	35	35	35	14	14	15	Color2 [A=255, R=169, G=169, B=169]	1	4					+	LF_dLRR	39	39	39	497	497	497	10245	0	32331	18101000000	929	6.12284	0	2.76726	1.34849	27.8901	27.9058	27.8977	25.088	25.2339	25.0698
Q12788	TBL3	+	4.75943	2.75368	sp|Q12788|TBL3_HUMAN	sp|Q12788|TBL3_HUMAN	55	53	50	14	14	14	31	33	32	15	16	14	Color2 [A=255, R=169, G=169, B=169]	1	4					+	LF_dLRR	45	45	45	694	694	694	89034	0	32331	19479000000	839	4.75943	0	2.75368	1.30262	28.0515	27.9677	28.0473	25.4557	25.2772	25.0726
O75448	MED24	+	4.1224	2.74849	sp|O75448|MED24_HUMAN	sp|O75448|MED24_HUMAN	5	5	4	0	0	0	5	5	4	0	0	0	Color2 [A=255, R=169, G=169, B=169]	1	4					+	LF_dLRR	12	12	12	169	169	169	1103	0	42528	275770000	39	4.1224	0	2.74849	1.26972	22.7274	22.7201	22.6453	20.2725	19.7584	19.8164
Q9H568	ACTL8	+	2.01943	2.73934	sp|Q9H568|ACTL8_HUMAN	sp|Q9H568|ACTL8_HUMAN	8	7	6	0	0	0	6	5	5	0	0	0	Color2 [A=255, R=169, G=169, B=169]	1	4					+	LF_dLRR	11	11	11	448	448	448	4136	0	4249	427930000	56	2.01943	0	2.73934	1.05874	23.1094	23.272	23.2032	21.4895	20.4144	19.4626
Q9GZS1	POLR1E	+	3.1297	2.58411	sp|Q9GZS1|RPA49_HUMAN	sp|Q9GZS1|RPA49_HUMAN	6	4	6	0	0	0	7	4	6	0	0	0	Color2 [A=255, R=169, G=169, B=169]	1	4					+	LF_dLRR	7	7	7	143	143	143	53961	0	1797	97125000	17	3.1297	0	2.58411	1.13454	22.8027	22.6003	22.8819	19.6971	20.225	20.6104
O00479	HMGN4	+	2.4582	2.41043	sp|O00479|HMGN4_HUMAN	sp|O00479|HMGN4_HUMAN	3	3	3	1	1	1	2	2	2	1	1	1	Color2 [A=255, R=169, G=169, B=169]	1	4					+	LF_dLRR	2	2	2	144	144	144	95388	0	83075	309080000	36	2.4582	0	2.41043	1.00855	22.8367	22.701	22.9789	19.8719	20.2543	21.1592
P17480	UBTF	+	6.1038	2.24411	sp|P17480|UBF1_HUMAN	sp|P17480|UBF1_HUMAN	76	82	75	30	30	25	35	40	38	22	20	21	Color2 [A=255, R=169, G=169, B=169]	1	4					+	LF_dLRR	50	50	50	479	479	479	89405	0	32331	38295000000	985	6.1038	0	2.24411	1.09858	29.1445	29.2082	29.2049	26.8791	26.9376	27.0085
Q9NY61	AATF	+	2.11198	2.21439	sp|Q9NY61|AATF_HUMAN	sp|Q9NY61|AATF_HUMAN	3	2	2	1	1	1	5	4	3	1	2	1	Color2 [A=255, R=169, G=169, B=169]	1	4					+	LF_dLRR	8	8	8	262	262	262	63132	0	30808	275810000	30	2.11198	0.000992	2.21439	0.905017	22.4553	22.7021	22.3052	20.3427	20.9834	19.4933
P55201	BRPF1	+	3.94625	2.19984	sp|P55201|BRPF1_HUMAN;sp|Q9ULD4|BRPF3_HUMAN	sp|P55201|BRPF1_HUMAN	14	12	13	4	5	3	15	11	12	4	5	3	Color2 [A=255, R=169, G=169, B=169]	1	4					+	LF_dLRR	38	38	37	35	35	344	1375	0	17836	2038600000	165	3.94625	0	2.19984	1.02507	24.4123	24.0319	24.4382	22.1463	22.1693	21.9672
Q7Z6E9	RBBP6	+	1.45808	2.1037	sp|Q7Z6E9|RBBP6_HUMAN	sp|Q7Z6E9|RBBP6_HUMAN	5	5	7	0	2	3	5	5	7	0	2	3	Color2 [A=255, R=169, G=169, B=169]	1	4					+	LF_dLRR	27	27	27	184	184	184	20156	0	93594	696530000	106	1.45808	0.00163158	2.1037	0.787951	22.7611	22.4873	23.3414	20.6199	19.7611	21.8977
Q9NX24	NHP2	+	3.38922	2.08266	sp|Q9NX24|NHP2_HUMAN	sp|Q9NX24|NHP2_HUMAN	2	3	2	2	2	1	2	2	2	1	1	1	Color2 [A=255, R=169, G=169, B=169]	1	4					+	LF_dLRR	4	4	4	477	477	477	17201	0	19174	528140000	43	3.38922	0	2.08266	0.950212	22.8989	23.0142	23.0152	20.7255	20.6863	21.2685
P63208	SKP1	+	5.53117	2.04321	sp|P63208|SKP1_HUMAN	sp|P63208|SKP1_HUMAN	98	101	96	51	56	50	18	17	19	17	17	16	Color2 [A=255, R=169, G=169, B=169]	1	4					+	LF_dLRR	23	23	23	933	933	933	18658	0	32331	159790000000	1421	5.53117	0	2.04321	0.994678	31.0495	31.1441	31.1242	29.095	28.9723	29.1209
Q5T280	SPOUT1	+	2.25559	2.0065	sp|Q5T280|CI114_HUMAN	sp|Q5T280|CI114_HUMAN	11	11	8	4	3	2	10	10	8	4	3	2	Color2 [A=255, R=169, G=169, B=169]	1	4					+	LF_dLRR	12	12	12	33	33	33	42008	0	97265	1372300000	110	2.25559	0.000898551	2.0065	0.846982	24.8487	24.6655	24.6666	23.2237	22.9241	22.0134
Q13428	TCOF1	+	5.59748	1.88227	sp|Q13428|TCOF_HUMAN	sp|Q13428|TCOF_HUMAN	137	137	137	87	87	80	69	67	66	56	54	54	Color2 [A=255, R=169, G=169, B=169]	1	4					+	LF_dLRR	76	76	76	477	477	477	1521	0	32331	134710000000	1438	5.59748	0.00103333	1.88227	0.919078	31.4893	31.6253	31.6331	29.6884	29.6901	29.7224
Q02241	KIF23	+	2.59971	1.87691	sp|Q02241|KIF23_HUMAN	sp|Q02241|KIF23_HUMAN	2	2	2	1	0	0	2	2	3	1	0	0	Color2 [A=255, R=169, G=169, B=169]	1	4					+	LF_dLRR	6	6	6	85	85	85	11006	0	29137	260960000	28	2.59971	0.000849315	1.87691	0.823884	22.2205	21.7053	22.1207	19.9509	20.5944	19.8705
Q9HC52	CBX8	+	2.7782	1.86281	sp|Q9HC52|CBX8_HUMAN;sp|O95503|CBX6_HUMAN	sp|Q9HC52|CBX8_HUMAN	3	3	4	0	0	0	3	4	4	0	0	0	Color2 [A=255, R=169, G=169, B=169]	1	4					+	LF_dLRR	17	17	17	54	54	54	43395	0	10146	1084400000	90	2.7782	0.000867133	1.86281	0.828866	22.5704	22.764	22.6765	20.3889	21.2237	20.8098
Q96RN5	MED15	+	3.3076	1.81122	sp|Q96RN5|MED15_HUMAN	sp|Q96RN5|MED15_HUMAN	3	3	3	0	0	0	3	3	3	0	0	0	Color2 [A=255, R=169, G=169, B=169]	1	4					+	LF_dLRR	5	5	5	89	89	89	86753	0	35801	118680000	22	3.3076	0.000879433	1.81122	0.832722	21.8236	21.9096	22.2413	20.2902	20.3103	19.9404
O00257	CBX4	+	1.13195	1.76031	sp|O00257|CBX4_HUMAN	sp|O00257|CBX4_HUMAN	2	2	6	0	2	0	3	4	4	1	4	1	Color2 [A=255, R=169, G=169, B=169]	1	4					+	LF_dLRR	18	18	18	382	382	382	61367	0	1024	758590000	87	1.13195	0.00687568	1.76031	0.644484	21.667	22.2429	22.6938	19.9586	21.7616	19.6026
Q9UQ35	SRRM2	+	5.30228	1.72584	sp|Q9UQ35|SRRM2_HUMAN	sp|Q9UQ35|SRRM2_HUMAN	49	55	51	18	19	18	49	50	53	19	24	23	Color2 [A=255, R=169, G=169, B=169]	1	4					+	LF_dLRR	84	84	84	355	355	355	29961	0	32331	21625000000	654	5.30228	0.000892086	1.72584	0.840979	27.7914	27.891	27.8608	26.1592	26.1704	26.036
Q9HCG8	CWC22	+	3.12132	1.7082	sp|Q9HCG8|CWC22_HUMAN	sp|Q9HCG8|CWC22_HUMAN	54	52	55	22	19	20	32	34	33	19	23	20	Color2 [A=255, R=169, G=169, B=169]	1	4					+	LF_dLRR	51	51	51	444	444	444	10547	0	32331	14647000000	660	3.12132	0.00162092	1.7082	0.781972	27.4014	27.3541	27.9242	25.8221	25.83	25.903
Q71F56	MED13L	+	2.63831	1.61865	sp|Q71F56|MD13L_HUMAN	sp|Q71F56|MD13L_HUMAN	5	8	4	0	0	0	5	10	5	0	0	0	Color2 [A=255, R=169, G=169, B=169]	1	4					+	LF_dLRR	15	15	15	11	11	11	2426	0	36176	161690000	34	2.63831	0.00154037	1.61865	0.724484	22.312	22.4479	22.4008	20.8852	21.0965	20.3231
Q9H0A0	NAT10	+	7.12607	1.5582	sp|Q9H0A0|NAT10_HUMAN	sp|Q9H0A0|NAT10_HUMAN	67	75	65	29	35	30	45	48	45	24	25	26	Color2 [A=255, R=169, G=169, B=169]	1	4					+	LF_dLRR	61	61	61	614	614	614	11573	0	32331	13420000000	949	7.12607	0.00161039	1.5582	0.772735	27.8167	27.8612	27.8436	26.296	26.2886	26.2624
Q8WVC0	LEO1	+	2.80535	1.53807	sp|Q8WVC0|LEO1_HUMAN	sp|Q8WVC0|LEO1_HUMAN	11	10	11	5	6	8	10	7	12	5	6	5	Color2 [A=255, R=169, G=169, B=169]	1	4					+	LF_dLRR	25	25	25	335	335	335	75403	0	22203	4994400000	223	2.80535	0.00146746	1.53807	0.698824	25.3907	25.5263	25.5467	23.6013	23.9731	24.2752
Q14690	PDCD11	+	5.11718	1.52086	sp|Q14690|RRP5_HUMAN	sp|Q14690|RRP5_HUMAN	68	68	67	30	24	30	58	55	50	31	28	34	Color2 [A=255, R=169, G=169, B=169]	1	4					+	LF_dLRR	75	75	75	458	458	458	2087	0	32331	9205900000	763	5.11718	0.00156962	1.52086	0.741456	27.4043	27.3612	27.2911	25.9063	25.7743	25.8135
Q96MU7	YTHDC1	+	2.93112	1.51192	sp|Q96MU7|YTDC1_HUMAN	sp|Q96MU7|YTDC1_HUMAN	9	7	7	3	3	2	6	5	5	3	3	2	Color2 [A=255, R=169, G=169, B=169]	1	4					+	LF_dLRR	16	16	16	254	254	254	84699	0	94107	917690000	122	2.93112	0.00145882	1.51192	0.692577	23.005	22.9372	23.079	21.5483	21.7741	21.163
Q8IWA0	WDR75	+	2.29842	1.49909	sp|Q8IWA0|WDR75_HUMAN	sp|Q8IWA0|WDR75_HUMAN	19	18	20	9	7	12	14	14	15	8	7	11	Color2 [A=255, R=169, G=169, B=169]	1	4					+	LF_dLRR	19	19	19	314	314	314	94498	0	86081	1261500000	145	2.29842	0.00490608	1.49909	0.6609	24.9919	25.1325	25.6579	23.8939	23.4135	23.9776
Q9Y2X0	MED16	+	1.76253	1.49681	sp|Q9Y2X0|MED16_HUMAN	sp|Q9Y2X0|MED16_HUMAN	5	3	3	0	0	0	5	3	3	0	0	0	Color2 [A=255, R=169, G=169, B=169]	1	4					+	LF_dLRR	5	5	5	8	8	8	96792	0	21637	143710000	21	1.76253	0.00915789	1.49681	0.628374	22.029	21.8079	21.8673	20.2764	19.8264	21.1109
Q9NPE3	NOP10	+	1.88851	1.49202	sp|Q9NPE3|NOP10_HUMAN	sp|Q9NPE3|NOP10_HUMAN	2	3	1	0	0	0	2	2	2	0	1	1	Color2 [A=255, R=169, G=169, B=169]	1	4					+	LF_dLRR	2	2	2	453	453	453	77059	0	14761	82545000	11	1.88851	0.00808511	1.49202	0.63511	20.8943	21.2177	21.2855	19.1396	20.257	19.5248
Q6PD62	CTR9	+	5.75066	1.40232	sp|Q6PD62|CTR9_HUMAN	sp|Q6PD62|CTR9_HUMAN	34	32	33	15	16	18	31	30	31	13	16	18	Color2 [A=255, R=169, G=169, B=169]	1	4					+	LF_dLRR	59	59	59	507	507	507	1335	0	32331	11273000000	587	5.75066	0.00191813	1.40232	0.689867	26.7932	26.8113	26.7269	25.4105	25.3738	25.3401
Q8N7H5	PAF1	+	4.12234	1.38948	sp|Q8N7H5|PAF1_HUMAN	sp|Q8N7H5|PAF1_HUMAN	28	26	24	9	10	11	19	18	17	10	10	11	Color2 [A=255, R=169, G=169, B=169]	1	4					+	LF_dLRR	29	29	29	559	559	559	59975	0	32331	6057700000	412	4.12234	0.0042905	1.38948	0.666981	25.7371	25.8113	25.7756	24.291	24.3194	24.5452
O14646	CHD1	+	5.92826	1.35975	sp|O14646|CHD1_HUMAN	sp|O14646|CHD1_HUMAN	29	29	30	12	13	13	21	22	22	9	9	10	Color2 [A=255, R=169, G=169, B=169]	1	4					+	LF_dLRR	56	56	46	366	366	31	19669	0	32331	5069500000	475	5.92826	0.00363842	1.35975	0.670271	25.7679	25.7167	25.8124	24.3912	24.4158	24.4107
Q6P1J9	CDC73	+	6.22724	1.34905	sp|Q6P1J9|CDC73_HUMAN	sp|Q6P1J9|CDC73_HUMAN	26	25	27	10	9	12	24	20	23	12	9	11	Color2 [A=255, R=169, G=169, B=169]	1	4					+	LF_dLRR	40	40	40	718	718	718	60576	0	19101	5107000000	416	6.22724	0.00426667	1.34905	0.666548	25.7163	25.7069	25.6631	24.3784	24.3423	24.3184
Q8NI51	CTCFL	+	4.08074	-1.4269	sp|Q8NI51|CTCFL_HUMAN;sp|P49711|CTCF_HUMAN	sp|Q8NI51|CTCFL_HUMAN	2	3	3	4	5	5	2	2	2	3	4	6	Color2 [A=255, R=169, G=169, B=169]	1	4					+	LF_dLRR	6	6	6	119	119	119	75746	0	23302	129580000	44	4.08074	0.00188506	-1.4269	-0.683518	20.3771	20.4426	20.3445	21.6753	21.9615	21.8081
P25311	AZGP1	+	2.12111	-1.45159	sp|P25311|ZA2G_HUMAN	sp|P25311|ZA2G_HUMAN	0	0	0	6	5	5	0	0	0	5	5	4	Color2 [A=255, R=169, G=169, B=169]	1	4					+	LF_dLRR	8	8	8	359	359	359	34258	0	26294	64092000	20	2.12111	0.00804233	-1.45159	-0.633563	21.1601	20.2719	20.422	21.9783	21.9667	22.2637
P67809	YBX1	+	2.65029	-1.4798	sp|P67809|YBOX1_HUMAN;sp|P16989|YBOX3_HUMAN;sp|Q9Y2T7|YBOX2_HUMAN	sp|P67809|YBOX1_HUMAN	1	1	0	2	2	2	1	1	0	3	2	3	Color2 [A=255, R=169, G=169, B=169]	1	4					+	LF_dLRR	8	8	8	417	417	417	35924	0	11278	663430000	55	2.65029	0.00361798	-1.4798	-0.668822	21.0812	20.4314	20.6174	22.353	22.168	22.0484
P01024	C3	+	1.99641	-1.48235	sp|P01024|CO3_HUMAN	sp|P01024|CO3_HUMAN	0	0	0	4	3	3	0	0	0	4	3	3	Color2 [A=255, R=169, G=169, B=169]	1	4					+	LF_dLRR	5	5	5	48	48	48	18715	0	14737	46160000	10	1.99641	0.00680214	-1.48235	-0.638194	20.7286	20.6572	19.8584	22.2207	21.7129	21.7576
Q9P258	RCC2	+	2.09669	-1.51648	sp|Q9P258|RCC2_HUMAN	sp|Q9P258|RCC2_HUMAN	1	1	0	1	1	3	1	1	0	2	2	4	Color2 [A=255, R=169, G=169, B=169]	1	4					+	LF_dLRR	10	10	10	253	253	253	56084	0	29643	108490000	31	2.09669	0.00485246	-1.51648	-0.656754	19.5959	19.3213	20.3543	21.262	21.2919	21.2671
Q9UEG4	ZNF629	+	2.6268	-1.52191	sp|Q9UEG4|ZN629_HUMAN	sp|Q9UEG4|ZN629_HUMAN	0	0	0	6	4	3	0	0	0	5	4	3	Color2 [A=255, R=169, G=169, B=169]	1	4					+	LF_dLRR	5	5	5	112	112	112	96619	0	14552	72906000	17	2.6268	0.00189595	-1.52191	-0.684993	20.8303	20.7799	20.1941	21.9518	22.1892	22.229
Q9ULX6	AKAP8L	+	4.0531	-1.52968	sp|Q9ULX6|AKP8L_HUMAN	sp|Q9ULX6|AKP8L_HUMAN	3	4	3	12	10	10	3	4	3	9	10	8	Color2 [A=255, R=169, G=169, B=169]	1	4					+	LF_dLRR	13	13	13	28	28	28	71648	0	65956	1028600000	87	4.0531	0.00155975	-1.52968	-0.730014	22.8099	22.9192	22.9802	24.5256	24.2706	24.5022
Q8NDF8	PAPD5	+	1.4167	-1.57926	sp|Q8NDF8|PAPD5_HUMAN;sp|Q5XG87|PAPD7_HUMAN	sp|Q8NDF8|PAPD5_HUMAN	1	2	1	2	3	3	1	2	1	2	3	3	Color2 [A=255, R=169, G=169, B=169]	1	4					+	LF_dLRR	16	16	16	472	472	472	63266	0	95703	608320000	83	1.4167	0.00910995	-1.57926	-0.626922	19.8381	19.8076	19.8827	22.4581	20.9466	20.8614
P62979	RPS27A	+	4.71762	-1.58651	sp|P62979|RS27A_HUMAN;sp|P62987|RL40_HUMAN;sp|P0CG47|UBB_HUMAN;sp|P0CG48|UBC_HUMAN	sp|P62979|RS27A_HUMAN;sp|P62987|RL40_HUMAN;sp|P0CG47|UBB_HUMAN;sp|P0CG48|UBC_HUMAN	11	14	12	18	17	17	5	7	6	6	5	7	Color2 [A=255, R=169, G=169, B=169]	1	4					+	LF_dLRR	8	8	8	506	506	506	17965	0	10945	6348400000	246	4.71762	0.00158974	-1.58651	-0.767441	25.4963	25.6839	25.5605	27.1025	27.2362	27.1615
Q9H7Z6	KAT8	+	2.27274	-1.60625	sp|Q9H7Z6|KAT8_HUMAN	sp|Q9H7Z6|KAT8_HUMAN	0	0	0	4	3	3	0	0	0	4	3	3	Color2 [A=255, R=169, G=169, B=169]	1	4					+	LF_dLRR	5	5	5	153	153	153	52402	0	97203	50629000	11	2.27274	0.00148503	-1.60625	-0.700756	20.6736	19.8261	20.5438	22.2028	21.7928	21.8667
Q13049	TRIM32	+	2.0562	-1.61249	sp|Q13049|TRI32_HUMAN	sp|Q13049|TRI32_HUMAN	0	0	0	3	3	2	0	0	0	4	3	2	Color2 [A=255, R=169, G=169, B=169]	1	4					+	LF_dLRR	9	9	9	181	181	181	71988	0	52842	218780000	36	2.0562	0.00190698	-1.61249	-0.689848	20.9197	19.8455	20.5398	22.0026	21.8615	22.2783
P55084	HADHB	+	4.61864	-1.63842	sp|P55084|ECHB_HUMAN	sp|P55084|ECHB_HUMAN	0	0	0	3	3	3	0	0	0	3	3	4	Color2 [A=255, R=169, G=169, B=169]	1	4					+	LF_dLRR	10	10	10	27	27	27	51294	0	33284	234120000	39	4.61864	0.00164238	-1.63842	-0.790143	20.5312	20.612	20.4074	22.0703	22.2114	22.1843
P01106	MYC	+	1.44465	-1.66555	sp|P01106|MYC_HUMAN	sp|P01106|MYC_HUMAN	0	0	0	4	3	3	0	0	0	4	3	3	Color2 [A=255, R=169, G=169, B=169]	1	4					+	LF_dLRR	5	5	5	132	132	132	48804	0	11232	51162000	10	1.44465	0.00487912	-1.66555	-0.656816	21.0438	20.8327	19.3513	22.0038	22.0274	22.1932
Q5D862	FLG2	+	1.36802	-1.68154	sp|Q5D862|FILA2_HUMAN;CON__Q5D862	sp|Q5D862|FILA2_HUMAN;CON__Q5D862	0	1	1	5	4	5	0	1	1	4	3	4	Color2 [A=255, R=169, G=169, B=169]	1	4				+	+	LF_dLRR	7	7	7	55	55	55	24807	0	20433	84348000	32	1.36802	0.00482609	-1.68154	-0.653258	18.9949	20.9216	20.3554	21.7782	21.859	21.6793
Q5VTE0	EEF1A1P5	+	5.49932	-1.70082	sp|Q5VTE0|EF1A3_HUMAN;sp|P68104|EF1A1_HUMAN;sp|Q05639|EF1A2_HUMAN	sp|Q5VTE0|EF1A3_HUMAN;sp|P68104|EF1A1_HUMAN;sp|Q05639|EF1A2_HUMAN	6	5	4	12	13	12	6	6	4	10	11	8	Color2 [A=255, R=169, G=169, B=169]	1	4					+	LF_dLRR	12	12	12	342	342	342	50184	0	64278	1921700000	138	5.49932	0.000873239	-1.70082	-0.83133	23.7362	23.74	23.6729	25.4668	25.4476	25.3371
Q53GS9	USP39	+	1.23166	-1.7021	sp|Q53GS9|SNUT2_HUMAN	sp|Q53GS9|SNUT2_HUMAN	1	0	3	5	4	5	1	0	4	5	5	5	Color2 [A=255, R=169, G=169, B=169]	1	4					+	LF_dLRR	17	17	17	345	345	345	6538	0	71262	486270000	86	1.23166	0.00683871	-1.7021	-0.642521	20.669	19.568	21.7771	22.4719	22.5157	22.1329
Q8N1F7	NUP93	+	1.97499	-1.71652	sp|Q8N1F7|NUP93_HUMAN	sp|Q8N1F7|NUP93_HUMAN	0	1	0	4	5	5	0	1	0	4	5	5	Color2 [A=255, R=169, G=169, B=169]	1	4					+	LF_dLRR	7	7	7	139	139	139	93487	0	19555	53304000	15	1.97499	0.00153086	-1.71652	-0.721506	20.9174	20.4735	19.6374	22.156	22.0514	21.9705
P40429	RPL13A	+	1.8791	-1.72907	sp|P40429|RL13A_HUMAN;sp|Q6NVV1|R13P3_HUMAN	sp|P40429|RL13A_HUMAN	2	2	2	3	3	1	3	3	3	3	3	1	Color2 [A=255, R=169, G=169, B=169]	1	4					+	LF_dLRR	10	10	10	389	389	389	23577	0	44923	3316300000	112	1.8791	0.00150303	-1.72907	-0.718258	19.047	19.2569	18.9502	21.5009	20.8152	20.1252
Q96JB3	HIC2	+	2.91247	-1.78393	sp|Q96JB3|HIC2_HUMAN	sp|Q96JB3|HIC2_HUMAN	2	1	2	5	6	6	2	1	2	7	7	7	Color2 [A=255, R=169, G=169, B=169]	1	4					+	LF_dLRR	13	13	13	229	229	229	66155	0	65572	347540000	52	2.91247	0.000832215	-1.78393	-0.80415	20.9055	20.4648	21.12	22.4128	22.7483	22.6809
Q16891	IMMT	+	2.23885	-1.79954	sp|Q16891|MIC60_HUMAN	sp|Q16891|MIC60_HUMAN	0	0	0	5	5	4	0	0	0	8	5	6	Color2 [A=255, R=169, G=169, B=169]	1	4					+	LF_dLRR	9	9	9	179	179	179	83677	0	29269	84885000	16	2.23885	0.0016	-1.79954	-0.770845	21.5606	20.88	20.4571	22.5918	22.7966	22.9079
P17858	PFKL	+	1.73946	-1.79993	sp|P17858|PFKAL_HUMAN;sp|P08237|PFKAM_HUMAN	sp|P17858|PFKAL_HUMAN	0	0	1	4	3	4	0	0	1	4	2	3	Color2 [A=255, R=169, G=169, B=169]	1	4					+	LF_dLRR	10	10	9	181	181	169	85018	0	24481	72429000	21	1.73946	0.00155	-1.79993	-0.729642	20.5944	19.6096	21.2093	22.2796	22.3179	22.2156
Q07666	KHDRBS1	+	1.28454	-1.82062	sp|Q07666|KHDR1_HUMAN	sp|Q07666|KHDR1_HUMAN	3	2	2	5	4	4	2	1	1	3	4	4	Color2 [A=255, R=169, G=169, B=169]	1	4					+	LF_dLRR	7	7	7	233	233	233	48227	0	28452	399400000	67	1.28454	0.00187429	-1.82062	-0.683263	21.992	20.1072	19.9055	22.5176	22.4737	22.4752
P04004	VTN	+	1.38673	-1.83341	sp|P04004|VTNC_HUMAN;CON__Q3ZBS7	sp|P04004|VTNC_HUMAN	0	0	0	4	4	3	0	0	0	4	4	3	Color2 [A=255, R=169, G=169, B=169]	1	4					+	LF_dLRR	4	4	4	94	94	94	54305	0	12754	60961000	11	1.38673	0.00147619	-1.83341	-0.700628	21.3494	19.3094	20.8064	22.3834	22.142	22.4401
Q9C0J8	WDR33	+	1.41224	-1.85073	sp|Q9C0J8|WDR33_HUMAN	sp|Q9C0J8|WDR33_HUMAN	0	0	0	2	5	3	0	0	0	2	6	3	Color2 [A=255, R=169, G=169, B=169]	1	4					+	LF_dLRR	13	13	13	141	141	141	14589	0	29476	68045000	34	1.41224	0.00149398	-1.85073	-0.708985	20.8589	18.849	19.604	21.2973	21.8742	21.6926
P14923	JUP	+	2.83479	-1.85442	sp|P14923|PLAK_HUMAN;sp|P35222|CTNB1_HUMAN	sp|P14923|PLAK_HUMAN	0	0	0	5	4	5	0	0	0	5	4	6	Color2 [A=255, R=169, G=169, B=169]	1	4					+	LF_dLRR	14	14	14	22	22	22	81744	0	41915	189790000	51	2.83479	0.000861111	-1.85442	-0.828617	20.8881	20.7807	21.5209	22.9872	22.8036	22.9623
Q8N684	CPSF7	+	1.85534	-1.85811	sp|Q8N684|CPSF7_HUMAN	sp|Q8N684|CPSF7_HUMAN	1	1	1	2	4	3	1	1	1	2	4	4	Color2 [A=255, R=169, G=169, B=169]	1	4					+	LF_dLRR	13	13	13	325	325	325	52049	0	56882	605690000	96	1.85534	0.00157962	-1.85811	-0.76001	20.6612	19.4418	20.5788	21.8669	22.5003	21.889
Q9Y2X9	ZNF281	+	2.27005	-1.88423	sp|Q9Y2X9|ZN281_HUMAN	sp|Q9Y2X9|ZN281_HUMAN	0	0	0	6	3	3	0	0	0	5	3	3	Color2 [A=255, R=169, G=169, B=169]	1	4					+	LF_dLRR	6	6	6	137	137	137	96914	0	23223	64884000	13	2.27005	0.000826667	-1.88423	-0.804082	21.1078	19.9405	20.434	22.4909	22.3492	22.2948
Q99575	POP1	+	4.28047	-1.89536	sp|Q99575|POP1_HUMAN	sp|Q99575|POP1_HUMAN	1	0	1	5	7	4	1	1	1	4	6	3	Color2 [A=255, R=169, G=169, B=169]	1	4					+	LF_dLRR	19	19	19	274	274	274	11471	0	92059	522440000	82	4.28047	0.000976378	-1.89536	-0.901024	20.9717	21.1327	21.2961	23.0501	23.0925	22.9439
P02749	APOH	+	4.05286	-1.89881	sp|P02749|APOH_HUMAN;CON__P17690	sp|P02749|APOH_HUMAN	0	0	0	3	3	3	0	0	0	3	3	3	Color2 [A=255, R=169, G=169, B=169]	1	4					+	LF_dLRR	3	3	3	11	11	11	38298	0	11748	74235000	9	4.05286	0.00096875	-1.89881	-0.89632	20.8064	20.5065	20.8186	22.7003	22.6318	22.4958
		+	2.10097	-1.93419	CON__Q1RMK2	CON__Q1RMK2	0	0	1	3	3	3	0	0	1	5	5	4	Color2 [A=255, R=169, G=169, B=169]	1	4				+	+	LF_dLRR	10	10	10	223	223	223	65056	0	32573	265140000	73	2.10097	0.000837838	-1.93419	-0.808245	19.4801	20.7751	19.8011	22.061	21.9006	21.8972
P54132	BLM	+	1.07945	-1.93575	sp|P54132|BLM_HUMAN	sp|P54132|BLM_HUMAN	4	2	2	7	7	7	5	2	2	8	8	9	Color2 [A=255, R=169, G=169, B=169]	1	4					+	LF_dLRR	36	36	36	361	361	361	159	0	21773	1448200000	157	1.07945	0.00186364	-1.93575	-0.680883	22.8838	20.0678	20.9063	22.9928	23.2904	23.382
P53007	SLC25A1	+	5.28263	-1.93722	sp|P53007|TXTP_HUMAN	sp|P53007|TXTP_HUMAN	9	6	6	16	19	17	7	5	5	10	10	10	Color2 [A=255, R=169, G=169, B=169]	1	4					+	LF_dLRR	11	11	11	338	338	338	34012	0	52222	3324900000	191	5.28263	0.00105085	-1.93722	-0.940742	24.8328	24.7027	24.6622	26.6562	26.6272	26.726
O75190	DNAJB6	+	3.63996	-1.95543	sp|O75190|DNJB6_HUMAN;sp|Q8WWF6|DNJB3_HUMAN;sp|Q8NHS0|DNJB8_HUMAN;sp|Q7Z6W7|DNJB7_HUMAN;sp|P25686|DNJB2_HUMAN	sp|O75190|DNJB6_HUMAN	1	0	1	5	6	5	1	0	1	4	6	6	Color2 [A=255, R=169, G=169, B=169]	1	4					+	LF_dLRR	7	7	7	301	301	301	36087	0	22581	131290000	27	3.63996	0.001	-1.95543	-0.907257	20.9486	20.8362	20.4628	22.6486	22.8056	22.6597
Q7KZ85	SUPT6H	+	2.62463	-1.97295	sp|Q7KZ85|SPT6H_HUMAN	sp|Q7KZ85|SPT6H_HUMAN	1	1	2	3	4	5	1	1	3	3	4	5	Color2 [A=255, R=169, G=169, B=169]	1	4					+	LF_dLRR	8	8	8	74	74	74	19907	0	26917	88717000	22	2.62463	0.000911765	-1.97295	-0.862343	20.2832	19.5515	19.7103	21.7473	21.5478	22.1688
O14980	XPO1	+	4.89167	-1.98687	sp|O14980|XPO1_HUMAN	sp|O14980|XPO1_HUMAN	0	0	0	7	7	8	0	0	0	7	7	9	Color2 [A=255, R=169, G=169, B=169]	1	4					+	LF_dLRR	11	11	11	147	147	147	12338	0	27201	67931000	22	4.89167	0	-1.98687	-0.956991	20.4332	20.4526	20.632	22.4907	22.4205	22.5673
Q14669	TRIP12	+	2.22235	-1.99087	sp|Q14669|TRIPC_HUMAN	sp|Q14669|TRIPC_HUMAN	3	1	5	8	10	6	3	1	5	8	12	6	Color2 [A=255, R=169, G=169, B=169]	1	4					+	LF_dLRR	36	36	36	246	246	246	22043	0	13713	891840000	170	2.22235	0.000885714	-1.99087	-0.838611	20.578	21.0951	20.9305	22.5108	23.5417	22.5236
P05141	SLC25A5	+	4.77298	-1.99898	sp|P05141|ADT2_HUMAN;sp|Q9H0C2|ADT4_HUMAN	sp|P05141|ADT2_HUMAN	16	15	15	31	30	34	4	4	5	6	6	6	Color2 [A=255, R=169, G=169, B=169]	1	4					+	LF_dLRR	18	18	7	46	46	221	32852	0	9729	11703000000	369	4.77298	0	-1.99898	-0.960088	26.3963	26.3082	26.5165	28.3902	28.3185	28.5092
O60264	SMARCA5	+	2.92917	-2.00212	sp|O60264|SMCA5_HUMAN;sp|P28370|SMCA1_HUMAN	sp|O60264|SMCA5_HUMAN	3	4	3	12	10	13	4	4	4	13	13	15	Color2 [A=255, R=169, G=169, B=169]	1	4					+	LF_dLRR	27	27	27	281	281	281	1219	0	96709	878980000	148	2.92917	0.00096124	-2.00212	-0.892742	22.2109	21.8033	21.596	24.081	23.5531	23.9825
P63173	RPL38	+	1.18889	-2.00794	sp|P63173|RL38_HUMAN	sp|P63173|RL38_HUMAN	1	2	1	3	3	5	1	2	1	3	3	3	Color2 [A=255, R=169, G=169, B=169]	1	4					+	LF_dLRR	4	4	4	50	50	50	82178	0	14371	497220000	62	1.18889	0.0015122	-2.00794	-0.718674	21.2858	22.343	19.6234	23.1841	23.1182	22.9737
Q14202	ZMYM3	+	2.44124	-2.02745	sp|Q14202|ZMYM3_HUMAN	sp|Q14202|ZMYM3_HUMAN	0	0	1	2	6	3	0	0	1	3	7	4	Color2 [A=255, R=169, G=169, B=169]	1	4					+	LF_dLRR	7	7	7	66	66	66	15238	0	22482	67936000	13	2.44124	0.000939394	-2.02745	-0.869579	20.8996	19.9051	20.5466	22.622	22.1609	22.6507
O95365	ZBTB7A	+	2.88961	-2.03416	sp|O95365|ZBT7A_HUMAN	sp|O95365|ZBT7A_HUMAN	0	0	0	3	3	2	0	0	0	4	4	3	Color2 [A=255, R=169, G=169, B=169]	1	4					+	LF_dLRR	4	4	4	134	134	134	61438	0	40598	73378000	10	2.88961	0.000984127	-2.03416	-0.903063	20.6901	20.5748	19.9581	22.4149	22.6446	22.266
P51659	HSD17B4	+	5.19398	-2.0424	sp|P51659|DHB4_HUMAN	sp|P51659|DHB4_HUMAN	8	8	5	30	30	26	10	10	7	23	26	22	Color2 [A=255, R=169, G=169, B=169]	1	4					+	LF_dLRR	42	42	42	591	591	591	79685	0	32331	7229200000	557	5.19398	0	-2.0424	-0.9887	24.2681	24.4544	24.2653	26.4078	26.3382	26.369
Q5T9A4	ATAD3B	+	4.45256	-2.04575	sp|Q5T9A4|ATD3B_HUMAN	sp|Q5T9A4|ATD3B_HUMAN	0	1	1	5	4	3	0	1	1	3	2	3	Color2 [A=255, R=169, G=169, B=169]	1	4					+	LF_dLRR	25	9	6	42	173	111	72572	0	46611	240940000	32	4.45256	0	-2.04575	-0.973635	20.3496	20.3663	20.2487	22.2905	22.2565	22.5547
Q9NU22	MDN1	+	2.25129	-2.05641	sp|Q9NU22|MDN1_HUMAN;REV__sp|P21359|NF1_HUMAN	sp|Q9NU22|MDN1_HUMAN	0	2	1	6	3	6	1	4	2	9	5	7	Color2 [A=255, R=169, G=169, B=169]	1	4					+	LF_dLRR	72	72	72	175	175	175	63281	0	25846	1260500000	200	2.25129	0.000925373	-2.05641	-0.86432	20.1468	20.5874	19.4716	22.4747	21.7957	22.1044
P17010	ZFX	+	2.97449	-2.06098	sp|P17010|ZFX_HUMAN;sp|P08048|ZFY_HUMAN;sp|Q9Y462|ZN711_HUMAN	sp|P17010|ZFX_HUMAN;sp|P08048|ZFY_HUMAN	1	1	1	7	6	7	1	1	1	5	4	4	Color2 [A=255, R=169, G=169, B=169]	1	4					+	LF_dLRR	6	6	6	71	71	71	90521	0	23736	94366000	33	2.97449	0.00102479	-2.06098	-0.918822	20.5306	20.0364	20.8303	22.6518	22.5333	22.3952
Q562F6	SGO2	+	1.10552	-2.07158	sp|Q562F6|SGO2_HUMAN	sp|Q562F6|SGO2_HUMAN	0	0	0	3	4	2	1	0	0	3	4	2	Color2 [A=255, R=169, G=169, B=169]	1	4					+	LF_dLRR	10	10	10	141	141	141	14474	0	43376	179280000	33	1.10552	0.00152147	-2.07158	-0.719014	18.1339	19.52	21.1788	21.6645	21.6202	21.7627
Q9P2I0	CPSF2	+	1.68266	-2.07877	sp|Q9P2I0|CPSF2_HUMAN	sp|Q9P2I0|CPSF2_HUMAN	0	0	0	7	6	6	1	1	1	7	6	6	Color2 [A=255, R=169, G=169, B=169]	1	4					+	LF_dLRR	13	13	13	221	221	221	88486	0	32251	121930000	40	1.68266	0.000843537	-2.07877	-0.811626	20.9131	21.0591	19.3442	22.7179	22.5219	22.3129
P32969	RPL9	+	2.12145	-2.09082	sp|P32969|RL9_HUMAN	sp|P32969|RL9_HUMAN	1	0	0	3	3	3	1	0	0	4	3	3	Color2 [A=255, R=169, G=169, B=169]	1	4					+	LF_dLRR	12	12	12	703	703	703	21863	0	86057	3244500000	120	2.12145	0.000918519	-2.09082	-0.864238	19.6748	20.8676	19.7004	22.4608	22.0476	22.0069
Q14974	KPNB1	+	2.51647	-2.13382	sp|Q14974|IMB1_HUMAN	sp|Q14974|IMB1_HUMAN	0	0	0	8	7	6	0	0	0	9	7	6	Color2 [A=255, R=169, G=169, B=169]	1	4					+	LF_dLRR	11	11	11	159	159	159	97169	0	2891	120410000	37	2.51647	0.00101639	-2.13382	-0.914652	20.9066	20.141	19.8003	22.5363	22.3832	22.33
Q9UQ88	CDK11A	+	4.46071	-2.23081	sp|Q9UQ88|CD11A_HUMAN	sp|Q9UQ88|CD11A_HUMAN	6	6	8	17	24	24	0	0	0	1	2	2	Color2 [A=255, R=169, G=169, B=169]	1	4					+	LF_dLRR	26	26	2	328	328	31	91361	0	92056	2163100000	219	4.46071	0	-2.23081	-1.05737	23.5069	23.27	23.4828	25.494	25.702	25.7562
P42167	TMPO	+	2.81894	-2.23552	sp|P42167|LAP2B_HUMAN	sp|P42167|LAP2B_HUMAN	0	0	0	5	2	3	0	0	0	1	0	1	Color2 [A=255, R=169, G=169, B=169]	1	4					+	LF_dLRR	7	7	2	238	238	4	5067	0	15149	64113000	12	2.81894	0	-2.23552	-0.976358	19.6754	20.6615	20.048	22.2965	22.3781	22.4169
Q8NDX1	PSD4	+	1.43908	-2.25403	sp|Q8NDX1|PSD4_HUMAN	sp|Q8NDX1|PSD4_HUMAN	0	0	0	6	8	5	0	0	0	5	7	5	Color2 [A=255, R=169, G=169, B=169]	1	4					+	LF_dLRR	7	7	7	125	125	125	11625	0	20281	77364000	19	1.43908	0.000855172	-2.25403	-0.826199	21.867	19.5001	19.9347	22.6749	22.7512	22.6378
P52701	MSH6	+	4.32995	-2.25499	sp|P52701|MSH6_HUMAN	sp|P52701|MSH6_HUMAN	9	9	8	32	29	29	9	9	10	29	28	26	Color2 [A=255, R=169, G=169, B=169]	1	4					+	LF_dLRR	37	37	37	34	34	34	15278	0	16344	1562800000	222	4.32995	0	-2.25499	-1.06382	23.6443	23.3387	23.7163	25.8538	25.85	25.7604
O60216	RAD21	+	1.58648	-2.27101	sp|O60216|RAD21_HUMAN;sp|Q9H4I0|RD21L_HUMAN	sp|O60216|RAD21_HUMAN	0	0	0	3	4	3	0	0	0	4	4	4	Color2 [A=255, R=169, G=169, B=169]	1	4					+	LF_dLRR	6	6	6	127	127	127	71689	0	14511	47227000	10	1.58648	0.000905109	-2.27101	-0.854687	20.1944	20.4435	18.4011	22.0868	21.6826	22.0827
Q10570	CPSF1	+	1.76624	-2.30531	sp|Q10570|CPSF1_HUMAN	sp|Q10570|CPSF1_HUMAN	3	1	1	13	8	14	3	1	1	14	8	14	Color2 [A=255, R=169, G=169, B=169]	1	4					+	LF_dLRR	25	25	25	229	229	229	16088	0	65595	353670000	96	1.76624	0.000953846	-2.30531	-0.891157	22.1331	21.9316	20.4236	23.8627	23.3739	24.1677
Q7L2E3	DHX30	+	3.45792	-2.3775	sp|Q7L2E3|DHX30_HUMAN	sp|Q7L2E3|DHX30_HUMAN	1	2	2	6	9	6	1	2	2	9	11	8	Color2 [A=255, R=169, G=169, B=169]	1	4					+	LF_dLRR	57	57	57	583	583	583	13394	0	32331	4234300000	347	3.45792	0	-2.3775	-1.07568	20.399	20.3329	20.0859	22.9093	22.7549	22.286
Q01196	RUNX1	+	1.52881	-2.39034	sp|Q01196|RUNX1_HUMAN	sp|Q01196|RUNX1_HUMAN	1	2	1	7	8	6	1	2	1	7	6	7	Color2 [A=255, R=169, G=169, B=169]	1	4					+	LF_dLRR	10	10	10	351	351	351	48736	0	34528	189040000	44	1.52881	0.000946565	-2.39034	-0.878263	19.0484	21.3917	20.9664	22.9258	22.8017	22.85
P21675	TAF1	+	2.83964	-2.41002	sp|P21675|TAF1_HUMAN;sp|Q8IZX4|TAF1L_HUMAN	sp|P21675|TAF1_HUMAN;sp|Q8IZX4|TAF1L_HUMAN	0	0	1	8	8	6	0	0	1	9	9	8	Color2 [A=255, R=169, G=169, B=169]	1	4					+	LF_dLRR	14	14	14	99	99	99	21267	0	3879	163400000	34	2.83964	0	-2.41002	-1.04404	20.8356	19.9014	20.7767	23.0324	22.8894	22.8219
Q9H8M2	BRD9	+	3.39835	-2.43059	sp|Q9H8M2|BRD9_HUMAN	sp|Q9H8M2|BRD9_HUMAN	0	0	0	3	4	3	0	0	0	3	5	4	Color2 [A=255, R=169, G=169, B=169]	1	4					+	LF_dLRR	6	6	6	176	176	176	66999	0	1569	84098000	10	3.39835	0	-2.43059	-1.09357	20.5863	20.3053	20.1554	22.8632	22.4286	23.0469
P05787	KRT8	+	4.92537	-2.44257	sp|P05787|K2C8_HUMAN;CON__P05787;CON__H-INV:HIT000292931;CON__Q9H552;CON__H-INV:HIT000016045;CON__Q9DCV7;sp|P08729|K2C7_HUMAN;CON__Q3KNV1;CON__P08729;sp|Q9NSB2|KRT84_HUMAN;CON__Q9NSB2;CON__Q6ISB0;CON__REFSEQ:XP_092267	sp|P05787|K2C8_HUMAN;CON__P05787	1	0	0	4	5	4	1	0	1	4	5	6	Color2 [A=255, R=169, G=169, B=169]	1	4				+	+	LF_dLRR	22	11	11	331	222	222	53704	0	34834	293230000	48	4.92537	0	-2.44257	-1.16767	20.2344	19.9888	19.9769	22.4615	22.4836	22.5828
Q5H9R7	PPP6R3	+	3.28021	-2.52346	sp|Q5H9R7|PP6R3_HUMAN	sp|Q5H9R7|PP6R3_HUMAN	0	0	0	4	6	5	0	0	0	6	7	8	Color2 [A=255, R=169, G=169, B=169]	1	4					+	LF_dLRR	11	11	11	173	173	173	97668	0	41277	88546000	15	3.28021	0	-2.52346	-1.12259	19.9005	20.7413	20.4156	22.8817	22.9411	22.805
Q8IX01	SUGP2	+	2.6034	-2.54383	sp|Q8IX01|SUGP2_HUMAN	sp|Q8IX01|SUGP2_HUMAN	4	4	3	12	12	14	5	4	3	13	12	16	Color2 [A=255, R=169, G=169, B=169]	1	4					+	LF_dLRR	24	24	24	325	325	325	12021	0	941	436450000	100	2.6034	0	-2.54383	-1.07059	21.7331	21.6925	21.5215	23.5505	24.1942	24.8338
P35249	RFC4	+	2.18203	-2.54621	sp|P35249|RFC4_HUMAN	sp|P35249|RFC4_HUMAN	1	2	1	7	6	7	1	2	1	7	7	5	Color2 [A=255, R=169, G=169, B=169]	1	4					+	LF_dLRR	10	10	10	383	383	383	39681	0	46717	425590000	78	2.18203	0	-2.54621	-1.0222	19.8279	21.3594	20.0235	22.8953	23.1384	22.8157
Q5UIP0	RIF1	+	2.08271	-2.56057	sp|Q5UIP0|RIF1_HUMAN	sp|Q5UIP0|RIF1_HUMAN	0	0	0	12	12	10	0	0	0	13	13	11	Color2 [A=255, R=169, G=169, B=169]	1	4					+	LF_dLRR	16	16	16	93	93	93	27446	0	44164	135580000	42	2.08271	0	-2.56057	-1.01343	20.7278	20.0248	21.3884	23.5068	23.7293	22.5866
Q9UQE7	SMC3	+	2.56804	-2.5856	sp|Q9UQE7|SMC3_HUMAN	sp|Q9UQE7|SMC3_HUMAN	0	0	0	6	9	10	0	0	0	7	11	10	Color2 [A=255, R=169, G=169, B=169]	1	4					+	LF_dLRR	12	12	12	128	128	128	14154	0	35409	92272000	25	2.56804	0	-2.5856	-1.08152	20.9319	20.5085	19.6205	22.958	23.0287	22.8309
Q9NVI7	ATAD3A	+	4.75334	-2.601	sp|Q9NVI7|ATD3A_HUMAN	sp|Q9NVI7|ATD3A_HUMAN	12	12	11	48	47	41	5	5	5	8	8	10	Color2 [A=255, R=169, G=169, B=169]	1	4					+	LF_dLRR	31	31	10	494	494	17	71368	0	30762	6993100000	428	4.75334	0	-2.601	-1.23386	24.9729	24.9653	25.2522	27.7414	27.6879	27.5641
O75746	SLC25A12	+	2.54376	-2.60591	sp|O75746|CMC1_HUMAN	sp|O75746|CMC1_HUMAN	0	0	0	10	7	5	0	0	0	10	8	6	Color2 [A=255, R=169, G=169, B=169]	1	4					+	LF_dLRR	18	10	10	28	189	189	74761	0	28342	128010000	25	2.54376	0	-2.60591	-1.08591	21.1	20.662	19.9566	23.614	23.0284	22.8939
Q8N3X1	FNBP4	+	1.64499	-2.61397	sp|Q8N3X1|FNBP4_HUMAN	sp|Q8N3X1|FNBP4_HUMAN	2	2	3	8	9	11	2	2	3	9	9	11	Color2 [A=255, R=169, G=169, B=169]	1	4					+	LF_dLRR	13	13	13	19	19	19	11026	0	50449	594490000	61	1.64499	0	-2.61397	-0.959257	20.4098	22.1695	22.8052	24.2361	24.3734	24.6169
Q16630	CPSF6	+	1.79829	-2.64776	sp|Q16630|CPSF6_HUMAN	sp|Q16630|CPSF6_HUMAN	1	3	1	5	6	5	1	3	1	5	5	4	Color2 [A=255, R=169, G=169, B=169]	1	4					+	LF_dLRR	15	15	15	272	272	272	59209	0	10742	931200000	123	1.79829	0	-2.64776	-0.995688	20.9905	22.2256	19.9655	23.6011	23.6419	23.882
P00519	ABL1	+	3.0121	-2.66871	sp|P00519|ABL1_HUMAN;sp|P42684|ABL2_HUMAN	sp|P00519|ABL1_HUMAN	6	3	3	23	18	20	7	5	3	22	17	21	Color2 [A=255, R=169, G=169, B=169]	1	4					+	LF_dLRR	24	24	24	32	32	32	12287	0	13098	791820000	95	3.0121	0	-2.66871	-1.15644	23.2956	22.39	22.6228	25.6171	25.1515	25.5459
Q9NY93	DDX56	+	2.7307	-2.6747	sp|Q9NY93|DDX56_HUMAN	sp|Q9NY93|DDX56_HUMAN	0	0	0	4	6	6	0	0	0	4	6	6	Color2 [A=255, R=169, G=169, B=169]	1	4					+	LF_dLRR	7	7	7	163	163	163	61589	0	51435	166490000	37	2.7307	0	-2.6747	-1.13061	19.063	20.2979	19.6244	22.1891	22.359	22.4614
Q02978	SLC25A11	+	1.30477	-2.71988	sp|Q02978|M2OM_HUMAN	sp|Q02978|M2OM_HUMAN	0	1	0	6	7	8	0	1	1	7	7	8	Color2 [A=255, R=169, G=169, B=169]	1	4					+	LF_dLRR	10	10	10	411	411	411	34061	0	48857	122400000	22	1.30477	0.00100813	-2.71988	-0.913735	22.043	20.9421	18.73	23.3158	23.3988	23.1602
Q9NZI8	IGF2BP1	+	1.36073	-2.72611	sp|Q9NZI8|IF2B1_HUMAN;sp|Q9Y6M1|IF2B2_HUMAN	sp|Q9NZI8|IF2B1_HUMAN	1	1	3	6	8	8	0	1	2	4	6	6	Color2 [A=255, R=169, G=169, B=169]	1	4					+	LF_dLRR	20	20	17	399	399	347	6348	0	79184	1151200000	126	1.36073	0.00104202	-2.72611	-0.92849	20.2063	19.1156	22.304	23.3152	23.212	23.2771
Q9BYW2	SETD2	+	4.46785	-2.73402	sp|Q9BYW2|SETD2_HUMAN	sp|Q9BYW2|SETD2_HUMAN	12	9	13	35	34	38	11	8	12	35	33	35	Color2 [A=255, R=169, G=169, B=169]	1	4					+	LF_dLRR	46	46	46	23	23	23	28759	0	20356	1048500000	184	4.46785	0	-2.73402	-1.28118	23.0039	22.951	23.3047	25.875	25.6699	25.9168
Q8WYP5	AHCTF1	+	1.10267	-2.74522	sp|Q8WYP5|ELYS_HUMAN	sp|Q8WYP5|ELYS_HUMAN	3	1	3	15	13	11	3	2	4	17	15	13	Color2 [A=255, R=169, G=169, B=169]	1	4					+	LF_dLRR	28	28	28	193	193	193	2525	0	84679	470260000	79	1.10267	0.000932331	-2.74522	-0.865817	20.8483	19.9214	23.5479	23.3198	24.6456	24.5878
Q9BQE3	TUBA1C	+	2.65803	-2.76327	sp|Q9BQE3|TBA1C_HUMAN	sp|Q9BQE3|TBA1C_HUMAN	0	1	0	5	6	5	0	0	0	3	2	3	Color2 [A=255, R=169, G=169, B=169]	1	4					+	LF_dLRR	27	5	3	646	183	151	49895	0	36459	333340000	26	2.65803	0	-2.76327	-1.15376	20.7252	21.3232	21.4016	24.2539	23.2488	24.2372
P42677	RPS27	+	3.29038	-2.77034	sp|P42677|RS27_HUMAN	sp|P42677|RS27_HUMAN	0	0	1	4	5	4	0	0	0	1	2	1	Color2 [A=255, R=169, G=169, B=169]	1	4					+	LF_dLRR	5	5	3	405	405	155	9461	0	28084	959310000	49	3.29038	0	-2.77034	-1.22014	20.0617	20.5049	20.9843	23.23	23.3803	23.2516
Q14331	FRG1	+	3.35032	-2.80515	sp|Q14331|FRG1_HUMAN	sp|Q14331|FRG1_HUMAN	0	0	1	2	3	2	0	0	1	2	3	2	Color2 [A=255, R=169, G=169, B=169]	1	4					+	LF_dLRR	8	8	8	275	275	275	29172	0	32019	185790000	39	3.35032	0	-2.80515	-1.23884	19.7198	20.3643	20.0616	23.0684	22.4797	23.013
Q5SW79	CEP170	+	2.80543	-2.8207	sp|Q5SW79|CE170_HUMAN;sp|Q96L14|C170L_HUMAN;sp|Q00G26|PLIN5_HUMAN	sp|Q5SW79|CE170_HUMAN	0	0	0	6	6	8	0	0	0	6	7	9	Color2 [A=255, R=169, G=169, B=169]	1	4					+	LF_dLRR	12	12	12	104	104	104	17529	0	37482	98825000	20	2.80543	0	-2.8207	-1.19093	20.9317	19.7228	19.995	22.9876	23.0039	23.1201
Q13885	TUBB2A	+	4.9959	-2.87547	sp|Q13885|TBB2A_HUMAN;sp|Q9BVA1|TBB2B_HUMAN	sp|Q13885|TBB2A_HUMAN;sp|Q9BVA1|TBB2B_HUMAN	0	0	0	5	6	5	0	0	0	4	4	4	Color2 [A=255, R=169, G=169, B=169]	1	4					+	LF_dLRR	23	5	4	627	169	142	49906	0	19144	130880000	18	4.9959	0	-2.87547	-1.36681	20.5455	20.3625	20.4631	23.3481	23.1706	23.4788
Q9UBX3	SLC25A10	+	2.87531	-2.88242	sp|Q9UBX3|DIC_HUMAN	sp|Q9UBX3|DIC_HUMAN	0	0	0	8	7	6	0	0	0	7	6	5	Color2 [A=255, R=169, G=169, B=169]	1	4					+	LF_dLRR	7	7	7	289	289	289	31282	0	25869	155380000	22	2.87531	0	-2.88242	-1.22089	21.4237	20.5071	20.3179	23.6071	23.4432	23.8457
Q8TD26	CHD6	+	3.77155	-2.89555	sp|Q8TD26|CHD6_HUMAN	sp|Q8TD26|CHD6_HUMAN	0	0	0	7	5	8	0	0	0	7	4	7	Color2 [A=255, R=169, G=169, B=169]	1	4					+	LF_dLRR	14	13	11	7	66	59	30541	0	4011	78754000	20	3.77155	0	-2.89555	-1.30849	19.6758	20.1385	19.5768	22.563	22.5743	22.9403
P11274	BCR	+	4.34668	-2.9498	sp|P11274|BCR_HUMAN;sp|Q12979|ABR_HUMAN	sp|P11274|BCR_HUMAN	6	6	7	26	25	27	7	7	8	21	22	23	Color2 [A=255, R=169, G=169, B=169]	1	4					+	LF_dLRR	26	26	26	249	249	249	14282	0	10036	1029500000	124	4.34668	0	-2.9498	-1.36876	22.974	22.619	23.1072	25.7451	25.9178	25.8867
P10809	HSPD1	+	3.31096	-2.99409	sp|P10809|CH60_HUMAN	sp|P10809|CH60_HUMAN	0	0	0	5	4	3	0	0	0	5	4	3	Color2 [A=255, R=169, G=169, B=169]	1	4					+	LF_dLRR	13	13	13	354	354	354	61054	0	86753	304930000	42	3.31096	0	-2.99409	-1.30814	19.8849	19.6217	19.1769	22.82	22.6867	22.1591
Q9UPN7	PPP6R1	+	2.54553	-3.05664	sp|Q9UPN7|PP6R1_HUMAN	sp|Q9UPN7|PP6R1_HUMAN	0	0	0	6	7	8	0	0	0	6	8	8	Color2 [A=255, R=169, G=169, B=169]	1	4					+	LF_dLRR	9	9	9	216	216	216	96723	0	54303	117060000	21	2.54553	0	-3.05664	-1.23832	19.5668	19.9731	21.1233	23.2502	23.3675	23.2155
Q14739	LBR	+	4.38191	-3.06708	sp|Q14739|LBR_HUMAN	sp|Q14739|LBR_HUMAN	2	2	2	9	9	8	2	2	2	8	7	6	Color2 [A=255, R=169, G=169, B=169]	1	4					+	LF_dLRR	8	8	8	172	172	172	70702	0	2202	157210000	32	4.38191	0	-3.06708	-1.42127	20.7599	20.2721	20.4157	23.6607	23.5469	23.4413
P15924	DSP	+	2.92401	-3.07637	sp|P15924|DESP_HUMAN	sp|P15924|DESP_HUMAN	0	0	0	7	10	5	0	0	0	11	13	8	Color2 [A=255, R=169, G=169, B=169]	1	4					+	LF_dLRR	45	45	45	153	153	153	33177	0	11334	320630000	94	2.92401	0	-3.07637	-1.29584	21.2603	20.1346	20.3836	23.9504	23.6323	23.4248
O14776	TCERG1	+	2.41085	-3.11268	sp|O14776|TCRG1_HUMAN;sp|Q5VWI1|TCRGL_HUMAN	sp|O14776|TCRG1_HUMAN	3	3	2	15	11	15	3	3	2	14	10	15	Color2 [A=255, R=169, G=169, B=169]	1	4					+	LF_dLRR	18	18	18	168	168	168	1239	0	65313	551530000	92	2.41085	0	-3.11268	-1.23578	21.7787	21.5861	20.2039	24.4083	24.002	24.4965
Q00325	SLC25A3	+	1.61306	-3.12552	sp|Q00325|MPCP_HUMAN	sp|Q00325|MPCP_HUMAN	1	3	2	9	10	12	1	3	2	7	7	8	Color2 [A=255, R=169, G=169, B=169]	1	4					+	LF_dLRR	10	10	10	251	251	251	40094	0	29816	657470000	75	1.61306	0	-3.12552	-1.08259	19.7347	22.4848	22.2913	24.5626	24.6263	24.6985
P35658	NUP214	+	5.66185	-3.1471	sp|P35658|NU214_HUMAN	sp|P35658|NU214_HUMAN	0	0	1	12	10	12	0	0	1	12	12	13	Color2 [A=255, R=169, G=169, B=169]	1	4					+	LF_dLRR	17	17	17	132	132	132	21362	0	57245	167920000	42	5.66185	0	-3.1471	-1.51497	20.5781	20.5188	20.4429	23.7561	23.693	23.5321
Q6UN15	FIP1L1	+	4.32952	-3.15608	sp|Q6UN15|FIP1_HUMAN	sp|Q6UN15|FIP1_HUMAN	1	1	1	10	12	10	2	2	2	9	10	9	Color2 [A=255, R=169, G=169, B=169]	1	4					+	LF_dLRR	12	12	12	333	333	333	66526	0	53544	673990000	88	4.32952	0	-3.15608	-1.45603	21.2428	21.1447	21.1408	24.5715	24.4074	24.0177
P40938	RFC3	+	1.91915	-3.18266	sp|P40938|RFC3_HUMAN	sp|P40938|RFC3_HUMAN	0	1	0	5	9	6	0	1	0	5	11	6	Color2 [A=255, R=169, G=169, B=169]	1	4					+	LF_dLRR	14	14	14	522	522	522	40556	0	63939	415980000	84	1.91915	0	-3.18266	-1.16594	18.4214	20.8351	20.2419	23.1244	23.0406	22.8813
P68363	TUBA1B	+	6.11497	-3.1887	sp|P68363|TBA1B_HUMAN;sp|A6NHL2|TBAL3_HUMAN;sp|Q9H853|TBA4B_HUMAN	sp|P68363|TBA1B_HUMAN	18	18	18	70	69	72	0	0	0	0	0	0	Color2 [A=255, R=169, G=169, B=169]	1	4					+	LF_dLRR	27	27	0	645	645	0	50151	0	32331	15054000000	596	6.11497	0	-3.1887	-1.54766	25.863	26.0053	26.0497	29.1342	29.2043	29.1456
P68371	TUBB4B	+	6.05651	-3.21525	sp|P68371|TBB4B_HUMAN;sp|A6NNZ2|TBB8L_HUMAN;sp|Q9H4B7|TBB1_HUMAN;CON__ENSEMBL:ENSBTAP00000025008	sp|P68371|TBB4B_HUMAN	23	17	15	91	90	92	1	1	1	1	1	1	Color2 [A=255, R=169, G=169, B=169]	1	4					+	LF_dLRR	26	26	1	67	67	27	4983	0	32331	17885000000	728	6.05651	0	-3.21525	-1.55859	26.121	25.9521	25.9444	29.171	29.2401	29.2521
Q9BUF5	TUBB6	+	2.80248	-3.2221	sp|Q9BUF5|TBB6_HUMAN	sp|Q9BUF5|TBB6_HUMAN	0	0	0	5	7	5	0	0	0	3	4	4	Color2 [A=255, R=169, G=169, B=169]	1	4					+	LF_dLRR	15	6	4	453	238	191	49857	0	27044	99400000	17	2.80248	0	-3.2221	-1.33052	20.264	20.193	18.9867	22.986	23.1895	22.9345
Q16531	DDB1	+	2.41283	-3.24795	sp|Q16531|DDB1_HUMAN	sp|Q16531|DDB1_HUMAN	0	0	0	10	6	7	0	0	0	11	7	8	Color2 [A=255, R=169, G=169, B=169]	1	4					+	LF_dLRR	22	22	22	259	259	259	12697	0	12772	703640000	97	2.41283	0	-3.24795	-1.27839	19.5807	19.9982	21.365	23.5999	23.4743	23.6135
P07437	TUBB	+	8.08516	-3.27369	sp|P07437|TBB5_HUMAN	sp|P07437|TBB5_HUMAN	11	11	10	29	28	28	4	4	4	5	5	5	Color2 [A=255, R=169, G=169, B=169]	1	4					+	LF_dLRR	25	6	5	628	196	162	4967	0	1926	8331900000	292	8.08516	0	-3.27369	-1.62071	24.8776	24.9032	24.908	28.1659	28.1419	28.2022
P01009	SERPINA1	+	4.60397	-3.31073	sp|P01009|A1AT_HUMAN	sp|P01009|A1AT_HUMAN	0	0	0	7	6	7	0	0	0	7	8	9	Color2 [A=255, R=169, G=169, B=169]	1	4					+	LF_dLRR	11	11	11	292	292	292	46736	0	31257	207020000	21	4.60397	0	-3.31073	-1.53993	20.9425	20.8511	20.5123	24.2032	23.9499	24.0849
P04196	HRG	+	5.60443	-3.403	sp|P04196|HRG_HUMAN	sp|P04196|HRG_HUMAN	2	1	1	9	6	7	2	1	1	7	5	6	Color2 [A=255, R=169, G=169, B=169]	1	4					+	LF_dLRR	8	8	8	208	208	208	59578	0	26531	134800000	33	5.60443	0	-3.403	-1.63101	19.8306	19.9939	20.0156	23.4625	23.2419	23.3446
Q9UH99	SUN2	+	4.29982	-3.43806	sp|Q9UH99|SUN2_HUMAN	sp|Q9UH99|SUN2_HUMAN	0	1	0	15	19	16	0	1	0	13	16	14	Color2 [A=255, R=169, G=169, B=169]	1	4					+	LF_dLRR	18	18	18	403	403	403	8031	0	90347	274390000	51	4.29982	0	-3.43806	-1.57295	21.2008	20.6622	21.2111	24.5131	24.4925	24.3827
P35250	RFC2	+	2.38536	-3.46884	sp|P35250|RFC2_HUMAN	sp|P35250|RFC2_HUMAN	0	2	1	4	5	2	0	2	1	4	6	3	Color2 [A=255, R=169, G=169, B=169]	1	4					+	LF_dLRR	9	9	9	331	331	331	39157	0	35127	475730000	59	2.38536	0	-3.46884	-1.34061	20.7623	18.8343	19.2348	23.0838	23.0605	23.0935
P02545	LMNA	+	2.88419	-3.52888	sp|P02545|LMNA_HUMAN	sp|P02545|LMNA_HUMAN	0	1	0	18	18	13	1	1	0	18	18	13	Color2 [A=255, R=169, G=169, B=169]	1	4					+	LF_dLRR	28	28	26	488	488	474	74139	0	8748	339490000	76	2.88419	0	-3.52888	-1.44656	21.2188	20.3418	21.0741	25.0911	24.152	23.9782
P0DOY3	IGLC3	+	3.36547	-3.53342	sp|P0DOY3|IGLC3_HUMAN;sp|P0DOY2|IGLC2_HUMAN;sp|P0CG04|IGLC1_HUMAN;sp|P0CF74|IGLC6_HUMAN;sp|B9A064|IGLL5_HUMAN;sp|A0M8Q6|IGLC7_HUMAN	sp|P0DOY3|IGLC3_HUMAN;sp|P0DOY2|IGLC2_HUMAN;sp|P0CG04|IGLC1_HUMAN;sp|P0CF74|IGLC6_HUMAN;sp|B9A064|IGLL5_HUMAN	0	0	0	4	4	3	0	0	0	3	3	3	Color2 [A=255, R=169, G=169, B=169]	1	4					+	LF_dLRR	3	3	3	377	377	377	11265	0	39894	99385000	11	3.36547	0	-3.53342	-1.51649	18.8451	19.7698	19.8823	23.0115	22.9935	23.0923
Q8TEM1	NUP210	+	4.01504	-3.54696	sp|Q8TEM1|PO210_HUMAN	sp|Q8TEM1|PO210_HUMAN	0	0	0	6	4	5	0	0	1	9	6	7	Color2 [A=255, R=169, G=169, B=169]	1	4					+	LF_dLRR	12	12	12	93	93	93	20511	0	32265	211950000	15	4.01504	0	-3.54696	-1.59328	20.7332	20.1271	20.7115	24.2848	23.9333	23.9946
Q8NEY1	NAV1	+	3.86909	-3.57607	sp|Q8NEY1|NAV1_HUMAN	sp|Q8NEY1|NAV1_HUMAN	0	0	0	9	10	10	0	0	0	10	10	10	Color2 [A=255, R=169, G=169, B=169]	1	4					+	LF_dLRR	15	15	15	126	126	126	20247	0	56093	133890000	29	3.86909	0	-3.57607	-1.59053	19.6244	20.3774	19.6742	23.368	23.5053	23.5309
Q14683	SMC1A	+	3.31661	-3.62366	sp|Q14683|SMC1A_HUMAN	sp|Q14683|SMC1A_HUMAN	0	0	0	9	8	10	0	0	0	11	10	10	Color2 [A=255, R=169, G=169, B=169]	1	4					+	LF_dLRR	17	17	17	147	147	147	14323	0	4277	150290000	27	3.31661	0	-3.62366	-1.54306	20.6926	19.7159	19.5963	23.6328	23.5736	23.6694
Q13263	TRIM28	+	5.49306	-3.79883	sp|Q13263|TIF1B_HUMAN	sp|Q13263|TIF1B_HUMAN	0	1	0	8	8	8	0	1	0	9	9	10	Color2 [A=255, R=169, G=169, B=169]	1	4					+	LF_dLRR	16	16	16	296	296	296	88549	0	12429	495250000	73	5.49306	0	-3.79883	-1.80648	19.6331	19.9093	19.5916	23.5097	23.4664	23.5545
P02774	GC	+	4.12794	-3.88191	sp|P02774|VTDB_HUMAN	sp|P02774|VTDB_HUMAN	0	0	0	7	8	7	0	0	0	6	7	7	Color2 [A=255, R=169, G=169, B=169]	1	4					+	LF_dLRR	9	9	9	198	198	198	52963	0	28274	138850000	22	4.12794	0	-3.88191	-1.73937	19.1894	19.7548	19.9626	23.5458	23.5248	23.4819
Q68DK7	MSL1	+	3.96979	-3.88562	sp|Q68DK7|MSL1_HUMAN	sp|Q68DK7|MSL1_HUMAN	0	0	0	9	10	8	0	0	0	8	7	7	Color2 [A=255, R=169, G=169, B=169]	1	4					+	LF_dLRR	9	9	9	272	272	272	67128	0	42725	296260000	41	3.96979	0	-3.88562	-1.72356	20.6764	19.8317	20.1325	24.1116	24.1968	23.9891
P02763	ORM1	+	5.24627	-3.89175	sp|P02763|A1AG1_HUMAN	sp|P02763|A1AG1_HUMAN	0	0	0	4	4	5	0	0	0	2	3	2	Color2 [A=255, R=169, G=169, B=169]	1	4					+	LF_dLRR	4	4	3	234	234	189	23511	0	11998	180420000	13	5.24627	0	-3.89175	-1.83439	19.8315	20.002	20.1759	23.7702	24.0121	23.9024
P01042	KNG1	+	4.69349	-3.90054	sp|P01042|KNG1_HUMAN	sp|P01042|KNG1_HUMAN	0	0	0	4	4	5	0	0	0	4	4	5	Color2 [A=255, R=169, G=169, B=169]	1	4					+	LF_dLRR	5	5	5	99	99	99	71957	0	18924	184200000	13	4.69349	0	-3.90054	-1.79939	19.7875	20.1766	20.0959	23.9586	23.6987	24.1043
P40939	HADHA	+	3.66316	-3.92587	sp|P40939|ECHA_HUMAN	sp|P40939|ECHA_HUMAN	2	2	1	11	13	12	3	3	1	13	12	12	Color2 [A=255, R=169, G=169, B=169]	1	4					+	LF_dLRR	22	22	22	444	444	444	82999	0	10301	918890000	133	3.66316	0	-3.92587	-1.70127	20.4769	19.6719	19.5328	23.8351	23.6575	23.9667
P02790	HPX	+	4.06393	-3.96327	sp|P02790|HEMO_HUMAN	sp|P02790|HEMO_HUMAN	0	0	0	6	4	5	0	0	0	5	4	5	Color2 [A=255, R=169, G=169, B=169]	1	4					+	LF_dLRR	7	7	7	139	139	139	51676	0	15299	170860000	15	4.06393	0	-3.96327	-1.76487	20.0971	19.686	19.6707	24.0277	23.3806	23.9353
P08603	CFH	+	2.78416	-4.01142	sp|P08603|CFAH_HUMAN;sp|Q03591|FHR1_HUMAN;sp|Q02985|FHR3_HUMAN	sp|P08603|CFAH_HUMAN	1	2	0	10	6	9	1	2	0	8	7	9	Color2 [A=255, R=169, G=169, B=169]	1	4					+	LF_dLRR	24	24	24	253	253	253	13909	0	11229	1105700000	157	2.78416	0	-4.01142	-1.585	19.0696	20.908	19.9613	23.9747	23.9956	24.003
Q15361	TTF1	+	4.57263	-4.1015	sp|Q15361|TTF1_HUMAN	sp|Q15361|TTF1_HUMAN	0	1	0	12	7	9	1	2	0	11	9	11	Color2 [A=255, R=169, G=169, B=169]	1	4					+	LF_dLRR	14	14	14	218	218	218	10305	0	39257	200920000	30	4.57263	0	-4.1015	-1.87357	19.5059	20.0711	19.8257	23.8887	23.7454	24.0731
Q15776	ZKSCAN8	+	2.31305	-4.1885	sp|Q15776|ZKSC8_HUMAN;sp|Q6AZW8|ZN660_HUMAN;sp|Q8NB50|ZFP62_HUMAN	sp|Q15776|ZKSC8_HUMAN	0	1	0	14	12	12	1	1	0	14	11	13	Color2 [A=255, R=169, G=169, B=169]	1	4					+	LF_dLRR	16	16	15	403	403	377	65815	0	59743	293220000	55	2.31305	0	-4.1885	-1.52721	19.9433	19.672	19.4309	24.7108	22.4214	24.4796
P02765	AHSG	+	4.25385	-4.24993	sp|P02765|FETUA_HUMAN	sp|P02765|FETUA_HUMAN	0	0	0	4	4	4	0	0	0	3	3	3	Color2 [A=255, R=169, G=169, B=169]	1	4					+	LF_dLRR	3	3	3	101	101	101	39324	0	33219	260020000	12	4.25385	0	-4.24993	-1.90083	20.6434	19.9446	19.9387	24.3677	24.441	24.4678
Q9H4L7	SMARCAD1	+	2.13977	-4.25149	sp|Q9H4L7|SMRCD_HUMAN	sp|Q9H4L7|SMRCD_HUMAN	0	0	1	13	12	14	0	0	1	14	14	12	Color2 [A=255, R=169, G=169, B=169]	1	4					+	LF_dLRR	16	16	16	181	181	181	1174	0	60383	329410000	50	2.13977	0	-4.25149	-1.49572	20.4353	18.4304	21.2585	24.3436	24.1613	24.3737
O60884	DNAJA2	+	2.55341	-4.3156	sp|O60884|DNJA2_HUMAN	sp|O60884|DNJA2_HUMAN	0	1	0	12	11	12	0	1	0	10	9	10	Color2 [A=255, R=169, G=169, B=169]	1	4					+	LF_dLRR	12	12	12	369	369	369	45745	0	3515	308340000	39	2.55341	0	-4.3156	-1.62358	19.8168	19.7079	20.4746	24.9804	23.091	24.8747
O95831	AIFM1	+	4.87083	-4.33567	sp|O95831|AIFM1_HUMAN	sp|O95831|AIFM1_HUMAN	0	0	1	14	15	15	0	1	2	12	13	14	Color2 [A=255, R=169, G=169, B=169]	1	4					+	LF_dLRR	16	16	16	374	374	374	669	0	70109	414090000	48	4.87083	0	-4.33567	-1.99964	20.7226	20.8376	20.428	24.9124	24.8551	25.2277
P31689	DNAJA1	+	3.58948	-4.44269	sp|P31689|DNJA1_HUMAN	sp|P31689|DNJA1_HUMAN	1	2	1	16	14	17	1	2	1	11	11	12	Color2 [A=255, R=169, G=169, B=169]	1	4					+	LF_dLRR	12	12	12	39	39	39	44868	0	72733	607640000	72	3.58948	0	-4.44269	-1.8797	21.0791	21.1903	20.0698	25.135	25.1681	25.3642
P02656	APOC3	+	4.54956	-4.47703	sp|P02656|APOC3_HUMAN	sp|P02656|APOC3_HUMAN	0	0	0	4	5	5	0	0	0	3	3	3	Color2 [A=255, R=169, G=169, B=169]	1	4					+	LF_dLRR	3	3	3	374	374	374	10852	0	87285	404910000	14	4.54956	0	-4.47703	-2.02651	20.9443	20.2471	20.4383	25.0463	25.0397	24.9748
P20700	LMNB1	+	4.46968	-4.50279	sp|P20700|LMNB1_HUMAN	sp|P20700|LMNB1_HUMAN	0	1	0	10	9	10	1	1	0	10	9	9	Color2 [A=255, R=169, G=169, B=169]	1	4					+	LF_dLRR	15	13	13	348	333	333	66408	0	48126	205300000	30	4.46968	0	-4.50279	-2.0279	19.9477	19.3983	19.2701	24.1883	23.9704	23.9657
P50402	EMD	+	2.51495	-4.59607	sp|P50402|EMD_HUMAN	sp|P50402|EMD_HUMAN	1	1	2	11	10	11	1	1	2	10	9	10	Color2 [A=255, R=169, G=169, B=169]	1	4					+	LF_dLRR	11	11	11	642	642	642	28994	0	64065	442700000	47	2.51495	0	-4.59607	-1.69112	19.0227	21.3319	20.8744	24.9892	24.7896	25.2384
Q3ZCM7	TUBB8	+	3.80913	-4.61761	sp|Q3ZCM7|TBB8_HUMAN	sp|Q3ZCM7|TBB8_HUMAN	1	1	0	4	4	5	1	1	0	2	2	2	Color2 [A=255, R=169, G=169, B=169]	1	4					+	LF_dLRR	10	2	2	245	74	74	49775	0	4107	510110000	28	3.80913	0	-4.61761	-1.98	19.6346	20.3626	19.2924	24.1736	24.4825	24.4863
P02766	TTR	+	4.75324	-4.65228	sp|P02766|TTHY_HUMAN	sp|P02766|TTHY_HUMAN	0	0	0	11	10	7	0	0	0	8	8	6	Color2 [A=255, R=169, G=169, B=169]	1	4					+	LF_dLRR	9	9	9	694	694	694	15887	0	68524	338040000	28	4.75324	0	-4.65228	-2.1212	19.7751	20.2546	20.3991	24.7281	24.8726	24.7849
P02652	APOA2	+	3.84829	-4.80368	sp|P02652|APOA2_HUMAN	sp|P02652|APOA2_HUMAN	0	0	0	13	12	10	0	0	0	6	5	5	Color2 [A=255, R=169, G=169, B=169]	1	4					+	LF_dLRR	6	6	6	42	42	42	11175	0	55778	585610000	35	3.84829	0	-4.80368	-2.05489	20.4599	21.4445	20.4609	25.4522	25.5941	25.73
P01834	IGKC	+	4.04548	-4.84231	sp|P01834|IGKC_HUMAN	sp|P01834|IGKC_HUMAN	0	0	0	12	11	10	0	0	0	5	5	5	Color2 [A=255, R=169, G=169, B=169]	1	4					+	LF_dLRR	5	5	5	645	645	645	11765	0	42983	288770000	33	4.04548	0	-4.84231	-2.10228	20.3274	19.4891	19.3669	24.5672	24.6238	24.5194
P01857	IGHG1	+	2.72388	-4.96342	sp|P01857|IGHG1_HUMAN;sp|P01860|IGHG3_HUMAN;sp|P01861|IGHG4_HUMAN	sp|P01857|IGHG1_HUMAN;sp|P01860|IGHG3_HUMAN	0	0	0	16	13	16	0	0	0	7	5	7	Color2 [A=255, R=169, G=169, B=169]	1	4					+	LF_dLRR	9	9	7	345	345	294	36105	0	55505	670570000	51	2.72388	0	-4.96342	-1.85101	20.9049	21.3142	19.6609	26.1356	24.6626	25.9719
P00738	HP	+	3.74224	-5.38411	sp|P00738|HPT_HUMAN;sp|P00739|HPTR_HUMAN	sp|P00738|HPT_HUMAN	0	0	0	16	17	16	0	0	0	16	15	14	Color2 [A=255, R=169, G=169, B=169]	1	4					+	LF_dLRR	17	17	17	32	32	32	45205	0	68129	736910000	49	3.74224	0	-5.38411	-2.24082	20.2588	20.0325	21.3101	25.7738	25.9111	26.0688
Q96EY1	DNAJA3	+	2.75496	-5.452	sp|Q96EY1|DNJA3_HUMAN	sp|Q96EY1|DNJA3_HUMAN	0	0	2	29	29	30	0	0	3	16	16	16	Color2 [A=255, R=169, G=169, B=169]	1	4					+	LF_dLRR	18	18	18	356	356	356	52488	0	14734	1733900000	151	2.75496	0	-5.452	-1.9938	20.3295	20.1432	22.4326	26.4553	26.373	26.4331
P02647	APOA1	+	4.23922	-6.59749	sp|P02647|APOA1_HUMAN;CON__P15497	sp|P02647|APOA1_HUMAN	0	0	0	31	34	27	0	0	0	21	21	19	Color2 [A=255, R=169, G=169, B=169]	1	4					+	LF_dLRR	23	23	23	704	704	704	30777	0	15627	1676400000	95	4.23922	0	-6.59749	-2.78467	20.7305	19.7959	21.0134	27.1247	27.157	27.0506
P02787	TF	+	5.91153	-6.65894	sp|P02787|TRFE_HUMAN;CON__Q2HJF0;CON__Q29443;CON__Q0IIK2	sp|P02787|TRFE_HUMAN	0	0	0	36	37	32	0	0	0	21	23	19	Color2 [A=255, R=169, G=169, B=169]	1	4					+	LF_dLRR	26	26	26	362	362	362	77063	0	19977	1703400000	105	5.91153	0	-6.65894	-3.10921	20.3943	20.7083	20.2492	27.1226	27.0321	27.1739
Q9UJS0	SLC25A13	+	4.4248	-7.78223	sp|Q9UJS0|CMC2_HUMAN	sp|Q9UJS0|CMC2_HUMAN	2	1	2	32	32	31	2	1	1	19	17	19	Color2 [A=255, R=169, G=169, B=169]	1	4					+	LF_dLRR	30	30	22	48	48	388	74175	0	12604	1481000000	130	4.4248	0	-7.78223	-3.25479	18.3578	19.3834	19.6119	26.9859	26.7735	26.9403
P02768	ALB	+	8.47781	-8.86779	sp|P02768|ALBU_HUMAN;CON__P02768-1	sp|P02768|ALBU_HUMAN;CON__P02768-1	2	4	3	270	307	294	0	1	0	50	49	50	Color2 [A=255, R=169, G=169, B=169]	1	4				+	+	LF_dLRR	58	58	53	798	798	783	69366	0	32331	76378000000	1053	8.47781	0	-8.86779	-4.3405	23.7314	23.5897	23.6874	32.5312	32.524	32.5567
P62857	RPS28		1.03813	1.50775	sp|P62857|RS28_HUMAN	sp|P62857|RS28_HUMAN	3	3	3	1	2	2	2	2	2	1	2	2	Color2 [A=255, R=169, G=169, B=169]	1	4							2	2	2	304	304	304	78409	0	21038	1246500000	57	1.03813	0.0229384	1.50775	0.562144	23.5782	23.2069	23.4651	20.6209	22.2135	22.8926
P08621	SNRNP70		1.32101	1.34141	sp|P08621|RU17_HUMAN	sp|P08621|RU17_HUMAN	3	3	3	2	0	4	3	3	3	2	0	4	Color2 [A=255, R=169, G=169, B=169]	1	4							13	13	13	27	27	27	51556	0	31249	325960000	66	1.32101	0.0314419	1.34141	0.541893	22.0637	21.9842	21.7282	20.3819	19.8996	21.4703
P55199	ELL		2.82775	1.29352	sp|P55199|ELL_HUMAN	sp|P55199|ELL_HUMAN	12	8	12	4	4	3	12	10	12	5	5	4	Color2 [A=255, R=169, G=169, B=169]	1	4							22	22	22	52	52	52	68264	0	12772	915110000	113	2.82775	0.0136915	1.29352	0.596998	23.6177	23.6187	23.8099	22.6829	22.32	22.1629
Q8IYB3	SRRM1		3.83843	1.29295	sp|Q8IYB3|SRRM1_HUMAN	sp|Q8IYB3|SRRM1_HUMAN	9	9	8	6	5	6	11	9	10	5	5	6	Color2 [A=255, R=169, G=169, B=169]	1	4							19	19	19	251	251	251	10233	0	17444	1728300000	131	3.83843	0.0123878	1.29295	0.618218	24.3391	24.3586	24.2853	23.1403	23.1055	22.8584
Q9H583	HEATR1		4.39556	1.27892	sp|Q9H583|HEAT1_HUMAN	sp|Q9H583|HEAT1_HUMAN	74	66	62	39	33	27	56	48	48	38	32	27	Color2 [A=255, R=169, G=169, B=169]	1	4							69	69	69	371	371	371	24237	0	29452	5210200000	567	4.39556	0.0124513	1.27892	0.619225	27.1244	27.1544	27.1407	25.9802	25.8451	25.7575
Q9UNZ5	C19orf53		0.916734	1.22961	sp|Q9UNZ5|L10K_HUMAN	sp|Q9UNZ5|L10K_HUMAN	2	3	2	1	1	2	2	2	2	1	1	2	Color2 [A=255, R=169, G=169, B=169]	1	4							5	5	5	182	182	182	10576	0	14234	107820000	41	0.916734	0.0796033	1.22961	0.468175	21.9155	22.1439	22.1428	19.8317	20.7078	21.9738
Q9H8H0	NOL11		1.99107	1.22558	sp|Q9H8H0|NOL11_HUMAN	sp|Q9H8H0|NOL11_HUMAN	19	22	19	10	11	12	16	20	16	11	11	13	Color2 [A=255, R=169, G=169, B=169]	1	4							23	23	23	423	423	423	81123	0	86081	1480000000	163	1.99107	0.0317972	1.22558	0.540432	25.35	25.3681	25.4262	23.6227	24.405	24.4399
Q9Y221	NIP7		1.03145	1.19748	sp|Q9Y221|NIP7_HUMAN	sp|Q9Y221|NIP7_HUMAN	2	2	2	2	1	1	2	2	3	2	1	1	Color2 [A=255, R=169, G=169, B=169]	1	4							8	8	8	711	711	711	20462	0	31349	472080000	44	1.03145	0.0755519	1.19748	0.470489	22.0316	22.3207	22.2033	21.9236	20.9818	20.0577
Q16629	SRSF7		2.3394	1.13152	sp|Q16629|SRSF7_HUMAN	sp|Q16629|SRSF7_HUMAN	11	12	13	8	9	11	7	7	7	6	6	6	Color2 [A=255, R=169, G=169, B=169]	1	4							8	8	7	286	286	227	27366	0	93154	4440400000	191	2.3394	0.0408811	1.13152	0.514964	25.9526	25.7863	25.9998	24.4088	24.9593	24.9761
Q8N960	CEP120		2.16852	1.13057	sp|Q8N960|CE120_HUMAN	sp|Q8N960|CE120_HUMAN	4	3	4	1	1	0	4	3	4	1	1	0	Color2 [A=255, R=169, G=169, B=169]	1	4							5	5	5	69	69	69	11264	0	14682	71020000	19	2.16852	0.0458515	1.13057	0.509292	21.5739	21.5046	21.7609	20.8664	20.1603	20.4212
Q02040	AKAP17A		0.656283	1.10228	sp|Q02040|AK17A_HUMAN	sp|Q02040|AK17A_HUMAN	3	6	2	1	3	1	4	6	2	1	3	1	Color2 [A=255, R=169, G=169, B=169]	1	4							7	7	7	128	128	128	80735	0	66195	109730000	29	0.656283	0.139485	1.10228	0.399352	21.3726	21.0158	21.2162	20.9073	20.7961	18.5943
Q71UI9	H2AFV		0.769962	1.10129	sp|Q71UI9|H2AV_HUMAN;sp|P0C0S5|H2AZ_HUMAN	sp|Q71UI9|H2AV_HUMAN;sp|P0C0S5|H2AZ_HUMAN	2	2	2	2	2	1	2	2	2	2	2	1	Color2 [A=255, R=169, G=169, B=169]	1	4							4	2	2	312	188	188	13509	0	61098	245340000	28	0.769962	0.126391	1.10129	0.414227	22.175	22.0753	21.784	21.6983	21.4074	19.6248
Q15061	WDR43		3.85806	1.08424	sp|Q15061|WDR43_HUMAN	sp|Q15061|WDR43_HUMAN	20	20	18	10	11	9	14	15	13	8	9	7	Color2 [A=255, R=169, G=169, B=169]	1	4							18	18	18	388	388	388	7489	0	93578	2588600000	186	3.85806	0.0382342	1.08424	0.522328	25.927	26.1344	25.9226	24.9247	24.8541	24.9524
Q03111	MLLT1		3.80144	1.07577	sp|Q03111|ENL_HUMAN	sp|Q03111|ENL_HUMAN	18	16	16	9	9	7	14	13	13	7	8	6	Color2 [A=255, R=169, G=169, B=169]	1	4							17	17	17	322	322	322	62055	0	13195	3990500000	239	3.80144	0.0409067	1.07577	0.517763	25.4269	25.6572	25.4477	24.4833	24.399	24.4222
Q969X6	UTP4		1.55655	1.04356	sp|Q969X6|UTP4_HUMAN	sp|Q969X6|UTP4_HUMAN	13	13	19	10	9	9	12	14	17	11	10	8	Color2 [A=255, R=169, G=169, B=169]	1	4							20	20	20	359	359	359	76889	0	13375	1237200000	128	1.55655	0.0946286	1.04356	0.452018	24.7684	24.8785	25.3245	23.8054	23.5886	24.4467
P19784	CSNK2A2		1.82722	0.975168	sp|P19784|CSK22_HUMAN	sp|P19784|CSK22_HUMAN	27	22	23	19	18	18	17	17	15	15	12	14	Color2 [A=255, R=169, G=169, B=169]	1	4							20	20	20	66	66	66	41213	0	22101	4684900000	292	1.82722	0.108787	0.975168	0.435731	26.114	26.0791	26.2471	25.0249	24.8628	25.6269
Q15287	RNPS1		3.38824	0.925936	sp|Q15287|RNPS1_HUMAN	sp|Q15287|RNPS1_HUMAN	12	9	8	5	6	6	7	7	5	5	4	4	Color2 [A=255, R=169, G=169, B=169]	1	4							7	7	7	269	269	269	34208	0	12984	3426400000	126	3.38824	0.10319	0.925936	0.444027	25.4269	25.6101	25.7176	24.6616	24.6426	24.6726
Q9UHB7	AFF4		5.15527	0.910008	sp|Q9UHB7|AFF4_HUMAN	sp|Q9UHB7|AFF4_HUMAN	35	34	34	21	22	23	30	33	33	22	25	23	Color2 [A=255, R=169, G=169, B=169]	1	4							52	52	52	501	501	501	12746	0	32331	8740400000	485	5.15527	0.0976098	0.910008	0.44829	26.8014	26.7967	26.8224	25.9154	25.8402	25.935
Q9GZR2	REXO4		2.05594	0.878986	sp|Q9GZR2|REXO4_HUMAN	sp|Q9GZR2|REXO4_HUMAN	2	2	2	0	0	1	3	3	2	0	1	1	Color2 [A=255, R=169, G=169, B=169]	1	4							4	4	4	114	114	114	46671	0	10866	69496000	13	2.05594	0.136397	0.878986	0.402469	20.9136	20.7323	21.0219	20.2987	19.7329	19.9992
P49916	LIG3		0.664833	0.855222	sp|P49916|DNLI3_HUMAN	sp|P49916|DNLI3_HUMAN	6	5	8	3	2	4	7	4	9	4	4	6	Color2 [A=255, R=169, G=169, B=169]	1	4							30	30	30	392	392	392	11291	0	20162	1411900000	168	0.664833	0.239933	0.855222	0.331083	22.5451	21.3243	23.0148	21.0619	21.239	22.0177
Q5T200	ZC3H13		2.61376	0.835503	sp|Q5T200|ZC3HD_HUMAN	sp|Q5T200|ZC3HD_HUMAN	5	6	6	2	1	1	7	6	6	2	1	1	Color2 [A=255, R=169, G=169, B=169]	1	4							14	14	14	102	102	102	19663	0	509	245160000	64	2.61376	0.149842	0.835503	0.393597	21.8244	21.7525	21.9405	20.7848	21.096	21.1301
Q9H6R4	NOL6		1.355	0.80772	sp|Q9H6R4|NOL6_HUMAN	sp|Q9H6R4|NOL6_HUMAN	4	3	4	3	3	2	3	2	4	3	3	2	Color2 [A=255, R=169, G=169, B=169]	1	4							21	21	21	27	27	27	12759	0	11257	817630000	112	1.355	0.205702	0.80772	0.354479	21.7553	21.9804	22.1683	21.6479	20.8079	21.0251
Q99878	HIST1H2AJ		3.03314	0.800339	sp|Q99878|H2A1J_HUMAN;sp|Q96KK5|H2A1H_HUMAN;sp|Q9BTM1|H2AJ_HUMAN;sp|Q16777|H2A2C_HUMAN;sp|Q6FI13|H2A2A_HUMAN;sp|P20671|H2A1D_HUMAN;sp|P0C0S8|H2A1_HUMAN	sp|Q99878|H2A1J_HUMAN;sp|Q96KK5|H2A1H_HUMAN;sp|Q9BTM1|H2AJ_HUMAN;sp|Q16777|H2A2C_HUMAN;sp|Q6FI13|H2A2A_HUMAN;sp|P20671|H2A1D_HUMAN;sp|P0C0S8|H2A1_HUMAN	10	10	12	9	10	10	1	1	1	1	1	1	Color2 [A=255, R=169, G=169, B=169]	1	4							6	6	1	383	383	86	13936	0	76823	10253000000	202	3.03314	0.162118	0.800339	0.382732	27.1833	27.03	26.907	26.1524	26.2889	26.278
Q96T37	RBM15		3.47478	0.794189	sp|Q96T37|RBM15_HUMAN	sp|Q96T37|RBM15_HUMAN	14	17	18	11	11	8	17	23	20	12	13	12	Color2 [A=255, R=169, G=169, B=169]	1	4							41	41	38	465	465	44	10719	0	31782	4913300000	361	3.47478	0.161535	0.794189	0.383754	25.4877	25.263	25.4157	24.6358	24.5665	24.5815
Q13247	SRSF6		4.03393	0.786966	sp|Q13247|SRSF6_HUMAN	sp|Q13247|SRSF6_HUMAN	8	8	9	5	8	8	4	4	4	4	4	4	Color2 [A=255, R=169, G=169, B=169]	1	4							10	10	5	233	233	131	39586	0	43641	3374400000	140	4.03393	0.161289	0.786966	0.383954	25.3379	25.3708	25.4517	24.6179	24.5298	24.6518
P39019	RPS19		2.10344	0.781223	sp|P39019|RS19_HUMAN	sp|P39019|RS19_HUMAN	8	7	7	4	4	5	7	5	6	5	5	5	Color2 [A=255, R=169, G=169, B=169]	1	4							11	11	11	503	503	503	1606	0	48235	4029300000	147	2.10344	0.192604	0.781223	0.361927	24.9211	24.5592	24.5736	23.7185	23.9078	24.0838
Q03701	CEBPZ		4.65404	0.767258	sp|Q03701|CEBPZ_HUMAN	sp|Q03701|CEBPZ_HUMAN	46	43	50	31	30	33	34	33	36	25	26	26	Color2 [A=255, R=169, G=169, B=169]	1	4							45	45	45	458	458	458	12097	0	32331	9547200000	696	4.65404	0.169367	0.767258	0.377262	27.1361	27.0666	27.0885	26.3079	26.2985	26.3831
Q13427	PPIG		1.01805	0.7564	sp|Q13427|PPIG_HUMAN	sp|Q13427|PPIG_HUMAN	3	3	3	2	2	2	3	3	3	2	2	2	Color2 [A=255, R=169, G=169, B=169]	1	4							8	8	8	143	143	143	88616	0	32872	436760000	47	1.01805	0.251502	0.7564	0.322044	22.444	22.5216	22.652	22.1213	21.096	22.1312
Q8NHM5	KDM2B		1.7368	0.75152	sp|Q8NHM5|KDM2B_HUMAN	sp|Q8NHM5|KDM2B_HUMAN	1649	1647	1767	946	907	948	149	148	147	129	130	123	Color2 [A=255, R=169, G=169, B=169]	1	4							177	177	171	876	876	864	15261	0	32331	4677800000000	22687	1.7368	0.225495	0.75152	0.342332	35.8673	35.9242	35.9242	35.3579	35.3382	34.7651
P46783	RPS10		3.6987	0.740209	sp|P46783|RS10_HUMAN;sp|Q9NQ39|RS10L_HUMAN	sp|P46783|RS10_HUMAN;sp|Q9NQ39|RS10L_HUMAN	9	10	9	7	6	6	5	5	5	4	3	3	Color2 [A=255, R=169, G=169, B=169]	1	4							8	8	8	479	479	479	18898	0	12914	3359700000	184	3.6987	0.197333	0.740209	0.359884	24.6737	24.5741	24.5807	23.8084	23.8381	23.9614
P46781	RPS9		3.00111	0.729679	sp|P46781|RS9_HUMAN	sp|P46781|RS9_HUMAN	13	13	16	11	10	12	11	11	13	10	9	10	Color2 [A=255, R=169, G=169, B=169]	1	4							18	18	18	515	515	515	22591	0	80046	13767000000	315	3.00111	0.212634	0.729679	0.350018	26.1325	26.3884	26.2613	25.5053	25.4758	25.612
Q9Y5B9	SUPT16H		4.67362	0.715928	sp|Q9Y5B9|SP16H_HUMAN	sp|Q9Y5B9|SP16H_HUMAN	41	40	41	27	24	25	35	32	31	24	20	23	Color2 [A=255, R=169, G=169, B=169]	1	4							60	60	60	563	563	563	11991	0	32331	20974000000	900	4.67362	0.207986	0.715928	0.352476	27.1719	27.2047	27.121	26.4195	26.4443	26.486
Q96ST2	IWS1		0.793151	0.715078	sp|Q96ST2|IWS1_HUMAN	sp|Q96ST2|IWS1_HUMAN	2	2	1	0	0	0	2	2	2	0	0	0	Color2 [A=255, R=169, G=169, B=169]	1	4							14	14	14	204	204	204	91954	0	47408	417370000	36	0.793151	0.303361	0.715078	0.295935	21.1034	21.0013	20.7411	20.3433	20.8686	19.4886
P15880	RPS2		2.67178	0.711845	sp|P15880|RS2_HUMAN	sp|P15880|RS2_HUMAN	19	15	17	9	9	9	13	12	11	8	9	8	Color2 [A=255, R=169, G=169, B=169]	1	4							18	18	18	584	584	584	31324	0	1114	16630000000	381	2.67178	0.231698	0.711845	0.338828	26.3315	26.0589	26.0622	25.3615	25.4383	25.5173
O15226	NKRF		0.290757	0.706331	sp|O15226|NKRF_HUMAN	sp|O15226|NKRF_HUMAN	2	2	3	2	3	1	2	2	3	4	4	2	Color2 [A=255, R=169, G=169, B=169]	1	4							41	41	41	575	575	575	77672	0	22629	3269900000	191	0.290757	0.391666	0.706331	0.236822	21.8428	21.3979	22.071	22.3446	21.6688	19.1792
Q9H0H5	RACGAP1		0.83905	0.705873	sp|Q9H0H5|RGAP1_HUMAN	sp|Q9H0H5|RGAP1_HUMAN	3	1	2	1	0	0	5	2	2	2	1	0	Color2 [A=255, R=169, G=169, B=169]	1	4							7	7	7	187	187	187	71026	0	24883	168480000	27	0.83905	0.30254	0.705873	0.295297	21.2511	21.1683	20.9421	21.1051	19.7973	20.3415
Q9BQ39	DDX50		2.90429	0.6965	sp|Q9BQ39|DDX50_HUMAN	sp|Q9BQ39|DDX50_HUMAN	25	28	23	16	17	16	18	19	19	14	14	15	Color2 [A=255, R=169, G=169, B=169]	1	4							35	33	33	594	558	558	82564	0	30424	7468300000	512	2.90429	0.235634	0.6965	0.333941	26.0702	25.7944	25.9461	25.1793	25.2587	25.2832
P62807	HIST1H2BC		3.26755	0.692166	sp|P62807|H2B1C_HUMAN;sp|O60814|H2B1K_HUMAN;sp|Q99879|H2B1M_HUMAN;sp|Q99877|H2B1N_HUMAN;sp|Q93079|H2B1H_HUMAN;sp|Q5QNW6|H2B2F_HUMAN;sp|P58876|H2B1D_HUMAN;sp|Q99880|H2B1L_HUMAN;sp|P57053|H2BFS_HUMAN;sp|Q96A08|H2B1A_HUMAN	sp|P62807|H2B1C_HUMAN;sp|O60814|H2B1K_HUMAN;sp|Q99879|H2B1M_HUMAN;sp|Q99877|H2B1N_HUMAN;sp|Q93079|H2B1H_HUMAN;sp|Q5QNW6|H2B2F_HUMAN;sp|P58876|H2B1D_HUMAN;sp|Q99880|H2B1L_HUMAN;sp|P57053|H2BFS_HUMAN	20	20	17	18	15	13	2	2	2	2	2	2	Color2 [A=255, R=169, G=169, B=169]	1	4							13	13	2	794	794	79	13906	0	12407	11351000000	370	3.26755	0.235469	0.692166	0.334621	26.9042	26.8224	26.8675	26.2134	26.0465	26.2577
Q01831	XPC		3.12043	0.681068	sp|Q01831|XPC_HUMAN	sp|Q01831|XPC_HUMAN	9	6	9	5	6	6	10	8	9	5	6	7	Color2 [A=255, R=169, G=169, B=169]	1	4							22	22	22	299	299	299	10595	0	14899	2150100000	184	3.12043	0.243973	0.681068	0.328449	24.1112	24.0561	24.1477	23.359	23.3516	23.561
P62805	HIST1H4A		3.68579	0.671045	sp|P62805|H4_HUMAN	sp|P62805|H4_HUMAN	16	15	19	14	18	16	7	8	8	7	7	7	Color2 [A=255, R=169, G=169, B=169]	1	4							10	10	10	602	602	602	11367	0	70806	13642000000	291	3.68579	0.247573	0.671045	0.327038	27.1462	27.0954	27.2684	26.501	26.4851	26.5107
P08865	RPSA		3.09094	0.658551	sp|P08865|RSSA_HUMAN	sp|P08865|RSSA_HUMAN	4	5	4	4	3	4	5	7	5	4	4	6	Color2 [A=255, R=169, G=169, B=169]	1	4							15	15	15	634	634	634	32854	0	25332	2928200000	137	3.09094	0.260588	0.658551	0.317769	23.6486	23.8656	23.7579	23.1677	23.0842	23.0445
			3.66139	0.63106	CON__Q9U6Y5	CON__Q9U6Y5	402	440	473	240	210	254	22	22	22	21	21	23	Color2 [A=255, R=169, G=169, B=169]	1	4				+			23	23	23	695	695	695	28106	0	32331	1492000000000	6116	3.66139	0.281716	0.63106	0.30791	33.9892	33.929	33.9413	33.2318	33.382	33.3526
Q08945	SSRP1		3.24517	0.626987	sp|Q08945|SSRP1_HUMAN	sp|Q08945|SSRP1_HUMAN	35	39	34	24	22	23	22	27	23	18	17	17	Color2 [A=255, R=169, G=169, B=169]	1	4							33	33	33	546	546	546	81074	0	32331	13780000000	699	3.24517	0.290006	0.626987	0.303936	26.5679	26.7452	26.6835	26.0875	26.0584	25.9698
P62899	RPL31		0.329041	0.598462	sp|P62899|RL31_HUMAN	sp|P62899|RL31_HUMAN	4	3	4	4	3	1	4	2	4	5	3	2	Color2 [A=255, R=169, G=169, B=169]	1	4							9	9	9	528	528	528	14463	0	47247	1995100000	100	0.329041	0.414315	0.598462	0.21774	22.777	21.8614	22.9286	22.722	22.4573	20.5922
P62995	TRA2B		2.74329	0.592266	sp|P62995|TRA2B_HUMAN	sp|P62995|TRA2B_HUMAN	16	15	16	11	12	12	9	10	9	9	7	9	Color2 [A=255, R=169, G=169, B=169]	1	4							13	13	11	455	455	385	33665	0	10144	3471900000	200	2.74329	0.321713	0.592266	0.284694	25.4931	25.7044	25.7097	25.1083	24.9803	25.0419
Q07020	RPL18		1.16828	0.586172	sp|Q07020|RL18_HUMAN	sp|Q07020|RL18_HUMAN	5	4	5	3	4	2	6	5	5	3	4	3	Color2 [A=255, R=169, G=169, B=169]	1	4							8	8	8	426	426	426	21634	0	11265	4748500000	138	1.16828	0.354395	0.586172	0.262161	23.8167	23.5923	23.7135	23.249	23.4345	22.6805
P60709	ACTB		2.79285	0.585485	sp|P60709|ACTB_HUMAN;sp|P63261|ACTG_HUMAN;sp|Q6S8J3|POTEE_HUMAN;sp|A5A3E0|POTEF_HUMAN;sp|P0CG38|POTEI_HUMAN;sp|Q9BYX7|ACTBM_HUMAN;sp|P0CG39|POTEJ_HUMAN	sp|P60709|ACTB_HUMAN;sp|P63261|ACTG_HUMAN	20	20	19	14	14	15	6	6	5	5	4	4	Color2 [A=255, R=169, G=169, B=169]	1	4							18	18	6	552	552	291	41736	0	73113	2519000000	189	2.79285	0.324619	0.585485	0.28188	25.8384	25.8026	25.6759	25.1367	25.1189	25.3049
P49336	CDK8		1.10187	0.572847	sp|P49336|CDK8_HUMAN;sp|Q9BWU1|CDK19_HUMAN	sp|P49336|CDK8_HUMAN	2	2	2	0	0	0	2	2	2	0	0	0	Color2 [A=255, R=169, G=169, B=169]	1	4							3	3	3	67	67	67	53283	0	83598	53168000	15	1.10187	0.365006	0.572847	0.255227	20.7624	20.5071	20.5304	20.3687	20.1244	19.5883
Q9Y3T9	NOC2L		3.02054	0.568419	sp|Q9Y3T9|NOC2L_HUMAN	sp|Q9Y3T9|NOC2L_HUMAN	16	15	17	9	10	13	13	13	16	9	10	12	Color2 [A=255, R=169, G=169, B=169]	1	4							23	23	23	299	299	299	84918	0	10469	2922400000	228	3.02054	0.333252	0.568419	0.275236	25.3617	25.4228	25.228	24.8302	24.733	24.744
Q71DI3	HIST2H3A		1.2845	0.564105	sp|Q71DI3|H32_HUMAN;sp|Q16695|H31T_HUMAN;sp|P84243|H33_HUMAN;sp|P68431|H31_HUMAN;sp|Q6NXT2|H3C_HUMAN	sp|Q71DI3|H32_HUMAN;sp|Q16695|H31T_HUMAN;sp|P84243|H33_HUMAN;sp|P68431|H31_HUMAN;sp|Q6NXT2|H3C_HUMAN	6	8	6	4	5	7	3	4	3	2	3	4	Color2 [A=255, R=169, G=169, B=169]	1	4							5	5	5	25	25	25	15388	0	15182	4045500000	109	1.2845	0.366024	0.564105	0.255723	25.3032	25.4612	25.4208	25.1185	24.4454	24.929
Q16881	TXNRD1		3.5638	0.559846	sp|Q16881|TRXR1_HUMAN;sp|Q9NNW7|TRXR2_HUMAN	sp|Q16881|TRXR1_HUMAN	18	20	24	13	12	13	13	15	15	11	11	12	Color2 [A=255, R=169, G=169, B=169]	1	4							24	24	24	484	484	484	70905	0	19713	3198800000	272	3.5638	0.335	0.559846	0.273562	25.4997	25.5079	25.5242	24.9925	25.0008	24.859
Q9NVP1	DDX18		3.10763	0.546164	sp|Q9NVP1|DDX18_HUMAN	sp|Q9NVP1|DDX18_HUMAN	28	31	22	21	19	16	22	22	14	15	15	14	Color2 [A=255, R=169, G=169, B=169]	1	4							34	34	34	569	569	569	75406	0	22131	7329600000	506	3.10763	0.352073	0.546164	0.265197	26.2264	26.1209	26.1505	25.6008	25.5433	25.7151
P62081	RPS7		0.622202	0.5392	sp|P62081|RS7_HUMAN	sp|P62081|RS7_HUMAN	5	4	4	3	1	1	4	3	3	3	2	1	Color2 [A=255, R=169, G=169, B=169]	1	4							16	16	16	727	727	727	22127	0	16787	4621500000	192	0.622202	0.410186	0.5392	0.225635	21.8901	21.7725	21.5429	21.7394	21.3748	20.4738
Q13415	ORC1		0.305137	0.538888	sp|Q13415|ORC1_HUMAN	sp|Q13415|ORC1_HUMAN	4	3	5	3	3	5	4	3	6	3	3	7	Color2 [A=255, R=169, G=169, B=169]	1	4							27	27	27	403	403	403	97349	0	13333	1831500000	205	0.305137	0.446306	0.538888	0.198185	21.8854	21.0509	22.6215	21.0573	20.5013	22.3824
P49750	YLPM1		0.615724	0.532879	sp|P49750|YLPM1_HUMAN	sp|P49750|YLPM1_HUMAN	3	2	2	3	3	1	2	2	3	3	3	1	Color2 [A=255, R=169, G=169, B=169]	1	4							14	14	14	109	109	109	21998	0	38651	140480000	52	0.615724	0.413446	0.532879	0.223086	21.5745	21.9284	21.8712	21.4413	21.7932	20.5409
P60866	RPS20		2.75826	0.531468	sp|P60866|RS20_HUMAN	sp|P60866|RS20_HUMAN	5	5	5	5	5	5	3	3	3	4	4	3	Color2 [A=255, R=169, G=169, B=169]	1	4							5	5	5	294	294	294	13373	0	55234	4918400000	105	2.75826	0.363858	0.531468	0.256568	25.1872	25.0553	25.2185	24.5957	24.55	24.7208
P08708	RPS17		2.07255	0.530524	sp|P08708|RS17_HUMAN	sp|P08708|RS17_HUMAN	9	8	5	9	6	4	7	6	4	7	5	4	Color2 [A=255, R=169, G=169, B=169]	1	4							10	10	10	60	60	60	1555	0	15385	3715300000	219	2.07255	0.369009	0.530524	0.251452	23.6722	23.7297	23.3875	23.0688	23.1155	23.0135
P62277	RPS13		2.90962	0.527542	sp|P62277|RS13_HUMAN	sp|P62277|RS13_HUMAN	12	11	11	10	11	10	9	11	9	8	10	10	Color2 [A=255, R=169, G=169, B=169]	1	4							15	15	15	636	636	636	17222	0	95589	12804000000	256	2.90962	0.365548	0.527542	0.255506	26.3787	26.3285	26.4398	25.9334	25.7461	25.8849
P62280	RPS11		2.62413	0.523013	sp|P62280|RS11_HUMAN	sp|P62280|RS11_HUMAN	11	11	7	9	10	9	9	9	9	8	7	7	Color2 [A=255, R=169, G=169, B=169]	1	4							17	17	17	627	627	627	18431	0	13717	10529000000	237	2.62413	0.37116	0.523013	0.251891	26.1059	25.9344	26.0169	25.4325	25.4435	25.6121
Q07955	SRSF1		2.67936	0.521825	sp|Q07955|SRSF1_HUMAN	sp|Q07955|SRSF1_HUMAN	14	13	11	9	9	9	8	9	7	7	6	7	Color2 [A=255, R=169, G=169, B=169]	1	4							14	14	13	524	524	496	27744	0	80242	2161400000	175	2.67936	0.370081	0.521825	0.251648	24.6751	24.6301	24.8124	24.2631	24.0939	24.1951
P62753	RPS6		2.0703	0.512156	sp|P62753|RS6_HUMAN	sp|P62753|RS6_HUMAN	10	10	10	11	10	10	7	6	8	7	7	7	Color2 [A=255, R=169, G=169, B=169]	1	4							15	15	15	422	422	422	2868	0	13297	10284000000	243	2.0703	0.383464	0.512156	0.243166	26.0584	25.807	25.8925	25.2563	25.4618	25.5033
Q14978	NOLC1		3.71356	0.511634	sp|Q14978|NOLC1_HUMAN	sp|Q14978|NOLC1_HUMAN	28	27	30	20	24	23	17	17	19	14	15	15	Color2 [A=255, R=169, G=169, B=169]	1	4							22	22	22	276	276	276	73602	0	20512	7501800000	450	3.71356	0.368913	0.511634	0.250934	26.7044	26.6315	26.7396	26.1492	26.1677	26.2236
Q9NWH9	SLTM		2.48987	0.508259	sp|Q9NWH9|SLTM_HUMAN	sp|Q9NWH9|SLTM_HUMAN	10	8	9	7	7	8	10	9	9	8	9	8	Color2 [A=255, R=169, G=169, B=169]	1	4							19	19	19	224	224	224	11715	0	18468	1473300000	152	2.48987	0.383817	0.508259	0.244282	24.1595	24.1764	24.2996	23.7389	23.5731	23.7987
P84103	SRSF3		1.74546	0.505422	sp|P84103|SRSF3_HUMAN	sp|P84103|SRSF3_HUMAN	3	4	3	5	4	4	2	3	3	2	2	2	Color2 [A=255, R=169, G=169, B=169]	1	4							6	5	5	305	305	305	19329	0	21474	1524000000	76	1.74546	0.39312	0.505422	0.237226	24.0068	24.2434	24.3057	23.8645	23.5613	23.6138
Q14151	SAFB2		2.92777	0.49894	sp|Q14151|SAFB2_HUMAN	sp|Q14151|SAFB2_HUMAN	7	7	7	5	5	6	1	1	1	1	0	0	Color2 [A=255, R=169, G=169, B=169]	1	4							13	13	5	159	159	55	10747	0	60271	465740000	73	2.92777	0.381769	0.49894	0.242142	23.1957	23.2757	23.3221	22.8311	22.6721	22.7934
P62854	RPS26		2.24372	0.496068	sp|P62854|RS26_HUMAN;sp|Q5JNZ5|RS26L_HUMAN	sp|P62854|RS26_HUMAN;sp|Q5JNZ5|RS26L_HUMAN	3	3	3	3	4	4	2	1	1	1	1	1	Color2 [A=255, R=169, G=169, B=169]	1	4							3	3	3	313	313	313	13015	0	19427	1157600000	64	2.24372	0.392022	0.496068	0.237135	23.0077	23.1223	22.8643	22.5687	22.3958	22.5416
P62249	RPS16		3.99575	0.494762	sp|P62249|RS16_HUMAN	sp|P62249|RS16_HUMAN	10	9	10	12	9	10	9	9	9	10	9	9	Color2 [A=255, R=169, G=169, B=169]	1	4							13	13	13	589	589	589	16445	0	67418	10803000000	217	3.99575	0.383977	0.494762	0.243496	26.0543	26.0592	26.1289	25.6125	25.5447	25.6009
Q9UKV3	ACIN1		3.98418	0.493364	sp|Q9UKV3|ACINU_HUMAN	sp|Q9UKV3|ACINU_HUMAN	71	65	67	59	56	50	44	42	44	39	37	34	Color2 [A=255, R=169, G=169, B=169]	1	4							54	54	54	394	394	394	15186	0	32331	25763000000	911	3.98418	0.381842	0.493364	0.242793	28.4283	28.406	28.503	27.9273	27.96	27.9698
Q9Y3Y2	CHTOP		2.59757	0.49202	sp|Q9Y3Y2|CHTOP_HUMAN	sp|Q9Y3Y2|CHTOP_HUMAN	9	9	9	8	7	7	5	5	5	5	5	5	Color2 [A=255, R=169, G=169, B=169]	1	4							6	6	6	298	298	298	26396	0	10882	2019100000	118	2.59757	0.393888	0.49202	0.237346	24.4936	24.5292	24.5865	24.0921	23.9106	24.1305
P23284	PPIB		0.404408	0.479531	sp|P23284|PPIB_HUMAN	sp|P23284|PPIB_HUMAN	1	1	2	1	1	1	2	2	2	1	1	2	Color2 [A=255, R=169, G=169, B=169]	1	4							12	12	12	481	481	481	23742	0	31592	298410000	57	0.404408	0.446791	0.479531	0.191611	20.4608	20.3437	21.4923	20.9583	20.0894	19.8105
Q9NY12	GAR1		2.37954	0.476212	sp|Q9NY12|GAR1_HUMAN	sp|Q9NY12|GAR1_HUMAN	5	2	2	2	3	2	4	2	2	2	3	2	Color2 [A=255, R=169, G=169, B=169]	1	4							6	6	6	313	313	313	22348	0	20941	885210000	62	2.37954	0.407381	0.476212	0.228844	23.1745	23.1658	23.0287	22.6044	22.7758	22.5602
Q92522	H1FX		3.8469	0.470284	sp|Q92522|H1X_HUMAN	sp|Q92522|H1X_HUMAN	8	7	6	5	6	5	6	6	6	5	5	4	Color2 [A=255, R=169, G=169, B=169]	1	4							6	6	6	268	268	268	22487	0	63137	2311300000	132	3.8469	0.401989	0.470284	0.231315	24.6217	24.7236	24.658	24.205	24.2177	24.1697
Q9BZJ0	CRNKL1		1.37161	0.467424	sp|Q9BZJ0|CRNL1_HUMAN	sp|Q9BZJ0|CRNL1_HUMAN	7	8	9	5	6	7	8	9	9	6	6	7	Color2 [A=255, R=169, G=169, B=169]	1	4							23	23	23	317	317	317	10045	0	63193	608260000	104	1.37161	0.414345	0.467424	0.216487	23.1729	23.2077	23.379	23.0729	22.6864	22.598
Q9BXP5	SRRT		2.46512	0.462826	sp|Q9BXP5|SRRT_HUMAN	sp|Q9BXP5|SRRT_HUMAN	23	21	18	17	19	17	21	19	18	17	18	16	Color2 [A=255, R=169, G=169, B=169]	1	4							45	45	45	459	459	459	10067	0	32331	7641800000	406	2.46512	0.414572	0.462826	0.223096	25.67	25.5985	25.6894	25.0706	25.1885	25.3104
Q9Y2W1	THRAP3		2.25802	0.460178	sp|Q9Y2W1|TR150_HUMAN	sp|Q9Y2W1|TR150_HUMAN	9	9	8	6	10	7	10	9	9	6	9	8	Color2 [A=255, R=169, G=169, B=169]	1	4							24	24	24	294	294	294	10866	0	10939	1821100000	192	2.25802	0.412516	0.460178	0.220762	24.0544	24.1545	24.2746	23.6535	23.6378	23.8118
Q13595	TRA2A		1.60677	0.459426	sp|Q13595|TRA2A_HUMAN	sp|Q13595|TRA2A_HUMAN	5	5	5	4	3	2	4	4	5	4	3	2	Color2 [A=255, R=169, G=169, B=169]	1	4							10	8	8	454	383	383	32688	0	44636	670510000	59	1.60677	0.414688	0.459426	0.215593	23.2267	23.4215	23.0733	22.9407	22.7447	22.6577
Q9NR30	DDX21		4.46775	0.45721	sp|Q9NR30|DDX21_HUMAN	sp|Q9NR30|DDX21_HUMAN	118	117	112	111	108	106	49	50	49	47	46	48	Color2 [A=255, R=169, G=169, B=169]	1	4							63	63	61	667	667	632	87343	0	32331	131640000000	2275	4.46775	0.410323	0.45721	0.226072	30.2481	30.3129	30.3135	29.8369	29.8423	29.8237
P23396	RPS3		3.95207	0.451216	sp|P23396|RS3_HUMAN	sp|P23396|RS3_HUMAN	25	22	26	21	18	22	18	16	18	15	14	17	Color2 [A=255, R=169, G=169, B=169]	1	4							25	25	25	84	84	84	26688	0	27804	23794000000	521	3.95207	0.412486	0.451216	0.22229	27.1745	27.1985	27.2306	26.7439	26.796	26.7099
P67870	CSNK2B		2.31168	0.443874	sp|P67870|CSK2B_HUMAN	sp|P67870|CSK2B_HUMAN	6	8	7	7	6	5	5	5	5	5	4	4	Color2 [A=255, R=169, G=169, B=169]	1	4							10	10	10	512	512	512	24942	0	61408	2330800000	126	2.31168	0.415737	0.443874	0.213528	24.67	24.7647	24.7487	24.1887	24.4276	24.2354
P05204	HMGN2		2.80194	0.44113	sp|P05204|HMGN2_HUMAN;sp|Q15651|HMGN3_HUMAN	sp|P05204|HMGN2_HUMAN;sp|Q15651|HMGN3_HUMAN	6	6	6	5	5	6	3	3	3	3	3	3	Color2 [A=255, R=169, G=169, B=169]	1	4							3	3	3	167	167	167	93926	0	14384	955240000	102	2.80194	0.416148	0.44113	0.214375	23.5207	23.5822	23.5863	23.0868	23.2275	23.0516
P25398	RPS12		0.96967	0.432208	sp|P25398|RS12_HUMAN	sp|P25398|RS12_HUMAN	3	3	4	2	4	2	3	4	4	2	3	2	Color2 [A=255, R=169, G=169, B=169]	1	4							7	7	7	659	659	659	14515	0	14119	3099600000	116	0.96967	0.44801	0.432208	0.195676	23.6499	23.9875	24.216	23.3935	23.7763	23.3871
P61247	RPS3A		3.15424	0.432002	sp|P61247|RS3A_HUMAN	sp|P61247|RS3A_HUMAN	29	29	25	24	26	25	14	16	14	15	15	14	Color2 [A=255, R=169, G=169, B=169]	1	4							25	25	25	693	693	693	29945	0	32331	24199000000	565	3.15424	0.419318	0.432002	0.211171	27.3336	27.2494	27.2418	26.8881	26.7739	26.8668
P62316	SNRPD2		0.916189	0.431595	sp|P62316|SMD2_HUMAN	sp|P62316|SMD2_HUMAN	5	7	6	4	6	5	5	7	6	4	6	5	Color2 [A=255, R=169, G=169, B=169]	1	4							8	8	8	593	593	593	13527	0	40265	1220700000	102	0.916189	0.447396	0.431595	0.194414	24.5715	23.9123	24.1089	23.9359	23.5861	23.776
P51825	AFF1		2.22564	0.408621	sp|P51825|AFF1_HUMAN	sp|P51825|AFF1_HUMAN	22	19	19	14	16	14	20	16	17	14	15	15	Color2 [A=255, R=169, G=169, B=169]	1	4							43	43	43	45	45	45	13142	0	24102	3151500000	313	2.22564	0.448466	0.408621	0.196774	25.0658	25.1156	25.1969	24.5915	24.7442	24.8167
P46087	NOP2		2.79967	0.408306	sp|P46087|NOP2_HUMAN	sp|P46087|NOP2_HUMAN	27	26	31	22	20	20	22	23	25	20	17	19	Color2 [A=255, R=169, G=169, B=169]	1	4							39	39	39	501	501	501	89301	0	25088	9434600000	546	2.79967	0.446271	0.408306	0.198832	26.3889	26.3649	26.4627	25.9339	25.9741	26.0836
P62263	RPS14		1.91019	0.406247	sp|P62263|RS14_HUMAN	sp|P62263|RS14_HUMAN	6	7	6	7	6	5	6	6	6	5	5	5	Color2 [A=255, R=169, G=169, B=169]	1	4							11	11	11	702	702	702	16273	0	18923	6042900000	169	1.91019	0.445506	0.406247	0.194033	25.1161	24.9523	25.0943	24.4914	24.7204	24.7322
Q9NW13	RBM28		2.31967	0.402627	sp|Q9NW13|RBM28_HUMAN	sp|Q9NW13|RBM28_HUMAN	17	18	20	12	14	14	15	16	17	11	15	12	Color2 [A=255, R=169, G=169, B=169]	1	4							34	34	34	42	42	42	85737	0	18244	5435700000	414	2.31967	0.446255	0.402627	0.194404	25.3765	25.318	25.2932	24.8008	24.9515	25.0276
P62851	RPS25		1.92056	0.399173	sp|P62851|RS25_HUMAN	sp|P62851|RS25_HUMAN	6	6	6	5	6	6	5	5	5	5	5	5	Color2 [A=255, R=169, G=169, B=169]	1	4							6	6	6	408	408	408	13742	0	33609	5256200000	133	1.92056	0.447437	0.399173	0.190861	25.0845	25.3404	25.324	24.8156	24.9283	24.8075
P46782	RPS5		2.34176	0.397612	sp|P46782|RS5_HUMAN	sp|P46782|RS5_HUMAN	18	17	19	15	11	12	10	11	10	8	7	8	Color2 [A=255, R=169, G=169, B=169]	1	4							14	14	14	554	554	554	22876	0	1422	6014400000	340	2.34176	0.449279	0.397612	0.192155	25.0699	25.2518	25.1216	24.7469	24.8265	24.677
Q13243	SRSF5		2.1606	0.39339	sp|Q13243|SRSF5_HUMAN	sp|Q13243|SRSF5_HUMAN	5	5	6	4	4	4	4	4	5	4	4	4	Color2 [A=255, R=169, G=169, B=169]	1	4							9	8	8	301	268	268	31263	0	45838	931360000	94	2.1606	0.449253	0.39339	0.189412	22.7319	22.7391	22.8393	22.3211	22.5132	22.2958
Q8IVI9	NOSTRIN		1.06426	0.388573	sp|Q8IVI9|NOSTN_HUMAN	sp|Q8IVI9|NOSTN_HUMAN	8	9	6	8	8	6	8	8	8	9	8	7	Color2 [A=255, R=169, G=169, B=169]	1	4							21	21	21	512	512	512	57659	0	16142	1915400000	140	1.06426	0.47185	0.388573	0.178935	24.3811	24.3873	24.403	24.2801	24.0364	23.6891
P62701	RPS4X		2.04934	0.379279	sp|P62701|RS4X_HUMAN;sp|Q8TD47|RS4Y2_HUMAN;sp|P22090|RS4Y1_HUMAN	sp|P62701|RS4X_HUMAN	28	27	29	28	25	25	16	16	15	17	17	16	Color2 [A=255, R=169, G=169, B=169]	1	4							25	25	25	70	70	70	29597	0	17003	24436000000	618	2.04934	0.4659	0.379279	0.182369	27.0509	27.1391	27.3202	26.7834	26.8081	26.7808
P68400	CSNK2A1		0.473084	0.375345	sp|P68400|CSK21_HUMAN;sp|Q8NEV1|CSK23_HUMAN	sp|P68400|CSK21_HUMAN;sp|Q8NEV1|CSK23_HUMAN	29	31	28	24	22	22	17	16	17	16	15	17	Color2 [A=255, R=169, G=169, B=169]	1	4							20	20	20	56	56	56	45143	0	32331	12288000000	412	0.473084	0.515796	0.375345	0.160135	27.2879	27.198	26.5524	26.9501	26.8283	26.1338
P62241	RPS8		1.95573	0.361305	sp|P62241|RS8_HUMAN	sp|P62241|RS8_HUMAN	15	15	14	13	10	13	9	10	9	9	9	9	Color2 [A=255, R=169, G=169, B=169]	1	4							15	15	15	591	591	591	24205	0	19543	16012000000	305	1.95573	0.484794	0.361305	0.173635	26.3367	26.5836	26.3635	26.107	26.0511	26.0418
P62266	RPS23		2.61371	0.355872	sp|P62266|RS23_HUMAN	sp|P62266|RS23_HUMAN	8	8	8	8	7	5	6	5	6	6	6	4	Color2 [A=255, R=169, G=169, B=169]	1	4							8	8	8	497	497	497	15807	0	32501	4342500000	151	2.61371	0.484673	0.355872	0.173403	24.4411	24.4183	24.5049	24.098	24.178	24.0207
O00468	AGRN		0.246776	0.350808	sp|O00468|AGRIN_HUMAN	sp|O00468|AGRIN_HUMAN	4	2	2	1	0	2	4	2	3	1	1	2	Color2 [A=255, R=169, G=169, B=169]	1	4							9	9	9	55	55	55	21723	0	20383	76658000	23	0.246776	0.558741	0.350808	0.136911	20.8676	21.031	20.862	21.6389	19.7491	20.3202
Q5SSJ5	HP1BP3		1.74604	0.347949	sp|Q5SSJ5|HP1B3_HUMAN	sp|Q5SSJ5|HP1B3_HUMAN	33	33	30	28	24	25	21	19	19	17	15	17	Color2 [A=255, R=169, G=169, B=169]	1	4							28	28	28	492	492	492	61206	0	22148	12393000000	617	1.74604	0.501612	0.347949	0.166496	26.7516	26.8195	26.8764	26.4272	26.3501	26.6263
Q9HCS7	XAB2		1.50681	0.343305	sp|Q9HCS7|SYF1_HUMAN	sp|Q9HCS7|SYF1_HUMAN	8	10	9	8	7	6	10	13	10	8	8	6	Color2 [A=255, R=169, G=169, B=169]	1	4							23	23	23	387	387	387	10001	0	10824	872850000	141	1.50681	0.508185	0.343305	0.163062	23.5282	23.7817	23.6279	23.3598	23.1534	23.3945
P62847	RPS24		1.28979	0.33731	sp|P62847|RS24_HUMAN	sp|P62847|RS24_HUMAN	7	6	6	6	6	5	4	4	4	4	4	4	Color2 [A=255, R=169, G=169, B=169]	1	4							7	7	7	376	376	376	15423	0	64209	2564300000	152	1.28979	0.516734	0.33731	0.158913	23.8032	23.7325	23.4809	23.26	23.262	23.4827
Q9NQ55	PPAN		0.44531	0.336636	sp|Q9NQ55|SSF1_HUMAN	sp|Q9NQ55|SSF1_HUMAN	1	0	1	1	1	1	3	0	1	2	2	2	Color2 [A=255, R=169, G=169, B=169]	1	4							15	15	15	378	378	378	53193	0	70258	1057200000	96	0.44531	0.546936	0.336636	0.144796	20.3509	21.2276	20.4353	20.5936	20.3854	20.0249
P13010	XRCC5		1.35223	0.333972	sp|P13010|XRCC5_HUMAN	sp|P13010|XRCC5_HUMAN	21	20	21	20	16	15	17	17	17	18	15	14	Color2 [A=255, R=169, G=169, B=169]	1	4							34	34	34	581	581	581	82704	0	32331	5186800000	409	1.35223	0.517144	0.333972	0.157873	25.4103	25.4941	25.4137	25.1868	25.2457	24.8837
Q9NW64	RBM22		1.98374	0.329625	sp|Q9NW64|RBM22_HUMAN	sp|Q9NW64|RBM22_HUMAN	4	4	4	4	4	3	6	4	4	5	5	4	Color2 [A=255, R=169, G=169, B=169]	1	4							9	9	9	264	264	264	46895	0	50039	357200000	56	1.98374	0.517395	0.329625	0.159057	22.5629	22.7135	22.7555	22.2853	22.4292	22.3284
Q09161	NCBP1		2.79869	0.321944	sp|Q09161|NCBP1_HUMAN	sp|Q09161|NCBP1_HUMAN	13	14	11	10	10	10	10	10	9	10	9	10	Color2 [A=255, R=169, G=169, B=169]	1	4							33	33	33	597	597	597	91838	0	21296	3414500000	251	2.79869	0.516201	0.321944	0.157643	24.8031	24.7333	24.6871	24.4697	24.3995	24.3885
P62269	RPS18		2.24672	0.320799	sp|P62269|RS18_HUMAN	sp|P62269|RS18_HUMAN	14	18	16	12	13	10	9	11	11	8	8	7	Color2 [A=255, R=169, G=169, B=169]	1	4							18	18	18	638	638	638	17718	0	14339	10779000000	308	2.24672	0.520526	0.320799	0.155778	25.884	25.9701	26.0666	25.6192	25.6326	25.7066
P62244	RPS15A		1.14849	0.311646	sp|P62244|RS15A_HUMAN	sp|P62244|RS15A_HUMAN	3	5	4	7	5	3	2	4	3	5	4	3	Color2 [A=255, R=169, G=169, B=169]	1	4							11	11	11	738	738	738	14839	0	25096	6653600000	149	1.14849	0.545716	0.311646	0.146477	23.5673	23.8833	23.8049	23.5025	23.5464	23.2717
P62318	SNRPD3		0.561545	0.310338	sp|P62318|SMD3_HUMAN	sp|P62318|SMD3_HUMAN	5	5	5	6	7	6	5	3	4	4	4	4	Color2 [A=255, R=169, G=169, B=169]	1	4							5	5	5	532	532	532	13916	0	82159	1463100000	90	0.561545	0.55734	0.310338	0.138219	24.5768	23.7938	24.0047	23.9622	23.7464	23.7357
P11021	HSPA5		1.87441	0.302445	sp|P11021|GRP78_HUMAN	sp|P11021|GRP78_HUMAN	12	16	13	15	11	13	12	15	15	14	13	13	Color2 [A=255, R=169, G=169, B=169]	1	4							29	28	28	454	454	454	72332	0	17115	3557300000	303	1.87441	0.544547	0.302445	0.146005	24.7494	24.9246	24.8575	24.6159	24.4463	24.562
O76021	RSL1D1		2.81539	0.292852	sp|O76021|RL1D1_HUMAN	sp|O76021|RL1D1_HUMAN	19	18	19	20	21	21	18	18	17	17	18	18	Color2 [A=255, R=169, G=169, B=169]	1	4							30	30	30	52	52	52	54972	0	31704	7512900000	455	2.81539	0.546698	0.292852	0.143694	25.6881	25.6385	25.7154	25.3369	25.4428	25.3837
P38159	RBMX		2.03358	0.287949	sp|P38159|RBMX_HUMAN;sp|O75526|RMXL2_HUMAN	sp|P38159|RBMX_HUMAN	21	21	22	20	22	21	4	5	5	5	5	4	Color2 [A=255, R=169, G=169, B=169]	1	4							23	23	8	524	524	148	42331	0	17383	6904800000	364	2.03358	0.554145	0.287949	0.139702	26.4591	26.5934	26.5082	26.2898	26.1393	26.2677
Q9BSC4	NOL10		0.577714	0.287306	sp|Q9BSC4|NOL10_HUMAN	sp|Q9BSC4|NOL10_HUMAN	3	3	4	1	2	1	3	3	4	1	3	2	Color2 [A=255, R=169, G=169, B=169]	1	4							10	10	10	179	179	179	80301	0	25864	160000000	38	0.577714	0.567447	0.287306	0.129328	21.3101	21.4536	21.1608	20.6715	21.3806	21.0105
Q9H307	PNN		3.18882	0.286167	sp|Q9H307|PININ_HUMAN	sp|Q9H307|PININ_HUMAN	47	44	45	42	40	42	29	28	29	25	24	26	Color2 [A=255, R=169, G=169, B=169]	1	4							37	37	37	439	439	439	81613	0	32331	16519000000	595	3.18882	0.551439	0.286167	0.140991	27.9067	27.9554	27.9604	27.6784	27.6062	27.6794
Q96DI7	SNRNP40		1.38965	0.283407	sp|Q96DI7|SNR40_HUMAN	sp|Q96DI7|SNR40_HUMAN	9	7	7	7	10	6	8	8	7	6	9	7	Color2 [A=255, R=169, G=169, B=169]	1	4							14	14	14	496	496	496	3931	0	25359	2211100000	129	1.38965	0.559376	0.283407	0.135269	24.8611	24.688	24.7415	24.3205	24.5732	24.5466
Q14684	RRP1B		2.40385	0.282822	sp|Q14684|RRP1B_HUMAN	sp|Q14684|RRP1B_HUMAN	36	35	37	28	29	31	27	27	28	23	22	23	Color2 [A=255, R=169, G=169, B=169]	1	4							38	38	38	544	544	544	84427	0	32331	8030800000	590	2.40385	0.556659	0.282822	0.138141	26.5951	26.5993	26.7255	26.3783	26.3766	26.3165
Q96QD9	FYTTD1		0.576355	0.280876	sp|Q96QD9|UIF_HUMAN	sp|Q96QD9|UIF_HUMAN	4	4	4	5	5	4	5	6	6	7	7	5	Color2 [A=255, R=169, G=169, B=169]	1	4							8	8	8	314	314	314	35818	0	54128	529620000	52	0.576355	0.572697	0.280876	0.126691	23.6095	22.9673	22.9757	22.957	22.9347	22.8181
P12956	XRCC6		2.25447	0.280736	sp|P12956|XRCC6_HUMAN	sp|P12956|XRCC6_HUMAN	24	21	23	23	23	19	18	14	15	18	18	13	Color2 [A=255, R=169, G=169, B=169]	1	4							33	33	33	547	547	547	69842	0	29157	5075700000	428	2.25447	0.55745	0.280736	0.136833	25.5865	25.5125	25.5656	25.2753	25.3545	25.1927
O43660	PLRG1		1.5938	0.261087	sp|O43660|PLRG1_HUMAN	sp|O43660|PLRG1_HUMAN	13	13	11	10	10	10	9	9	9	8	9	8	Color2 [A=255, R=169, G=169, B=169]	1	4							19	19	19	56	56	56	57193	0	19764	1905900000	203	1.5938	0.575007	0.261087	0.125816	24.3446	24.4296	24.3282	24.1126	24.2214	23.9852
Q53F19	NCBP3		1.23082	0.248548	sp|Q53F19|NCBP3_HUMAN	sp|Q53F19|NCBP3_HUMAN	3	3	4	3	3	5	3	3	4	3	3	5	Color2 [A=255, R=169, G=169, B=169]	1	4							11	11	11	24	24	24	70592	0	46457	392510000	50	1.23082	0.59481	0.248548	0.118647	22.4264	22.266	22.31	21.9836	22.0255	22.2476
P18583	SON		1.25662	0.243453	sp|P18583|SON_HUMAN	sp|P18583|SON_HUMAN	39	45	33	37	38	36	36	35	27	33	34	33	Color2 [A=255, R=169, G=169, B=169]	1	4							45	45	45	296	296	296	26383	0	30707	7344600000	566	1.25662	0.599	0.243453	0.116433	26.7627	26.758	26.4889	26.4439	26.4132	26.4221
Q6PJT7	ZC3H14		0.990827	0.208764	sp|Q6PJT7|ZC3HE_HUMAN	sp|Q6PJT7|ZC3HE_HUMAN	16	18	18	15	11	15	15	18	18	15	11	15	Color2 [A=255, R=169, G=169, B=169]	1	4							31	31	31	569	569	569	82875	0	18032	2570500000	223	0.990827	0.657957	0.208764	0.0994684	25.1811	25.3761	25.4485	25.0995	25.042	25.238
P55081	MFAP1		0.972042	0.208263	sp|P55081|MFAP1_HUMAN	sp|P55081|MFAP1_HUMAN	4	4	5	4	3	5	5	5	6	5	4	5	Color2 [A=255, R=169, G=169, B=169]	1	4							9	9	9	267	267	267	51958	0	15429	931780000	109	0.972042	0.656961	0.208263	0.0991549	23.2733	23.0335	23.0185	22.8132	22.8794	23.0078
P62304	SNRPE		0.691009	0.208117	sp|P62304|RUXE_HUMAN	sp|P62304|RUXE_HUMAN	1	1	1	1	0	1	2	2	2	2	2	2	Color2 [A=255, R=169, G=169, B=169]	1	4							2	2	2	25	25	25	10803	0	66779	486180000	13	0.691009	0.660103	0.208117	0.0973817	22.6515	22.9472	22.7905	22.429	22.5435	22.7924
O60832	DKC1		1.96135	0.198554	sp|O60832|DKC1_HUMAN	sp|O60832|DKC1_HUMAN	27	28	27	23	25	26	19	19	17	16	18	19	Color2 [A=255, R=169, G=169, B=169]	1	4							29	29	29	551	551	551	57673	0	32331	8414700000	436	1.96135	0.659863	0.198554	0.0971282	26.6938	26.6725	26.7856	26.5726	26.5011	26.4825
P55769	SNU13		0.929996	0.195237	sp|P55769|NH2L1_HUMAN	sp|P55769|NH2L1_HUMAN	3	2	4	2	3	3	4	3	4	3	4	4	Color2 [A=255, R=169, G=169, B=169]	1	4							5	5	5	398	398	398	14173	0	17244	432470000	36	0.929996	0.676393	0.195237	0.0930531	23.1262	22.8146	23.0707	22.8188	22.7693	22.8378
O60508	CDC40		0.569746	0.193103	sp|O60508|PRP17_HUMAN	sp|O60508|PRP17_HUMAN	3	3	4	2	2	2	4	3	5	2	2	2	Color2 [A=255, R=169, G=169, B=169]	1	4							7	7	7	173	173	173	65521	0	36854	225480000	36	0.569746	0.69046	0.193103	0.0897858	21.8493	22.0225	21.5934	21.6665	21.7527	21.4666
Q8NI27	THOC2		0.27865	0.192493	sp|Q8NI27|THOC2_HUMAN	sp|Q8NI27|THOC2_HUMAN	25	24	23	32	27	26	21	22	20	29	24	23	Color2 [A=255, R=169, G=169, B=169]	1	4							55	55	55	401	401	401	18277	0	2956	5231800000	496	0.27865	0.71065	0.192493	0.0845097	25.5946	25.4435	25.5822	25.632	24.8008	25.6102
P62314	SNRPD1		1.89954	0.190475	sp|P62314|SMD1_HUMAN	sp|P62314|SMD1_HUMAN	3	4	3	4	3	4	3	3	3	3	3	3	Color2 [A=255, R=169, G=169, B=169]	1	4							3	3	3	37	37	37	13281	0	19301	1010000000	66	1.89954	0.677576	0.190475	0.0931758	23.6814	23.6556	23.646	23.3865	23.4968	23.5283
Q14103	HNRNPD		0.154653	0.175279	sp|Q14103|HNRPD_HUMAN	sp|Q14103|HNRPD_HUMAN	5	3	5	5	3	3	3	1	3	3	1	1	Color2 [A=255, R=169, G=169, B=169]	1	4							12	12	11	338	338	315	38434	0	43459	491700000	98	0.154653	0.747118	0.175279	0.0723152	21.9538	21.0615	22.0225	22.0753	21.2995	21.1371
O75533	SF3B1		3.40677	0.174327	sp|O75533|SF3B1_HUMAN	sp|O75533|SF3B1_HUMAN	46	51	49	58	57	55	38	42	42	42	41	40	Color2 [A=255, R=169, G=169, B=169]	1	4							59	59	59	577	577	577	14583	0	32331	10711000000	827	3.40677	0.705602	0.174327	0.0864763	27.1523	27.1594	27.1214	26.9619	26.9568	26.9914
P63162	SNRPN		0.944328	0.173908	sp|P63162|RSMN_HUMAN;sp|P14678|RSMB_HUMAN	sp|P63162|RSMN_HUMAN;sp|P14678|RSMB_HUMAN	4	8	8	6	6	5	3	5	5	4	4	3	Color2 [A=255, R=169, G=169, B=169]	1	4							6	6	6	246	246	246	24614	0	19453	1166800000	108	0.944328	0.715225	0.173908	0.0833632	23.6545	23.8123	23.9222	23.5483	23.6548	23.6643
P17096	HMGA1		0.410874	0.173724	sp|P17096|HMGA1_HUMAN	sp|P17096|HMGA1_HUMAN	3	3	3	3	4	4	4	4	2	2	3	3	Color2 [A=255, R=169, G=169, B=169]	1	4							5	5	5	411	411	411	11676	0	84572	1106000000	65	0.410874	0.726971	0.173724	0.0797034	24.3819	24.4981	23.9566	24.0716	24.0007	24.2431
Q9Y2R4	DDX52		0.798039	0.166622	sp|Q9Y2R4|DDX52_HUMAN	sp|Q9Y2R4|DDX52_HUMAN	9	7	8	4	7	6	8	7	8	6	8	7	Color2 [A=255, R=169, G=169, B=169]	1	4							17	17	17	372	372	372	67497	0	90664	854070000	139	0.798039	0.72623	0.166622	0.0794772	23.3005	23.342	23.4435	23.2478	23.3122	23.0262
Q01081	U2AF1		0.214301	0.164512	sp|Q01081|U2AF1_HUMAN;sp|P0DN76|U2AF5_HUMAN;sp|Q8WU68|U2AF4_HUMAN	sp|Q01081|U2AF1_HUMAN;sp|P0DN76|U2AF5_HUMAN	4	3	3	4	2	2	4	3	3	4	2	2	Color2 [A=255, R=169, G=169, B=169]	1	4							6	6	6	279	279	279	27872	0	32891	197910000	59	0.214301	0.749383	0.164512	0.0715834	21.6573	21.786	21.478	22.0378	21.2726	21.1173
Q13573	SNW1		1.55065	0.160074	sp|Q13573|SNW1_HUMAN	sp|Q13573|SNW1_HUMAN	13	12	14	10	12	11	14	13	15	11	14	13	Color2 [A=255, R=169, G=169, B=169]	1	4							20	20	20	476	476	476	61494	0	99502	1451000000	158	1.55065	0.731083	0.160074	0.078178	24.3851	24.51	24.4145	24.2185	24.3049	24.3061
Q6P2Q9	PRPF8		1.48198	0.15767	sp|Q6P2Q9|PRP8_HUMAN	sp|Q6P2Q9|PRP8_HUMAN	143	136	136	142	128	121	90	92	82	92	85	84	Color2 [A=255, R=169, G=169, B=169]	1	4							130	130	130	624	624	624	2736	0	32331	36687000000	2243	1.48198	0.73516	0.15767	0.0769382	28.6834	28.7461	28.7871	28.5757	28.5166	28.6514
Q9NYF8	BCLAF1		0.362881	0.154722	sp|Q9NYF8|BCLF1_HUMAN	sp|Q9NYF8|BCLF1_HUMAN	3	4	4	3	4	2	3	4	3	3	4	2	Color2 [A=255, R=169, G=169, B=169]	1	4							11	11	11	157	157	157	10612	0	35101	440660000	84	0.362881	0.748049	0.154722	0.0710403	21.6982	22.1187	21.8527	21.604	21.9926	21.6087
Q49A26	GLYR1		0.913545	0.153147	sp|Q49A26|GLYR1_HUMAN	sp|Q49A26|GLYR1_HUMAN	12	12	16	13	13	16	11	12	14	10	9	12	Color2 [A=255, R=169, G=169, B=169]	1	4							21	21	21	519	519	519	60556	0	1743	3751100000	279	0.913545	0.746017	0.153147	0.0736895	25.0728	25.1732	25.1589	24.868	24.9631	25.1143
P22626	HNRNPA2B1		1.16479	0.14997	sp|P22626|ROA2_HUMAN	sp|P22626|ROA2_HUMAN	15	17	13	17	16	15	11	12	10	12	11	12	Color2 [A=255, R=169, G=169, B=169]	1	4							17	17	17	516	516	516	37429	0	1912	5612100000	321	1.16479	0.746314	0.14997	0.072782	25.4272	25.5961	25.5764	25.3272	25.4217	25.4008
O60306	AQR		0.604195	0.149803	sp|O60306|AQR_HUMAN	sp|O60306|AQR_HUMAN	13	14	8	14	14	9	14	17	10	13	12	11	Color2 [A=255, R=169, G=169, B=169]	1	4							37	36	36	369	364	364	17129	0	15764	1320300000	180	0.604195	0.746522	0.149803	0.07096	24.1309	24.084	24.1917	24.0807	24.1037	23.7729
P50750	CDK9		0.767925	0.149485	sp|P50750|CDK9_HUMAN	sp|P50750|CDK9_HUMAN	6	6	5	5	4	4	6	6	5	5	4	5	Color2 [A=255, R=169, G=169, B=169]	1	4							9	9	9	309	309	309	42777	0	58418	580160000	76	0.767925	0.747844	0.149485	0.0715371	22.7841	22.9964	22.9972	22.8339	22.8286	22.6669
Q14562	DHX8		0.407596	0.124194	sp|Q14562|DHX8_HUMAN	sp|Q14562|DHX8_HUMAN	4	4	5	4	4	3	3	3	4	4	4	3	Color2 [A=255, R=169, G=169, B=169]	1	4							24	23	22	268	261	253	13931	0	82798	610600000	103	0.407596	0.799038	0.124194	0.0583263	22.4002	22.3284	22.6346	22.342	22.4805	22.168
Q96A72	MAGOHB		0.950935	0.122082	sp|Q96A72|MGN2_HUMAN	sp|Q96A72|MGN2_HUMAN	9	10	9	8	10	9	1	1	1	1	1	1	Color2 [A=255, R=169, G=169, B=169]	1	4							8	8	1	547	547	61	17276	0	98633	1995300000	110	0.950935	0.796429	0.122082	0.059261	25.2018	25.055	25.0068	24.991	24.9472	24.959
Q15393	SF3B3		1.4053	0.110452	sp|Q15393|SF3B3_HUMAN	sp|Q15393|SF3B3_HUMAN	47	45	45	43	43	40	38	33	35	29	33	29	Color2 [A=255, R=169, G=169, B=169]	1	4							43	43	43	408	408	408	13558	0	32331	8660900000	678	1.4053	0.812747	0.110452	0.0542329	26.9207	26.8449	26.8118	26.7243	26.7823	26.7394
P51991	HNRNPA3		1.04413	0.0896962	sp|P51991|ROA3_HUMAN	sp|P51991|ROA3_HUMAN	11	12	10	12	13	13	10	10	7	10	9	9	Color2 [A=255, R=169, G=169, B=169]	1	4							22	22	22	495	495	495	39594	0	26832	5256500000	289	1.04413	0.854279	0.0896962	0.0439611	25.1983	25.27	25.2898	25.1208	25.1489	25.2192
Q13435	SF3B2		0.696299	0.0849266	sp|Q13435|SF3B2_HUMAN	sp|Q13435|SF3B2_HUMAN	25	25	27	29	26	27	24	23	25	23	24	25	Color2 [A=255, R=169, G=169, B=169]	1	4							35	35	35	491	491	491	10023	0	28555	4956800000	394	0.696299	0.866895	0.0849266	0.0413151	26.1276	26.2237	26.1743	26.1415	25.994	26.1352
Q2TAY7	SMU1		0.255098	0.0810509	sp|Q2TAY7|SMU1_HUMAN	sp|Q2TAY7|SMU1_HUMAN	8	9	7	10	8	8	7	11	6	10	9	8	Color2 [A=255, R=169, G=169, B=169]	1	4							18	18	18	48	48	48	57543	0	13486	1616300000	133	0.255098	0.877222	0.0810509	0.0381194	24.2696	24.5259	24.4738	24.5228	24.322	24.1813
Q1KMD3	HNRNPUL2		0.264678	0.0576331	sp|Q1KMD3|HNRL2_HUMAN	sp|Q1KMD3|HNRL2_HUMAN	18	15	17	19	21	17	15	16	14	17	20	17	Color2 [A=255, R=169, G=169, B=169]	1	4							29	29	29	469	469	469	85104	0	21207	2303300000	249	0.264678	0.919992	0.0576331	0.027616	24.9942	24.9715	24.9105	24.7367	24.9601	25.0065
P38919	EIF4A3		0.876936	0.0526867	sp|P38919|IF4A3_HUMAN	sp|P38919|IF4A3_HUMAN	40	42	41	45	46	46	20	19	19	20	21	21	Color2 [A=255, R=169, G=169, B=169]	1	4							27	27	24	652	652	591	46871	0	2659	16286000000	573	0.876936	0.926129	0.0526867	0.02598	27.8454	27.8297	27.8349	27.8388	27.7622	27.7509
P07910	HNRNPC		0.35092	0.0429675	sp|P07910|HNRPC_HUMAN;sp|P0DMR1|HNRC4_HUMAN;sp|O60812|HNRC1_HUMAN;sp|B7ZW38|HNRC3_HUMAN;sp|B2RXH8|HNRC2_HUMAN;sp|Q86SE5|RALYL_HUMAN	sp|P07910|HNRPC_HUMAN	21	21	22	21	23	21	11	10	10	11	12	11	Color2 [A=255, R=169, G=169, B=169]	1	4							15	15	15	451	451	451	3367	0	85159	8883500000	298	0.35092	0.935079	0.0429675	0.020951	26.7923	26.8281	26.8357	26.7648	26.6967	26.8656
Q99459	CDC5L		0.335165	0.0419769	sp|Q99459|CDC5L_HUMAN	sp|Q99459|CDC5L_HUMAN	24	26	26	26	25	22	20	21	23	25	24	22	Color2 [A=255, R=169, G=169, B=169]	1	4							40	40	40	581	581	581	9225	0	32331	7060000000	494	0.335165	0.934073	0.0419769	0.0204598	26.1335	26.2194	26.1545	26.1299	26.0483	26.2033
P07900	HSP90AA1		0.0937291	0.0373529	sp|P07900|HS90A_HUMAN;sp|Q58FG1|HS904_HUMAN	sp|P07900|HS90A_HUMAN	3	2	5	2	2	2	3	2	4	2	2	2	Color2 [A=255, R=169, G=169, B=169]	1	4							21	11	9	314	164	13	84659	0	51978	383200000	66	0.0937291	0.9469	0.0373529	0.017436	22.0344	21.6137	21.8892	21.9171	21.833	21.6752
P19338	NCL		0.296622	0.0334835	sp|P19338|NUCL_HUMAN	sp|P19338|NUCL_HUMAN	33	27	29	30	34	31	23	21	20	22	22	21	Color2 [A=255, R=169, G=169, B=169]	1	4							37	37	37	375	375	375	76613	0	32331	39630000000	837	0.296622	0.950795	0.0334835	0.0163671	27.4176	27.4665	27.553	27.4034	27.4506	27.4826
Q15717	ELAVL1		0.293154	0.0308844	sp|Q15717|ELAV1_HUMAN	sp|Q15717|ELAV1_HUMAN	5	4	7	4	4	4	5	5	6	4	4	4	Color2 [A=255, R=169, G=169, B=169]	1	4							10	10	10	34	34	34	36091	0	43867	871710000	99	0.293154	0.95377	0.0308844	0.0151197	22.9221	22.9188	22.9576	22.8327	22.974	22.8992
Q8TED0	UTP15		0.107845	0.0157706	sp|Q8TED0|UTP15_HUMAN;REV__sp|Q8TED0|UTP15_HUMAN	sp|Q8TED0|UTP15_HUMAN	9	10	11	15	13	15	9	12	10	12	13	14	Color2 [A=255, R=169, G=169, B=169]	1	4							20	20	20	496	496	496	58414	0	13188	1248900000	123	0.107845	0.978152	0.0157706	0.00768243	24.7647	24.9272	24.8391	24.8511	24.7796	24.853
O75643	SNRNP200		0.106602	0.0148481	sp|O75643|U520_HUMAN	sp|O75643|U520_HUMAN	129	132	120	147	137	134	85	82	86	91	88	86	Color2 [A=255, R=169, G=169, B=169]	1	4							126	126	126	664	664	664	2445	0	32331	37425000000	2162	0.106602	0.979259	0.0148481	0.00724207	28.8095	28.7837	28.7042	28.8273	28.7266	28.699
Q92945	KHSRP		7.25298e-05	2.73387e-05	sp|Q92945|FUBP2_HUMAN;sp|Q96AE4|FUBP1_HUMAN	sp|Q92945|FUBP2_HUMAN	11	9	7	16	16	14	10	9	8	15	14	13	Color2 [A=255, R=169, G=169, B=169]	1	4							27	27	27	446	446	446	73114	0	1881	2655700000	240	7.25298e-05	1	2.73387e-05	1.28787e-05	25.0748	24.7045	24.806	24.7692	24.9548	24.8612
Q02878	RPL6		0.0220643	-0.00587082	sp|Q02878|RL6_HUMAN	sp|Q02878|RL6_HUMAN	6	6	5	5	7	6	6	5	6	3	5	5	Color2 [A=255, R=169, G=169, B=169]	1	4							19	19	19	535	535	535	32728	0	19172	5209500000	206	0.0220643	0.989266	-0.00587082	-0.00281061	23.2825	23.5138	23.3772	23.4746	23.4333	23.2832
Q9Y5S9	RBM8A		0.0580395	-0.0109164	sp|Q9Y5S9|RBM8A_HUMAN	sp|Q9Y5S9|RBM8A_HUMAN	11	10	9	9	8	8	5	6	5	5	4	5	Color2 [A=255, R=169, G=169, B=169]	1	4							6	6	6	557	557	557	19889	0	11571	1643800000	110	0.0580395	0.980285	-0.0109164	-0.00528622	24.2615	24.4526	24.2792	24.297	24.3698	24.3593
Q12906	ILF3		0.0493956	-0.012502	sp|Q12906|ILF3_HUMAN	sp|Q12906|ILF3_HUMAN	41	45	41	44	50	49	26	24	24	32	30	30	Color2 [A=255, R=169, G=169, B=169]	1	4							45	45	41	681	681	65	95337	0	32331	16893000000	831	0.0493956	0.981055	-0.012502	-0.00599089	27.6201	27.4633	27.4259	27.4936	27.4187	27.6345
Q15459	SF3A1		0.0744499	-0.0135053	sp|Q15459|SF3A1_HUMAN	sp|Q15459|SF3A1_HUMAN	21	20	23	24	24	21	23	20	22	21	22	21	Color2 [A=255, R=169, G=169, B=169]	1	4							31	31	31	474	474	474	88885	0	22734	4580700000	336	0.0744499	0.979932	-0.0135053	-0.00654422	26.0274	25.9753	26.158	26.0885	26.0018	26.1109
Q9P275	USP36		0.0147044	-0.0135727	sp|Q9P275|UBP36_HUMAN	sp|Q9P275|UBP36_HUMAN	2	2	4	1	1	1	3	3	3	1	1	1	Color2 [A=255, R=169, G=169, B=169]	1	4							7	7	7	9	9	9	12265	0	29513	117790000	36	0.0147044	0.979406	-0.0135727	-0.00588673	20.6447	20.6176	20.8312	20.6988	21.2341	20.2014
Q86U42	PABPN1		0.0844824	-0.0173957	sp|Q86U42|PABP2_HUMAN;sp|A6NDY0|EPAB2_HUMAN	sp|Q86U42|PABP2_HUMAN	7	8	8	11	7	9	6	6	6	8	7	8	Color2 [A=255, R=169, G=169, B=169]	1	4							13	13	13	529	529	529	32749	0	13049	2963500000	139	0.0844824	0.975362	-0.0173957	-0.00839177	24.853	24.816	24.6361	24.7989	24.7306	24.8278
P98160	HSPG2		0.0473346	-0.0192445	sp|P98160|PGBM_HUMAN	sp|P98160|PGBM_HUMAN	8	5	6	6	4	4	10	6	7	7	6	4	Color2 [A=255, R=169, G=169, B=169]	1	4							39	39	39	13	13	13	46883	0	1291	631770000	135	0.0473346	0.973665	-0.0192445	-0.00899604	22.7683	22.8796	22.6273	23.0134	22.638	22.6815
Q12874	SF3A3		0.0844141	-0.0218487	sp|Q12874|SF3A3_HUMAN	sp|Q12874|SF3A3_HUMAN	10	13	9	11	13	9	9	10	9	9	9	8	Color2 [A=255, R=169, G=169, B=169]	1	4							17	17	17	449	449	449	58848	0	11541	1499000000	161	0.0844141	0.969356	-0.0218487	-0.0104455	24.2285	24.2852	24.49	24.3184	24.4477	24.3032
P22087	FBL		0.145289	-0.0284665	sp|P22087|FBRL_HUMAN	sp|P22087|FBRL_HUMAN	15	13	16	15	15	15	8	9	9	10	8	11	Color2 [A=255, R=169, G=169, B=169]	1	4							19	19	18	636	636	601	33784	0	16692	4002100000	269	0.145289	0.956489	-0.0284665	-0.0137335	25.3553	25.2012	25.4162	25.3931	25.2836	25.3815
Q8N9T8	KRI1		0.138228	-0.0309944	sp|Q8N9T8|KRI1_HUMAN	sp|Q8N9T8|KRI1_HUMAN	1	0	0	2	4	3	1	0	0	3	4	3	Color2 [A=255, R=169, G=169, B=169]	1	4							5	5	5	107	107	107	82597	0	17765	152740000	39	0.138228	0.952727	-0.0309944	-0.0148806	20.9313	21.099	20.9743	20.9927	21.1612	20.9436
Q92841	DDX17		0.467855	-0.0419	sp|Q92841|DDX17_HUMAN	sp|Q92841|DDX17_HUMAN	23	23	24	22	24	27	18	16	16	15	16	18	Color2 [A=255, R=169, G=169, B=169]	1	4							34	24	24	492	372	372	80272	0	23225	8859600000	488	0.467855	0.934934	-0.0419	-0.0205517	26.4424	26.498	26.3872	26.5273	26.4706	26.4554
Q13123	IK		0.207718	-0.0460122	sp|Q13123|RED_HUMAN	sp|Q13123|RED_HUMAN	8	8	6	9	9	9	8	8	6	8	9	10	Color2 [A=255, R=169, G=169, B=169]	1	4							15	15	15	338	338	338	65601	0	78291	889090000	120	0.207718	0.932419	-0.0460122	-0.0220607	23.3641	23.3224	23.5725	23.3921	23.5058	23.4992
Q9UMS4	PRPF19		0.290583	-0.0463676	sp|Q9UMS4|PRP19_HUMAN	sp|Q9UMS4|PRP19_HUMAN	23	23	25	28	25	25	15	15	16	17	16	16	Color2 [A=255, R=169, G=169, B=169]	1	4							21	21	21	72	72	72	5518	0	32331	12146000000	459	0.290583	0.932085	-0.0463676	-0.0224591	26.8482	27.0557	26.9554	27.0467	26.9687	26.9829
P62750	RPL23A		0.198866	-0.048638	sp|P62750|RL23A_HUMAN	sp|P62750|RL23A_HUMAN	3	4	3	3	3	3	3	4	3	3	3	3	Color2 [A=255, R=169, G=169, B=169]	1	4							11	11	11	449	449	449	17695	0	64403	2553800000	130	0.198866	0.931292	-0.048638	-0.0232259	22.6387	22.8441	22.7591	22.7556	22.6948	22.9374
Q96JP5	ZFP91		0.420561	-0.0518513	sp|Q96JP5|ZFP91_HUMAN;sp|Q96CK0|ZN653_HUMAN	sp|Q96JP5|ZFP91_HUMAN	5	6	6	7	6	7	7	8	8	7	7	8	Color2 [A=255, R=169, G=169, B=169]	1	4							16	16	16	332	332	332	63444	0	27321	1286500000	97	0.420561	0.926734	-0.0518513	-0.0252618	24.0115	23.9807	24.0937	24.1483	24.0088	24.0843
Q86V81	ALYREF		0.247139	-0.0522372	sp|Q86V81|THOC4_HUMAN	sp|Q86V81|THOC4_HUMAN	8	6	7	6	8	6	6	4	4	5	5	5	Color2 [A=255, R=169, G=169, B=169]	1	4							10	10	10	506	506	506	26888	0	16255	4232400000	182	0.247139	0.925411	-0.0522372	-0.0250703	24.9008	24.7609	24.7863	24.9534	24.9256	24.7257
Q96FV9	THOC1		0.24648	-0.0696659	sp|Q96FV9|THOC1_HUMAN	sp|Q96FV9|THOC1_HUMAN	10	10	11	11	11	11	9	10	11	12	12	11	Color2 [A=255, R=169, G=169, B=169]	1	4							32	32	32	679	679	679	75665	0	26017	3141400000	226	0.24648	0.896715	-0.0696659	-0.0329891	24.4978	24.7717	24.7876	24.8726	24.6714	24.7221
O00422	SAP18		0.215003	-0.0723476	sp|O00422|SAP18_HUMAN	sp|O00422|SAP18_HUMAN	8	7	6	9	11	8	7	6	5	6	8	5	Color2 [A=255, R=169, G=169, B=169]	1	4							10	10	10	614	614	614	17561	0	99763	1430700000	121	0.215003	0.894236	-0.0723476	-0.0339539	24.1648	24.3871	24.025	24.1185	24.3816	24.2938
O60287	URB1		0.380922	-0.0732047	sp|O60287|NPA1P_HUMAN	sp|O60287|NPA1P_HUMAN	8	10	11	12	9	11	10	11	13	14	10	12	Color2 [A=255, R=169, G=169, B=169]	1	4							35	35	35	215	215	215	25439	0	16731	1296900000	189	0.380922	0.889609	-0.0732047	-0.0351816	23.506	23.5153	23.6155	23.7624	23.5266	23.5674
P09651	HNRNPA1		0.195666	-0.0781218	sp|P09651|ROA1_HUMAN;sp|Q32P51|RA1L2_HUMAN	sp|P09651|ROA1_HUMAN;sp|Q32P51|RA1L2_HUMAN	9	8	7	7	7	9	9	8	7	8	9	8	Color2 [A=255, R=169, G=169, B=169]	1	4							17	17	17	476	476	476	38746	0	13212	3275000000	244	0.195666	0.885091	-0.0781218	-0.036279	23.726	24.0246	24.1238	23.9601	23.9215	24.2271
O60563	CCNT1		0.179167	-0.0825659	sp|O60563|CCNT1_HUMAN	sp|O60563|CCNT1_HUMAN	4	5	5	4	4	3	4	4	4	4	3	3	Color2 [A=255, R=169, G=169, B=169]	1	4							7	7	7	157	157	157	80684	0	10196	671810000	75	0.179167	0.876388	-0.0825659	-0.0379583	22.9578	23.1846	23.1828	23.3902	23.3041	22.8786
P14866	HNRNPL		1.06919	-0.102879	sp|P14866|HNRPL_HUMAN;sp|Q8WVV9|HNRLL_HUMAN	sp|P14866|HNRPL_HUMAN	20	22	22	22	20	26	14	17	17	18	15	19	Color2 [A=255, R=169, G=169, B=169]	1	4							21	21	21	496	496	496	64132	0	29386	5916400000	356	1.06919	0.825672	-0.102879	-0.0503021	25.898	25.9843	26.0164	26.0234	26.0634	26.1206
Q86YZ3	HRNR		0.207906	-0.103238	sp|Q86YZ3|HORN_HUMAN;CON__Q86YZ3	sp|Q86YZ3|HORN_HUMAN;CON__Q86YZ3	6	5	6	4	6	6	4	4	5	3	4	4	Color2 [A=255, R=169, G=169, B=169]	1	4				+			9	9	9	123	123	123	28239	0	47319	316710000	75	0.207906	0.84008	-0.103238	-0.0470945	22.6336	22.2296	22.5146	22.3525	22.4814	22.8535
Q12905	ILF2		1.73906	-0.109454	sp|Q12905|ILF2_HUMAN	sp|Q12905|ILF2_HUMAN	12	12	11	20	14	16	10	8	9	16	12	11	Color2 [A=255, R=169, G=169, B=169]	1	4							19	19	19	644	644	644	43062	0	18356	4872900000	313	1.73906	0.812537	-0.109454	-0.0539607	25.5912	25.5117	25.5193	25.6341	25.6755	25.6409
Q15029	EFTUD2		1.24373	-0.110875	sp|Q15029|U5S1_HUMAN	sp|Q15029|U5S1_HUMAN	66	64	59	78	75	74	36	37	35	41	44	46	Color2 [A=255, R=169, G=169, B=169]	1	4							59	59	58	749	749	739	10943	0	32331	22972000000	1150	1.24373	0.813819	-0.110875	-0.0543009	27.9895	27.9357	27.8741	28.0891	28.0412	28.0015
P11387	TOP1		0.987888	-0.11171	sp|P11387|TOP1_HUMAN;sp|Q969P6|TOP1M_HUMAN	sp|P11387|TOP1_HUMAN	31	37	34	33	41	36	20	25	25	25	28	28	Color2 [A=255, R=169, G=169, B=169]	1	4							42	42	42	471	471	471	90725	0	32331	13583000000	763	0.987888	0.815226	-0.11171	-0.0544124	26.9916	27.0564	27.1257	27.1296	27.1374	27.2419
O15042	U2SURP		0.586282	-0.129316	sp|O15042|SR140_HUMAN	sp|O15042|SR140_HUMAN	16	14	13	15	12	13	15	13	12	14	12	13	Color2 [A=255, R=169, G=169, B=169]	1	4							30	30	30	355	355	355	11829	0	1345	1692000000	268	0.586282	0.787229	-0.129316	-0.0616246	24.2603	24.0483	24.3514	24.3762	24.27	24.4018
Q9UKM9	RALY		1.00891	-0.141724	sp|Q9UKM9|RALY_HUMAN	sp|Q9UKM9|RALY_HUMAN	7	8	9	7	6	8	6	8	9	8	7	8	Color2 [A=255, R=169, G=169, B=169]	1	4							12	12	12	578	578	578	32463	0	51067	1179200000	102	1.00891	0.756676	-0.141724	-0.0686009	23.9478	23.9608	24.1077	24.1976	24.1789	24.065
P61978	HNRNPK		0.8645	-0.148161	sp|P61978|HNRPK_HUMAN	sp|P61978|HNRPK_HUMAN	8	6	6	9	7	9	7	7	7	9	7	8	Color2 [A=255, R=169, G=169, B=169]	1	4							16	16	16	542	542	542	50976	0	79336	1364100000	148	0.8645	0.74823	-0.148161	-0.071241	23.6871	23.4846	23.6336	23.6994	23.6968	23.8535
Q4G0J3	LARP7		0.240843	-0.150216	sp|Q4G0J3|LARP7_HUMAN	sp|Q4G0J3|LARP7_HUMAN	2	1	1	2	2	2	3	2	2	2	3	2	Color2 [A=255, R=169, G=169, B=169]	1	4							20	20	20	414	414	414	66898	0	10828	887290000	83	0.240843	0.76335	-0.150216	-0.0668837	21.2251	20.7945	21.0932	20.9038	21.0609	21.5986
Q8TDN6	BRIX1		1.00355	-0.151704	sp|Q8TDN6|BRX1_HUMAN	sp|Q8TDN6|BRX1_HUMAN	10	12	12	15	15	12	8	9	9	11	11	9	Color2 [A=255, R=169, G=169, B=169]	1	4							23	23	23	646	646	646	41401	0	24414	6666100000	305	1.00355	0.745416	-0.151704	-0.0732545	25.0798	25.0549	25.1995	25.3728	25.1994	25.2172
Q13151	HNRNPA0		0.460386	-0.177177	sp|Q13151|ROA0_HUMAN	sp|Q13151|ROA0_HUMAN	4	5	5	4	3	1	2	3	3	5	3	3	Color2 [A=255, R=169, G=169, B=169]	1	4							7	7	7	272	272	272	3084	0	60841	1222800000	93	0.460386	0.723412	-0.177177	-0.0817924	22.5602	22.325	22.675	22.4678	22.9194	22.7045
O43143	DHX15		2.02657	-0.181663	sp|O43143|DHX15_HUMAN	sp|O43143|DHX15_HUMAN	47	44	41	56	47	48	27	28	27	31	29	29	Color2 [A=255, R=169, G=169, B=169]	1	4							39	39	38	525	525	513	90932	0	31031	13384000000	894	2.02657	0.69273	-0.181663	-0.0891042	26.8869	26.9221	26.8875	27.1509	27.0257	27.0649
P09012	SNRPA		0.183986	-0.194122	sp|P09012|SNRPA_HUMAN	sp|P09012|SNRPA_HUMAN	2	4	2	3	2	2	2	3	1	1	1	1	Color2 [A=255, R=169, G=169, B=169]	1	4							6	6	4	301	301	248	31279	0	18713	502120000	55	0.183986	0.725434	-0.194122	-0.0808062	22.6395	22.8093	21.6538	22.8891	22.5239	22.272
O00567	NOP56		2.49015	-0.201386	sp|O00567|NOP56_HUMAN	sp|O00567|NOP56_HUMAN	36	35	32	38	37	37	32	29	31	29	32	26	Color2 [A=255, R=169, G=169, B=169]	1	4							38	38	38	715	715	715	66049	0	30606	7707700000	567	2.49015	0.655715	-0.201386	-0.0991103	26.4674	26.4725	26.4991	26.7365	26.6749	26.6317
Q5BKZ1	ZNF326		2.01485	-0.201672	sp|Q5BKZ1|ZN326_HUMAN	sp|Q5BKZ1|ZN326_HUMAN	3	5	6	9	8	8	3	4	5	7	6	8	Color2 [A=255, R=169, G=169, B=169]	1	4							10	10	10	254	254	254	65653	0	73752	844170000	95	2.01485	0.655595	-0.201672	-0.0986957	23.3957	23.5019	23.4042	23.6829	23.6339	23.59
Q09028	RBBP4		0.430048	-0.201969	sp|Q09028|RBBP4_HUMAN;sp|Q16576|RBBP7_HUMAN	sp|Q09028|RBBP4_HUMAN	2	3	2	2	3	4	2	3	2	2	4	4	Color2 [A=255, R=169, G=169, B=169]	1	4							7	7	7	219	219	219	47655	0	22113	229920000	46	0.430048	0.679505	-0.201969	-0.0917688	20.9229	21.2051	21.5062	21.3201	21.2886	21.6314
Q15149	PLEC		0.198598	-0.205641	sp|Q15149|PLEC_HUMAN;sp|P58107|EPIPL_HUMAN	sp|Q15149|PLEC_HUMAN	2	0	2	5	3	2	3	0	2	7	6	4	Color2 [A=255, R=169, G=169, B=169]	1	4							101	101	100	282	282	28	53178	0	32331	1382900000	207	0.198598	0.707992	-0.205641	-0.0857394	19.8625	19.5794	19.503	20.2158	20.2579	19.088
Q9BZE4	GTPBP4		1.17262	-0.207049	sp|Q9BZE4|NOG1_HUMAN	sp|Q9BZE4|NOG1_HUMAN	12	13	15	16	17	15	14	15	15	16	16	15	Color2 [A=255, R=169, G=169, B=169]	1	4							40	40	40	625	625	625	73964	0	32331	8223900000	490	1.17262	0.656833	-0.207049	-0.0993984	24.9081	25.1568	25.1134	25.21	25.2693	25.3201
O43290	SART1		1.0672	-0.216841	sp|O43290|SNUT1_HUMAN	sp|O43290|SNUT1_HUMAN	9	7	11	9	13	11	8	9	10	9	14	10	Color2 [A=255, R=169, G=169, B=169]	1	4							26	26	26	424	424	424	90254	0	13812	1285100000	186	1.0672	0.640376	-0.216841	-0.10348	24.0841	23.8104	23.9703	24.0858	24.1608	24.2687
P00747	PLG		1.75798	-0.220955	CON__P06868;sp|P00747|PLMN_HUMAN;sp|P08519|APOA_HUMAN	CON__P06868	67	64	62	68	69	63	40	39	40	40	41	40	Color2 [A=255, R=169, G=169, B=169]	1	4				+			54	54	54	703	703	703	91215	0	32331	31734000000	1329	1.75798	0.624193	-0.220955	-0.107438	28.075	28.1783	28.1987	28.3851	28.2937	28.436
Q99848	EBNA1BP2		1.26175	-0.229162	sp|Q99848|EBP2_HUMAN	sp|Q99848|EBP2_HUMAN	6	6	6	7	7	7	7	8	7	7	8	8	Color2 [A=255, R=169, G=169, B=169]	1	4							16	16	16	461	461	461	34852	0	13954	2942100000	157	1.26175	0.616564	-0.229162	-0.109898	23.778	23.9015	24.0637	24.123	24.1844	24.1233
Q13769	THOC5		0.71769	-0.231061	sp|Q13769|THOC5_HUMAN	sp|Q13769|THOC5_HUMAN	5	8	6	8	6	5	6	9	8	10	10	6	Color2 [A=255, R=169, G=169, B=169]	1	4							32	32	32	568	568	568	78507	0	16848	2094200000	170	0.71769	0.624519	-0.231061	-0.107611	23.5212	23.8244	23.7507	24.0008	24.0847	23.7041
P16403	HIST1H1C		1.94612	-0.231383	sp|P16403|H12_HUMAN	sp|P16403|H12_HUMAN	11	14	10	14	15	15	1	1	0	0	1	1	Color2 [A=255, R=169, G=169, B=169]	1	4							10	10	2	333	333	99	21364	0	88061	14845000000	268	1.94612	0.608905	-0.231383	-0.112754	27.2413	27.1621	27.1186	27.3631	27.3724	27.4807
Q9UBB9	TFIP11		1.37843	-0.2322	sp|Q9UBB9|TFP11_HUMAN	sp|Q9UBB9|TFP11_HUMAN	7	8	9	14	14	9	8	9	10	16	16	10	Color2 [A=255, R=169, G=169, B=169]	1	4							31	31	31	496	496	496	96819	0	16381	1363500000	175	1.37843	0.611903	-0.2322	-0.111708	23.9479	23.7593	23.7551	24.1179	24.0776	23.9634
Q96GM8	TOE1		1.86547	-0.234603	sp|Q96GM8|TOE1_HUMAN	sp|Q96GM8|TOE1_HUMAN	2	5	3	7	5	7	3	5	4	9	5	7	Color2 [A=255, R=169, G=169, B=169]	1	4							13	13	13	363	363	363	56547	0	58219	912770000	110	1.86547	0.605862	-0.234603	-0.114119	23.0178	23.0592	23.1315	23.2342	23.3876	23.2905
P78527	PRKDC		4.57217	-0.238659	sp|P78527|PRKDC_HUMAN	sp|P78527|PRKDC_HUMAN	159	148	144	169	174	162	126	118	116	132	133	126	Color2 [A=255, R=169, G=169, B=169]	1	4							202	202	202	517	517	517	46908	0	32331	39356000000	2766	4.57217	0.596143	-0.238659	-0.118676	28.5955	28.5663	28.5718	28.816	28.8278	28.8057
Q9UJV9	DDX41		0.919383	-0.23866	sp|Q9UJV9|DDX41_HUMAN	sp|Q9UJV9|DDX41_HUMAN	7	5	4	8	8	7	12	7	5	11	12	10	Color2 [A=255, R=169, G=169, B=169]	1	4							22	22	22	45	45	45	69837	0	82453	1091000000	107	0.919383	0.609115	-0.23866	-0.112509	23.75	23.4434	23.66	23.9573	23.914	23.6982
Q8WWY3	PRPF31		0.848627	-0.241055	sp|Q8WWY3|PRP31_HUMAN	sp|Q8WWY3|PRP31_HUMAN	3	3	2	3	2	2	3	5	2	5	2	2	Color2 [A=255, R=169, G=169, B=169]	1	4							9	9	9	295	295	295	55455	0	27749	157670000	39	0.848627	0.608987	-0.241055	-0.113069	20.8583	21.0209	20.9029	21.1193	21.4012	20.9848
Q8NCD3	HJURP		0.33094	-0.245506	sp|Q8NCD3|HJURP_HUMAN	sp|Q8NCD3|HJURP_HUMAN	0	0	0	4	4	2	0	0	0	4	4	2	Color2 [A=255, R=169, G=169, B=169]	1	4							5	5	5	82	82	82	83538	0	99953	33368000	16	0.33094	0.628228	-0.245506	-0.106485	21.0005	21.2449	20.2708	21.0726	20.938	21.2423
Q15365	PCBP1		2.51372	-0.250076	sp|Q15365|PCBP1_HUMAN	sp|Q15365|PCBP1_HUMAN	11	13	10	13	15	13	8	9	8	10	10	9	Color2 [A=255, R=169, G=169, B=169]	1	4							13	13	10	671	671	562	37497	0	20259	4148000000	237	2.51372	0.585348	-0.250076	-0.122641	25.3459	25.2958	25.3049	25.529	25.5304	25.6374
Q86W42	THOC6		0.190601	-0.254192	sp|Q86W42|THOC6_HUMAN	sp|Q86W42|THOC6_HUMAN	6	3	3	3	3	4	5	3	3	4	3	4	Color2 [A=255, R=169, G=169, B=169]	1	4							16	16	16	704	704	704	37535	0	79799	628510000	85	0.190601	0.650126	-0.254192	-0.101246	22.3111	21.6521	20.5846	21.9459	21.6891	21.6754
Q8IWX8	CHERP		1.20932	-0.262666	sp|Q8IWX8|CHERP_HUMAN	sp|Q8IWX8|CHERP_HUMAN	8	8	7	8	9	9	8	8	8	9	9	11	Color2 [A=255, R=169, G=169, B=169]	1	4							21	21	21	347	347	347	1037	0	13023	1915900000	232	1.20932	0.577243	-0.262666	-0.124956	23.9254	24.1765	24.1303	24.4727	24.2595	24.288
Q92804	TAF15		1.68004	-0.268548	sp|Q92804|RBP56_HUMAN	sp|Q92804|RBP56_HUMAN	3	4	3	5	5	4	2	2	2	2	2	2	Color2 [A=255, R=169, G=169, B=169]	1	4							5	5	3	11	11	86	61829	0	22721	526450000	49	1.68004	0.567718	-0.268548	-0.129568	22.7321	22.7521	22.9411	23.0957	23.1152	23.02
P09661	SNRPA1		1.71587	-0.273525	sp|P09661|RU2A_HUMAN	sp|P09661|RU2A_HUMAN	27	25	25	28	32	31	13	12	13	14	16	16	Color2 [A=255, R=169, G=169, B=169]	1	4							20	20	20	573	573	573	28415	0	31306	16336000000	609	1.71587	0.564429	-0.273525	-0.132002	27.0575	27.036	27.1389	27.2311	27.3675	27.4544
O43809	NUDT21		0.626961	-0.288241	sp|O43809|CPSF5_HUMAN	sp|O43809|CPSF5_HUMAN	3	4	3	4	5	5	4	4	5	3	5	5	Color2 [A=255, R=169, G=169, B=169]	1	4							15	15	15	709	709	709	26227	0	50332	1340500000	136	0.626961	0.565412	-0.288241	-0.130607	23.5931	23.1818	23.2836	23.3134	23.7596	23.8502
Q9BUQ8	DDX23		0.996598	-0.290387	sp|Q9BUQ8|DDX23_HUMAN	sp|Q9BUQ8|DDX23_HUMAN	15	19	15	17	20	19	14	19	15	16	18	17	Color2 [A=255, R=169, G=169, B=169]	1	4							32	32	32	418	418	418	95581	0	2062	4757500000	367	0.996598	0.559384	-0.290387	-0.135907	25.0489	25.2975	25.1617	25.2408	25.5014	25.637
O43390	HNRNPR		2.49577	-0.299473	sp|O43390|HNRPR_HUMAN	sp|O43390|HNRPR_HUMAN	32	31	35	42	38	42	18	17	17	18	18	19	Color2 [A=255, R=169, G=169, B=169]	1	4							28	28	23	436	436	36	70942	0	3066	21451000000	760	2.49577	0.545267	-0.299473	-0.146275	27.3405	27.301	27.4176	27.6269	27.6132	27.7174
O43395	PRPF3		0.511168	-0.304584	sp|O43395|PRPF3_HUMAN	sp|O43395|PRPF3_HUMAN	2	2	2	2	3	2	3	2	2	5	4	3	Color2 [A=255, R=169, G=169, B=169]	1	4							12	12	12	24	24	24	77528	0	48496	356950000	39	0.511168	0.559249	-0.304584	-0.134706	22.0099	21.9439	22.3769	22.1639	22.2195	22.861
O75152	ZC3H11A		1.71171	-0.313183	sp|O75152|ZC11A_HUMAN	sp|O75152|ZC11A_HUMAN	11	12	13	18	14	20	12	13	13	18	15	18	Color2 [A=255, R=169, G=169, B=169]	1	4							28	28	28	404	404	404	8913	0	18827	1918400000	216	1.71171	0.535267	-0.313183	-0.150364	24.4231	24.4077	24.4451	24.8691	24.5869	24.7595
P20930	FLG		0.420086	-0.316631	sp|P20930|FILA_HUMAN;CON__P20930	sp|P20930|FILA_HUMAN;CON__P20930	1	0	0	2	4	4	1	1	0	2	3	4	Color2 [A=255, R=169, G=169, B=169]	1	4				+			6	6	6	26	26	26	43516	0	12571	33113000	29	0.420086	0.557963	-0.316631	-0.136406	19.893	20.0681	19.4881	19.5903	20.3898	20.4189
Q9H4L4	SENP3		1.06752	-0.319344	sp|Q9H4L4|SENP3_HUMAN	sp|Q9H4L4|SENP3_HUMAN	5	6	5	5	5	6	4	5	4	4	5	6	Color2 [A=255, R=169, G=169, B=169]	1	4							20	20	20	449	449	449	65009	0	13912	2301100000	204	1.06752	0.53828	-0.319344	-0.149184	22.096	22.3588	22.0918	22.5863	22.2844	22.6339
Q9Y2X3	NOP58		3.20209	-0.321568	sp|Q9Y2X3|NOP58_HUMAN	sp|Q9Y2X3|NOP58_HUMAN	16	16	15	30	29	26	14	16	16	18	16	17	Color2 [A=255, R=169, G=169, B=169]	1	4							26	26	26	548	548	548	59578	0	31482	6359900000	362	3.20209	0.517831	-0.321568	-0.158167	26.1916	26.1389	26.1927	26.4404	26.5193	26.5283
O43172	PRPF4		0.608043	-0.323297	sp|O43172|PRP4_HUMAN	sp|O43172|PRP4_HUMAN	3	3	3	4	2	4	3	3	4	4	2	4	Color2 [A=255, R=169, G=169, B=169]	1	4							10	10	10	262	262	262	58449	0	51427	362190000	51	0.608043	0.546629	-0.323297	-0.144432	21.8592	22.3279	22.3087	22.3012	22.3105	22.854
Q9BVP2	GNL3		0.779199	-0.337876	sp|Q9BVP2|GNL3_HUMAN;sp|Q9P2Q2|FRM4A_HUMAN	sp|Q9BVP2|GNL3_HUMAN	10	6	7	12	10	10	8	8	7	10	11	9	Color2 [A=255, R=169, G=169, B=169]	1	4							27	27	27	479	479	479	61992	0	26945	2926000000	250	0.779199	0.526444	-0.337876	-0.153586	24.1768	24.2485	23.9152	24.6761	24.5654	24.1127
Q13838	DDX39B		1.7038	-0.340466	sp|Q13838|DX39B_HUMAN	sp|Q13838|DX39B_HUMAN	25	23	24	33	27	31	7	6	7	6	6	8	Color2 [A=255, R=169, G=169, B=169]	1	4							25	25	13	61	61	341	48991	0	18546	10277000000	375	1.7038	0.507543	-0.340466	-0.162859	26.9817	26.9619	26.9811	27.1856	27.2715	27.4891
P26368	U2AF2		1.67986	-0.345353	sp|P26368|U2AF2_HUMAN	sp|P26368|U2AF2_HUMAN	4	4	3	10	9	6	6	7	4	11	8	6	Color2 [A=255, R=169, G=169, B=169]	1	4							15	15	15	459	459	459	535	0	6768	1038900000	123	1.67986	0.5031	-0.345353	-0.16497	23.2314	23.3852	23.4012	23.5718	23.6524	23.8297
P26373	RPL13		1.31033	-0.357616	sp|P26373|RL13_HUMAN	sp|P26373|RL13_HUMAN	3	4	3	3	4	4	3	4	3	3	3	4	Color2 [A=255, R=169, G=169, B=169]	1	4							10	10	10	417	417	417	24261	0	14099	4559500000	117	1.31033	0.497567	-0.357616	-0.168066	22.6978	23.0373	22.892	23.3859	23.1064	23.2077
Q9H0D6	XRN2		1.25282	-0.369415	sp|Q9H0D6|XRN2_HUMAN	sp|Q9H0D6|XRN2_HUMAN	4	4	4	3	6	4	5	6	6	6	9	7	Color2 [A=255, R=169, G=169, B=169]	1	4							36	36	36	522	522	522	10858	0	19239	2425600000	228	1.25282	0.485402	-0.369415	-0.172752	22.5463	22.3522	22.4704	22.5738	22.9693	22.934
			1.19203	-0.383631	CON__P00761	CON__P00761	118	60	42	161	105	102	7	7	7	8	9	8	Color2 [A=255, R=169, G=169, B=169]	1	4				+			10	10	10	437	437	437	24409	0	32331	672860000000	2443	1.19203	0.471682	-0.383631	-0.178327	32.9746	33.0451	33.3623	33.33	33.6398	33.5631
P43243	MATR3		2.20885	-0.39824	sp|P43243|MATR3_HUMAN	sp|P43243|MATR3_HUMAN	23	27	22	31	27	25	17	20	17	22	20	20	Color2 [A=255, R=169, G=169, B=169]	1	4							36	36	36	455	455	455	94622	0	21034	3735000000	463	2.20885	0.448142	-0.39824	-0.19188	25.4553	25.5632	25.459	25.9481	25.9663	25.7578
P17844	DDX5		2.58644	-0.402438	sp|P17844|DDX5_HUMAN	sp|P17844|DDX5_HUMAN	45	43	43	56	52	54	21	20	20	24	23	26	Color2 [A=255, R=169, G=169, B=169]	1	4							43	43	33	591	591	466	69147	0	32331	25140000000	1126	2.58644	0.446954	-0.402438	-0.195346	27.2287	27.3482	27.3533	27.7354	27.627	27.7751
O60506	SYNCRIP		1.4746	-0.408398	sp|O60506|HNRPQ_HUMAN	sp|O60506|HNRPQ_HUMAN	7	5	5	10	8	8	7	4	6	10	8	9	Color2 [A=255, R=169, G=169, B=169]	1	4							20	15	15	406	329	329	69602	0	88735	1452500000	137	1.4746	0.44701	-0.408398	-0.191879	23.5608	23.5495	23.2135	23.9534	23.7482	23.8474
P98175	RBM10		1.70766	-0.414168	sp|P98175|RBM10_HUMAN	sp|P98175|RBM10_HUMAN	3	3	2	5	5	6	3	3	2	5	7	6	Color2 [A=255, R=169, G=169, B=169]	1	4							14	14	13	20	20	192	10353	0	50115	209660000	56	1.70766	0.448486	-0.414168	-0.196301	21.5569	21.4708	21.4649	21.8529	22.1171	21.7652
O94906	PRPF6		3.99294	-0.416887	sp|O94906|PRP6_HUMAN	sp|O94906|PRP6_HUMAN	30	27	27	34	35	36	28	24	23	31	31	30	Color2 [A=255, R=169, G=169, B=169]	1	4							44	44	44	527	527	527	10692	0	3087	7386300000	574	3.99294	0.430642	-0.416887	-0.205674	25.9523	26.0307	25.9649	26.3963	26.3813	26.4211
Q02880	TOP2B		0.306977	-0.425477	sp|Q02880|TOP2B_HUMAN	sp|Q02880|TOP2B_HUMAN	6	7	7	12	12	13	5	7	8	10	11	12	Color2 [A=255, R=169, G=169, B=169]	1	4							95	75	75	573	491	491	18326	0	32331	12904000000	628	0.306977	0.502951	-0.425477	-0.165888	24.3166	22.6584	22.7269	23.3889	23.6467	23.9427
Q9Y5B6	PAXBP1		1.09959	-0.42647	sp|Q9Y5B6|PAXB1_HUMAN	sp|Q9Y5B6|PAXB1_HUMAN	6	7	7	11	13	9	6	7	6	11	12	9	Color2 [A=255, R=169, G=169, B=169]	1	4							28	28	28	385	385	385	1048	0	16631	1310000000	177	1.09959	0.447486	-0.42647	-0.195416	23.2367	23.1854	23.1995	23.8476	23.7813	23.2723
P18621	RPL17		2.6589	-0.447657	sp|P18621|RL17_HUMAN	sp|P18621|RL17_HUMAN	3	3	4	3	3	5	3	3	4	3	3	4	Color2 [A=255, R=169, G=169, B=169]	1	4							11	11	11	511	511	511	21397	0	12561	4331900000	145	2.6589	0.414851	-0.447657	-0.216892	23.135	23.1039	22.9852	23.6097	23.4956	23.4616
Q96KR1	ZFR		2.6261	-0.455229	sp|Q96KR1|ZFR_HUMAN	sp|Q96KR1|ZFR_HUMAN	9	9	10	12	11	12	10	9	11	12	13	13	Color2 [A=255, R=169, G=169, B=169]	1	4							27	27	27	385	385	385	11701	0	30192	2470200000	229	2.6261	0.41141	-0.455229	-0.220304	24.0044	24.1572	24.1715	24.5122	24.6428	24.5438
P38432	COIL		2.0297	-0.457509	sp|P38432|COIL_HUMAN	sp|P38432|COIL_HUMAN	3	3	5	6	8	5	3	5	5	6	8	5	Color2 [A=255, R=169, G=169, B=169]	1	4							11	11	11	20	20	20	62608	0	39204	566070000	81	2.0297	0.414941	-0.457509	-0.218128	22.5042	22.6524	22.725	23.0434	22.9847	23.2259
Q9NXF1	TEX10		3.69064	-0.460828	sp|Q9NXF1|TEX10_HUMAN	sp|Q9NXF1|TEX10_HUMAN	22	20	19	31	24	26	19	19	18	25	20	21	Color2 [A=255, R=169, G=169, B=169]	1	4							39	39	39	487	487	487	10567	0	32331	9669600000	632	3.69064	0.41111	-0.460828	-0.226392	25.1466	25.2231	25.2461	25.6886	25.6812	25.6285
P62424	RPL7A		2.19682	-0.462956	sp|P62424|RL7A_HUMAN	sp|P62424|RL7A_HUMAN	7	8	8	9	12	10	7	7	7	9	11	10	Color2 [A=255, R=169, G=169, B=169]	1	4							23	23	23	538	538	538	29995	0	26843	9729800000	270	2.19682	0.412776	-0.462956	-0.221679	24.333	24.1953	24.3967	24.6669	24.755	24.8919
Q08211	DHX9		4.63012	-0.491649	sp|Q08211|DHX9_HUMAN	sp|Q08211|DHX9_HUMAN	101	104	95	129	126	120	54	55	57	58	58	59	Color2 [A=255, R=169, G=169, B=169]	1	4							69	69	69	586	586	586	14096	0	32331	63700000000	2252	4.63012	0.382375	-0.491649	-0.243158	28.8347	28.8703	28.8584	29.3839	29.3206	29.3338
P83731	RPL24		1.3953	-0.499905	sp|P83731|RL24_HUMAN	sp|P83731|RL24_HUMAN	3	3	3	4	3	3	3	3	3	3	3	3	Color2 [A=255, R=169, G=169, B=169]	1	4							6	6	6	318	318	318	17779	0	18761	1998400000	72	1.3953	0.403978	-0.499905	-0.230684	22.8031	22.8788	22.9725	23.6862	23.1427	23.3251
P08670	VIM		2.75842	-0.508076	sp|P08670|VIME_HUMAN;sp|P41219|PERI_HUMAN	sp|P08670|VIME_HUMAN	18	17	18	26	26	24	17	17	18	20	21	20	Color2 [A=255, R=169, G=169, B=169]	1	4							50	50	44	796	796	717	53651	0	32331	19724000000	561	2.75842	0.380678	-0.508076	-0.245649	26.1205	25.9349	25.9067	26.4821	26.4828	26.5214
Q3L8U1	CHD9		0.780402	-0.51221	sp|Q3L8U1|CHD9_HUMAN	sp|Q3L8U1|CHD9_HUMAN	0	0	0	5	4	3	0	0	0	5	3	2	Color2 [A=255, R=169, G=169, B=169]	1	4							9	6	6	42	32	32	32602	0	16453	26602000	12	0.780402	0.412943	-0.51221	-0.222445	20.0192	20.8817	20.9533	21.1813	21.1556	21.054
Q9Y446	PKP3		0.427339	-0.532103	sp|Q9Y446|PKP3_HUMAN	sp|Q9Y446|PKP3_HUMAN	0	0	0	2	4	4	0	1	0	2	4	4	Color2 [A=255, R=169, G=169, B=169]	1	4							5	5	5	84	84	84	87081	0	7876	27407000	10	0.427339	0.42066	-0.532103	-0.210151	21.4122	19.5872	20.6639	21.0624	21.0147	21.1825
P61353	RPL27		1.2208	-0.53609	sp|P61353|RL27_HUMAN	sp|P61353|RL27_HUMAN	2	2	4	4	3	3	3	3	3	3	3	2	Color2 [A=255, R=169, G=169, B=169]	1	4							8	8	8	493	493	493	15798	0	10618	4123500000	104	1.2208	0.381847	-0.53609	-0.24298	23.6663	23.1074	23.6964	23.9605	24.179	23.9388
Q96PK6	RBM14		3.48379	-0.53823	sp|Q96PK6|RBM14_HUMAN	sp|Q96PK6|RBM14_HUMAN	16	16	15	23	22	25	12	17	16	18	17	20	Color2 [A=255, R=169, G=169, B=169]	1	4							25	25	25	333	333	333	69491	0	16346	2897500000	262	3.48379	0.353514	-0.53823	-0.262953	25.2624	25.2928	25.3643	25.8881	25.7736	25.8724
P0DMV9	HSPA1B		3.67944	-0.546739	sp|P0DMV9|HS71B_HUMAN;sp|P0DMV8|HS71A_HUMAN	sp|P0DMV9|HS71B_HUMAN;sp|P0DMV8|HS71A_HUMAN	38	36	34	51	50	44	15	13	13	16	15	14	Color2 [A=255, R=169, G=169, B=169]	1	4							36	32	19	633	588	339	70051	0	29797	15290000000	760	3.67944	0.349605	-0.546739	-0.26769	27.0128	27.0007	27.0987	27.5407	27.5721	27.6395
O00148	DDX39A		2.02611	-0.549345	sp|O00148|DX39A_HUMAN	sp|O00148|DX39A_HUMAN	5	4	5	8	5	4	5	4	5	6	5	4	Color2 [A=255, R=169, G=169, B=169]	1	4							22	10	10	578	319	319	49129	0	48428	815640000	66	2.02611	0.361397	-0.549345	-0.259459	23.0047	23.3449	23.2767	23.6494	23.8157	23.8092
P62917	RPL8		3.09754	-0.551493	sp|P62917|RL8_HUMAN	sp|P62917|RL8_HUMAN	5	4	5	7	7	4	5	4	6	7	7	5	Color2 [A=255, R=169, G=169, B=169]	1	4							17	17	17	626	626	626	28024	0	12746	5955500000	163	3.09754	0.348545	-0.551493	-0.267662	23.6583	23.6158	23.8012	24.204	24.2442	24.2817
Q14676	MDC1		1.45715	-0.561691	sp|Q14676|MDC1_HUMAN	sp|Q14676|MDC1_HUMAN	5	5	8	8	10	11	6	5	9	9	10	11	Color2 [A=255, R=169, G=169, B=169]	1	4							42	42	42	392	392	392	22666	0	32331	3875600000	280	1.45715	0.36129	-0.561691	-0.257778	23.521	23.6171	24.0781	24.3607	24.2018	24.3387
Q9BUJ2	HNRNPUL1		3.17373	-0.564681	sp|Q9BUJ2|HNRL1_HUMAN	sp|Q9BUJ2|HNRL1_HUMAN	6	6	4	4	4	7	5	5	5	5	5	7	Color2 [A=255, R=169, G=169, B=169]	1	4							19	19	19	30	30	30	95737	0	81974	1644800000	153	3.17373	0.3343	-0.564681	-0.274237	23.4235	23.6134	23.5126	24.0934	24.1118	24.0383
Q9Y580	RBM7		3.21772	-0.577152	sp|Q9Y580|RBM7_HUMAN	sp|Q9Y580|RBM7_HUMAN	7	10	8	9	10	10	6	9	8	7	10	9	Color2 [A=255, R=169, G=169, B=169]	1	4							11	11	11	613	613	613	30503	0	16308	1415700000	114	3.21772	0.325543	-0.577152	-0.280328	24.0425	24.1124	24.1602	24.6745	24.7688	24.6033
P35527	KRT9		4.01544	-0.578396	sp|P35527|K1C9_HUMAN;CON__P35527	sp|P35527|K1C9_HUMAN;CON__P35527	65	65	65	73	76	76	28	30	30	28	29	28	Color2 [A=255, R=169, G=169, B=169]	1	4				+			42	41	41	716	716	716	62064	0	32331	39892000000	1161	4.01544	0.321944	-0.578396	-0.283962	28.7193	28.7521	28.7236	29.3803	29.2669	29.283
O43159	RRP8		1.13837	-0.579822	sp|O43159|RRP8_HUMAN	sp|O43159|RRP8_HUMAN	4	4	5	7	7	7	4	4	5	7	7	7	Color2 [A=255, R=169, G=169, B=169]	1	4							18	18	18	45	45	45	50714	0	82693	1623100000	146	1.13837	0.359929	-0.579822	-0.258903	23.1645	22.7882	23.4668	23.586	23.5786	23.9942
P78395	PRAME		0.734108	-0.583646	sp|P78395|PRAME_HUMAN;sp|Q5SWL7|PRA14_HUMAN;sp|Q5VXH5|PRAM7_HUMAN;sp|Q5VWM6|PRA13_HUMAN;sp|Q5VWM4|PRAM8_HUMAN;sp|Q5VTA0|PRA17_HUMAN;sp|O95521|PRAM1_HUMAN;sp|O60811|PRAM2_HUMAN;sp|O60809|PRA10_HUMAN;sp|O95522|PRA12_HUMAN	sp|P78395|PRAME_HUMAN	0	0	0	3	3	6	0	0	0	3	3	5	Color2 [A=255, R=169, G=169, B=169]	1	4							5	5	5	122	122	122	57889	0	12254	32097000	12	0.734108	0.378997	-0.583646	-0.246851	21.4193	20.8692	20.1831	21.3855	21.5383	21.2987
Q8IZL8	PELP1		3.86726	-0.583707	sp|Q8IZL8|PELP1_HUMAN	sp|Q8IZL8|PELP1_HUMAN	29	35	33	40	49	43	18	22	22	23	26	25	Color2 [A=255, R=169, G=169, B=169]	1	4							35	35	35	516	516	516	1197	0	32331	21880000000	908	3.86726	0.32089	-0.583707	-0.286049	26.7724	26.7064	26.6503	27.3259	27.2568	27.2975
Q13310	PABPC4		1.24338	-0.583904	sp|Q13310|PABP4_HUMAN;sp|P0CB38|PAB4L_HUMAN	sp|Q13310|PABP4_HUMAN	2	2	2	4	3	2	2	2	2	4	3	2	Color2 [A=255, R=169, G=169, B=169]	1	4							21	13	12	342	233	219	70782	0	47789	591630000	83	1.24338	0.354578	-0.583904	-0.26296	21.3564	21.2994	21.1515	22.054	22.0756	21.4295
P31943	HNRNPH1		2.37647	-0.584748	sp|P31943|HNRH1_HUMAN	sp|P31943|HNRH1_HUMAN	19	20	20	30	28	25	7	7	7	7	7	8	Color2 [A=255, R=169, G=169, B=169]	1	4							15	15	9	461	461	281	49229	0	26426	7573000000	403	2.37647	0.327545	-0.584748	-0.278506	26.1985	26.491	26.221	26.8452	26.9529	26.8666
Q86VM9	ZC3H18		3.55577	-0.591573	sp|Q86VM9|ZCH18_HUMAN	sp|Q86VM9|ZCH18_HUMAN	70	67	68	81	82	81	41	38	38	43	46	45	Color2 [A=255, R=169, G=169, B=169]	1	4							52	52	52	468	468	468	10638	0	32331	74275000000	1052	3.55577	0.317409	-0.591573	-0.28866	29.6109	29.7033	29.7541	30.3205	30.2908	30.2317
O75400	PRPF40A		3.74434	-0.591759	sp|O75400|PR40A_HUMAN;sp|Q6NWY9|PR40B_HUMAN	sp|O75400|PR40A_HUMAN	21	23	22	30	25	27	15	16	16	21	18	18	Color2 [A=255, R=169, G=169, B=169]	1	4							32	32	32	356	356	356	1088	0	2158	3922600000	321	3.74434	0.315785	-0.591759	-0.28948	25.6333	25.6422	25.637	26.3001	26.2394	26.1482
Q00839	HNRNPU		4.55715	-0.605435	sp|Q00839|HNRPU_HUMAN	sp|Q00839|HNRPU_HUMAN	18	17	14	25	23	21	13	11	11	19	18	14	Color2 [A=255, R=169, G=169, B=169]	1	4							39	39	39	493	493	493	90583	0	32331	11566000000	569	4.55715	0.30009	-0.605435	-0.298513	25.5895	25.6342	25.6746	26.2459	26.2115	26.2572
P46777	RPL5		2.75229	-0.61599	sp|P46777|RL5_HUMAN	sp|P46777|RL5_HUMAN	5	6	5	7	7	8	5	6	5	6	6	7	Color2 [A=255, R=169, G=169, B=169]	1	4							20	20	20	613	613	613	34362	0	14237	6068100000	255	2.75229	0.302637	-0.61599	-0.295706	22.7606	22.9276	22.9526	23.3818	23.5544	23.5526
Q9UHX1	PUF60		0.366048	-0.617183	sp|Q9UHX1|PUF60_HUMAN	sp|Q9UHX1|PUF60_HUMAN	1	3	2	4	4	4	1	3	2	3	4	4	Color2 [A=255, R=169, G=169, B=169]	1	4							13	13	13	342	342	342	59875	0	54921	561910000	91	0.366048	0.406645	-0.617183	-0.228203	20.9696	23.0986	23.0353	23.141	22.9675	22.8465
P04264	KRT1		4.9588	-0.623255	sp|P04264|K2C1_HUMAN;CON__P04264	sp|P04264|K2C1_HUMAN;CON__P04264	91	92	92	115	124	117	26	26	27	28	29	30	Color2 [A=255, R=169, G=169, B=169]	1	4				+			56	56	40	665	665	575	66038	0	32331	97148000000	1802	4.9588	0.282227	-0.623255	-0.308087	30.3504	30.3848	30.3473	30.9613	30.9679	31.0231
P62906	RPL10A		1.63612	-0.630417	sp|P62906|RL10A_HUMAN	sp|P62906|RL10A_HUMAN	4	3	3	8	7	6	4	3	3	7	7	6	Color2 [A=255, R=169, G=169, B=169]	1	4							11	11	11	438	438	438	24831	0	15601	6358000000	165	1.63612	0.316785	-0.630417	-0.289718	24.3209	23.767	23.9092	24.5133	24.6853	24.6898
Q99590	SCAF11		0.638	-0.634679	sp|Q99590|SCAFB_HUMAN	sp|Q99590|SCAFB_HUMAN	5	2	1	2	4	2	6	2	2	2	4	2	Color2 [A=255, R=169, G=169, B=169]	1	4							16	16	16	144	144	144	16465	0	52756	263460000	59	0.638	0.360321	-0.634679	-0.259188	20.8135	20.5147	21.8699	21.6837	21.398	22.0204
P46013	MKI67		3.92225	-0.648763	sp|P46013|KI67_HUMAN	sp|P46013|KI67_HUMAN	40	44	38	66	62	67	37	45	39	66	61	59	Color2 [A=255, R=169, G=169, B=169]	1	4							137	137	137	546	546	546	35869	0	32331	14705000000	1236	3.92225	0.260547	-0.648763	-0.317449	26.3937	26.4653	26.5085	27.1145	27.0519	27.1475
Q01780	EXOSC10		2.87658	-0.676894	sp|Q01780|EXOSX_HUMAN	sp|Q01780|EXOSX_HUMAN	15	13	14	21	19	21	15	13	14	20	19	21	Color2 [A=255, R=169, G=169, B=169]	1	4							55	55	55	716	716	716	10083	0	32331	11670000000	633	2.87658	0.248795	-0.676894	-0.324697	24.5872	24.6846	24.4273	25.3074	25.2506	25.1718
P52272	HNRNPM		5.48291	-0.682662	sp|P52272|HNRPM_HUMAN	sp|P52272|HNRPM_HUMAN	70	65	69	100	94	92	37	38	38	41	41	40	Color2 [A=255, R=169, G=169, B=169]	1	4							48	48	48	744	744	744	77515	0	32331	30746000000	1261	5.48291	0.232603	-0.682662	-0.338186	28.2247	28.2529	28.2675	28.9184	28.9162	28.9584
P62913	RPL11		3.0217	-0.683697	sp|P62913|RL11_HUMAN	sp|P62913|RL11_HUMAN	2	3	3	4	4	4	3	4	4	4	4	4	Color2 [A=255, R=169, G=169, B=169]	1	4							11	11	11	50	50	50	20252	0	67025	3649700000	100	3.0217	0.243933	-0.683697	-0.328957	22.4705	22.7153	22.6668	23.2758	23.3476	23.2802
P36578	RPL4		5.60622	-0.696376	sp|P36578|RL4_HUMAN	sp|P36578|RL4_HUMAN	11	10	10	16	18	17	10	9	9	14	15	14	Color2 [A=255, R=169, G=169, B=169]	1	4							33	33	33	56	56	56	47697	0	32331	21138000000	485	5.60622	0.21922	-0.696376	-0.345139	25.1429	25.1293	25.1592	25.8168	25.8344	25.8693
P11388	TOP2A		2.02032	-0.702841	sp|P11388|TOP2A_HUMAN	sp|P11388|TOP2A_HUMAN	20	18	16	24	26	24	13	14	11	13	15	15	Color2 [A=255, R=169, G=169, B=169]	1	4							97	97	77	564	564	483	17438	0	32331	17658000000	962	2.02032	0.246751	-0.702841	-0.32681	25.1774	25.0964	24.8825	25.9041	25.5126	25.8482
Q13547	HDAC1		2.48887	-0.704376	sp|Q13547|HDAC1_HUMAN;sp|Q92769|HDAC2_HUMAN;sp|O15379|HDAC3_HUMAN	sp|Q13547|HDAC1_HUMAN;sp|Q92769|HDAC2_HUMAN	3	2	2	4	3	3	3	2	3	4	3	3	Color2 [A=255, R=169, G=169, B=169]	1	4							4	4	4	108	108	108	55102	0	18435	221190000	38	2.48887	0.234838	-0.704376	-0.333542	21.4526	21.7195	21.4256	22.3494	22.2211	22.1404
Q13148	TARDBP		1.79948	-0.705776	sp|Q13148|TADBP_HUMAN	sp|Q13148|TADBP_HUMAN	2	3	2	7	5	4	2	2	2	5	4	3	Color2 [A=255, R=169, G=169, B=169]	1	4							6	6	6	21	21	21	44739	0	22028	191350000	47	1.79948	0.250165	-0.705776	-0.324409	21.3799	21.1365	21.0261	21.8236	22.1563	21.6799
P50914	RPL14		1.30675	-0.706258	sp|P50914|RL14_HUMAN	sp|P50914|RL14_HUMAN	2	3	3	2	3	3	2	3	3	2	3	3	Color2 [A=255, R=169, G=169, B=169]	1	4							7	7	7	321	321	321	23432	0	50011	4389800000	113	1.30675	0.27126	-0.706258	-0.313447	22.6889	23.2621	23.47	23.6522	23.962	23.9256
P49756	RBM25		4.27173	-0.712952	sp|P49756|RBM25_HUMAN	sp|P49756|RBM25_HUMAN	20	21	17	24	28	30	18	20	17	20	22	24	Color2 [A=255, R=169, G=169, B=169]	1	4							31	31	31	364	364	364	10018	0	19983	4912600000	338	4.27173	0.213165	-0.712952	-0.349632	25.7537	25.8154	25.7718	26.438	26.4847	26.557
P56182	RRP1		2.11574	-0.724258	sp|P56182|RRP1_HUMAN	sp|P56182|RRP1_HUMAN	5	4	4	9	7	7	5	4	4	9	6	7	Color2 [A=255, R=169, G=169, B=169]	1	4							13	13	13	384	384	384	52839	0	1206	758470000	103	2.11574	0.232942	-0.724258	-0.337527	22.9399	22.6417	23.0313	23.7616	23.4736	23.5504
Q14966	ZNF638		0.558447	-0.731159	sp|Q14966|ZN638_HUMAN	sp|Q14966|ZN638_HUMAN	1	1	1	2	3	3	1	1	1	2	3	3	Color2 [A=255, R=169, G=169, B=169]	1	4							7	7	7	44	44	44	22062	0	18258	192070000	26	0.558447	0.322273	-0.731159	-0.283326	21.9578	21.4768	20.1128	21.5714	22.1721	21.9973
P06748	NPM1		3.39881	-0.734819	sp|P06748|NPM_HUMAN	sp|P06748|NPM_HUMAN	25	24	25	31	29	31	12	12	12	13	13	13	Color2 [A=255, R=169, G=169, B=169]	1	4							21	21	21	605	605	605	32575	0	32331	60483000000	673	3.39881	0.205139	-0.734819	-0.355452	26.9968	26.8561	26.8129	27.5688	27.6965	27.605
Q14980	NUMA1		5.49712	-0.744286	sp|Q14980|NUMA1_HUMAN	sp|Q14980|NUMA1_HUMAN	107	113	104	167	164	154	88	88	88	117	117	116	Color2 [A=255, R=169, G=169, B=169]	1	4							146	146	146	679	679	679	23826	0	32331	42657000000	2314	5.49712	0.181718	-0.744286	-0.368438	28.5817	28.5876	28.6302	29.3269	29.3698	29.3356
Q02543	RPL18A		2.80788	-0.745609	sp|Q02543|RL18A_HUMAN	sp|Q02543|RL18A_HUMAN	3	3	3	4	4	3	3	3	3	4	4	3	Color2 [A=255, R=169, G=169, B=169]	1	4							10	10	10	517	517	517	20762	0	46487	2434300000	138	2.80788	0.205871	-0.745609	-0.355516	22.2941	22.3649	22.451	23.0521	23.2859	23.0089
P27635	RPL10		1.67749	-0.748571	sp|P27635|RL10_HUMAN;sp|Q96L21|RL10L_HUMAN	sp|P27635|RL10_HUMAN	5	3	4	7	6	6	5	3	5	7	6	6	Color2 [A=255, R=169, G=169, B=169]	1	4							12	12	12	472	472	472	24604	0	1432	3752300000	165	1.67749	0.230221	-0.748571	-0.339819	23.1093	22.554	23.0586	23.5479	23.5669	23.8528
Q15427	SF3B4		0.93009	-0.771314	sp|Q15427|SF3B4_HUMAN	sp|Q15427|SF3B4_HUMAN	3	1	3	2	5	2	2	1	2	3	4	2	Color2 [A=255, R=169, G=169, B=169]	1	4							4	4	4	184	184	184	44385	0	1532	188500000	25	0.93009	0.251066	-0.771314	-0.323048	22.1115	20.9434	21.8274	22.4284	22.665	22.1028
Q9Y230	RUVBL2		1.30461	-0.782845	sp|Q9Y230|RUVB2_HUMAN	sp|Q9Y230|RUVB2_HUMAN	1	1	1	2	3	3	1	1	1	3	3	4	Color2 [A=255, R=169, G=169, B=169]	1	4							5	5	5	147	147	147	51156	0	10663	90947000	15	1.30461	0.2235	-0.782845	-0.343181	21.6782	20.9014	20.8054	21.8166	21.9951	21.9218
P08238	HSP90AB1		2.91375	-0.802621	sp|P08238|HS90B_HUMAN;sp|Q58FF7|H90B3_HUMAN;sp|Q14568|HS902_HUMAN;sp|P14625|ENPL_HUMAN	sp|P08238|HS90B_HUMAN	8	7	8	17	18	14	5	4	3	8	7	9	Color2 [A=255, R=169, G=169, B=169]	1	4							26	26	13	434	434	233	83263	0	15722	1824400000	192	2.91375	0.161905	-0.802621	-0.38253	23.9556	24.1104	24.2686	24.8496	24.9825	24.9104
Q01813	PFKP		2.7192	-0.804204	sp|Q01813|PFKAP_HUMAN	sp|Q01813|PFKAP_HUMAN	0	0	0	3	4	2	0	0	0	3	4	2	Color2 [A=255, R=169, G=169, B=169]	1	4							5	4	4	77	65	65	85595	0	10754	26771000	11	2.7192	0.163431	-0.804204	-0.381007	20.3967	20.0596	20.2187	21.0718	21.0915	20.9244
P81605	DCD		2.08395	-0.808224	sp|P81605|DCD_HUMAN	sp|P81605|DCD_HUMAN	1	1	1	2	2	2	2	2	2	3	3	2	Color2 [A=255, R=169, G=169, B=169]	1	4							4	4	4	355	355	355	11284	0	18016	866590000	53	2.08395	0.174435	-0.808224	-0.373126	22.3733	22.586	22.8525	23.5403	23.4613	23.2349
P42285	MTREX		4.99114	-0.811209	sp|P42285|MTREX_HUMAN	sp|P42285|MTREX_HUMAN	56	66	58	104	110	106	38	44	39	55	57	56	Color2 [A=255, R=169, G=169, B=169]	1	4							63	63	63	579	579	579	1178	0	32331	27172000000	1314	4.99114	0.138722	-0.811209	-0.399736	27.9393	27.8807	27.9294	28.7139	28.6964	28.7728
P52597	HNRNPF		3.54588	-0.813094	sp|P52597|HNRPF_HUMAN	sp|P52597|HNRPF_HUMAN	18	20	19	31	30	26	11	11	11	12	12	12	Color2 [A=255, R=169, G=169, B=169]	1	4							14	12	12	499	434	434	45671	0	21749	5835700000	335	3.54588	0.149648	-0.813094	-0.393129	25.8549	25.9238	25.7928	26.7836	26.6065	26.6206
P09874	PARP1		0.901087	-0.848516	sp|P09874|PARP1_HUMAN	sp|P09874|PARP1_HUMAN	2	1	2	2	3	2	2	1	2	3	3	2	Color2 [A=255, R=169, G=169, B=169]	1	4							23	23	23	272	272	272	11308	0	71344	596080000	89	0.901087	0.215217	-0.848516	-0.347856	19.6528	20.9166	20.3869	21.1032	21.6153	20.7833
Q6NZY4	ZCCHC8		4.26733	-0.853919	sp|Q6NZY4|ZCHC8_HUMAN	sp|Q6NZY4|ZCHC8_HUMAN	39	39	36	54	47	48	25	26	25	31	29	29	Color2 [A=255, R=169, G=169, B=169]	1	4							37	37	37	653	653	653	78576	0	32331	14411000000	657	4.26733	0.12285	-0.853919	-0.417153	27.1032	27.0103	27.0821	27.9937	27.8914	27.8723
Q5C9Z4	NOM1		3.35401	-0.857819	sp|Q5C9Z4|NOM1_HUMAN	sp|Q5C9Z4|NOM1_HUMAN	13	13	11	17	16	15	11	10	11	14	14	15	Color2 [A=255, R=169, G=169, B=169]	1	4							20	20	20	273	273	273	96256	0	11984	1104500000	194	3.35401	0.129152	-0.857819	-0.412282	23.7798	23.6216	23.8101	24.569	24.7017	24.5144
P23246	SFPQ		2.96774	-0.883317	sp|P23246|SFPQ_HUMAN;sp|Q15233|NONO_HUMAN	sp|P23246|SFPQ_HUMAN	0	0	0	3	3	3	0	0	0	3	3	3	Color2 [A=255, R=169, G=169, B=169]	1	4							10	10	10	181	181	181	76149	0	3095	171190000	38	2.96774	0.121111	-0.883317	-0.419708	19.9934	20.1602	19.9139	20.9013	20.7776	21.0385
P39023	RPL3		1.4549	-0.887681	sp|P39023|RL3_HUMAN;sp|Q92901|RL3L_HUMAN	sp|P39023|RL3_HUMAN	7	10	6	11	12	11	7	10	7	10	11	9	Color2 [A=255, R=169, G=169, B=169]	1	4							27	27	27	526	526	526	46108	0	24707	10183000000	377	1.4549	0.154037	-0.887681	-0.388766	23.7751	24.0399	23.1216	24.6471	24.564	24.3885
O60732	MAGEC1		2.34538	-0.89576	sp|O60732|MAGC1_HUMAN;sp|P43355|MAGA1_HUMAN;sp|P43358|MAGA4_HUMAN;sp|P43361|MAGA8_HUMAN;sp|A2A368|MAGBG_HUMAN;sp|A8MXT2|MAGBH_HUMAN;sp|Q96M61|MAGBI_HUMAN;sp|O15480|MAGB3_HUMAN;sp|P43363|MAGAA_HUMAN	sp|O60732|MAGC1_HUMAN	7	7	6	11	9	10	5	5	4	6	6	6	Color2 [A=255, R=169, G=169, B=169]	1	4							12	12	11	107	107	99	12364	0	61793	961820000	123	2.34538	0.124627	-0.89576	-0.415552	22.9996	23.1151	22.7985	24.0245	23.6197	23.9563
P05388	RPLP0		3.8049	-0.899625	sp|P05388|RLA0_HUMAN;sp|Q8NHW5|RLA0L_HUMAN	sp|P05388|RLA0_HUMAN;sp|Q8NHW5|RLA0L_HUMAN	8	7	10	12	10	12	5	5	6	7	6	7	Color2 [A=255, R=169, G=169, B=169]	1	4							19	19	19	58	58	58	34273	0	28568	12087000000	317	3.8049	0.108352	-0.899625	-0.435682	24.5696	24.3582	24.4878	25.3371	25.4078	25.3696
			3.51383	-0.91025	CON__P02769	CON__P02769	9	8	8	19	22	19	10	9	9	16	20	16	Color2 [A=255, R=169, G=169, B=169]	1	4				+			40	35	35	661	598	598	69293	0	17099	5032900000	391	3.51383	0.107935	-0.91025	-0.438068	24.8122	24.9237	24.6731	25.6578	25.7296	25.7523
O00571	DDX3X		2.62286	-0.918441	sp|O00571|DDX3X_HUMAN;sp|O15523|DDX3Y_HUMAN;sp|Q9NQI0|DDX4_HUMAN	sp|O00571|DDX3X_HUMAN;sp|O15523|DDX3Y_HUMAN	6	4	5	8	7	5	6	4	6	8	7	5	Color2 [A=255, R=169, G=169, B=169]	1	4							26	25	25	434	417	417	73243	0	75459	810970000	160	2.62286	0.113275	-0.918441	-0.430351	22.6682	22.2911	22.5869	23.4707	23.2988	23.5321
P62888	RPL30		1.87855	-0.931327	sp|P62888|RL30_HUMAN	sp|P62888|RL30_HUMAN	2	2	2	4	3	3	2	2	2	3	3	3	Color2 [A=255, R=169, G=169, B=169]	1	4							7	7	7	591	591	591	12784	0	85239	2015600000	88	1.87855	0.120632	-0.931327	-0.419616	21.5402	22.0317	21.7257	23.0294	22.5427	22.5195
P68366	TUBA4A		1.09819	-0.942899	sp|P68366|TBA4A_HUMAN	sp|P68366|TBA4A_HUMAN	0	0	0	2	3	4	0	0	0	1	2	3	Color2 [A=255, R=169, G=169, B=169]	1	4							24	3	3	558	76	76	49924	0	65255	28039000	9	1.09819	0.14997	-0.942899	-0.392267	19.889	19.8976	21.0305	21.2423	21.4411	20.9624
O60762	DPM1		1.11403	-0.943059	sp|O60762|DPM1_HUMAN	sp|O60762|DPM1_HUMAN	0	0	0	2	2	3	0	0	0	2	2	3	Color2 [A=255, R=169, G=169, B=169]	1	4							3	3	3	219	219	219	29634	0	10679	25956000	7	1.11403	0.150211	-0.943059	-0.393254	20.9113	19.6936	19.8579	21.0797	21.3026	20.9097
P06727	APOA4		1.30862	-0.966111	sp|P06727|APOA4_HUMAN	sp|P06727|APOA4_HUMAN	0	0	0	4	2	2	0	0	0	3	2	2	Color2 [A=255, R=169, G=169, B=169]	1	4							3	3	3	78	78	78	45398	0	8578	26628000	8	1.30862	0.128154	-0.966111	-0.411841	20.5214	19.5075	20.4013	20.9516	21.3708	21.0061
P02533	KRT14		4.54821	-0.974234	sp|P02533|K1C14_HUMAN;CON__P02533;CON__Q61782	sp|P02533|K1C14_HUMAN;CON__P02533	12	11	12	22	22	19	4	2	2	3	4	3	Color2 [A=255, R=169, G=169, B=169]	1	4				+			40	35	8	653	60	246	51561	0	29078	5624200000	359	4.54821	0.0682017	-0.974234	-0.476266	25.4668	25.3624	25.4788	26.4635	26.3848	26.3824
O43823	AKAP8		3.00738	-0.98882	sp|O43823|AKAP8_HUMAN	sp|O43823|AKAP8_HUMAN	3	2	3	4	4	5	3	2	3	4	4	5	Color2 [A=255, R=169, G=169, B=169]	1	4							9	9	9	211	211	211	76107	0	30	404940000	62	3.00738	0.0802305	-0.98882	-0.467675	21.7063	21.8616	21.6355	22.5639	22.7205	22.8853
P13645	KRT10		5.35254	-1.00183	sp|P13645|K1C10_HUMAN;CON__P13645;sp|Q7Z3Y7|K1C28_HUMAN;CON__Q7Z3Y7;CON__Q148H6;sp|Q7Z3Z0|K1C25_HUMAN;CON__Q7Z3Z0;sp|Q7Z3Y8|K1C27_HUMAN;CON__Q7Z3Y8	sp|P13645|K1C10_HUMAN;CON__P13645	71	71	69	101	95	85	20	22	21	25	22	23	Color2 [A=255, R=169, G=169, B=169]	1	4				+			45	45	30	635	635	531	58826	0	32331	61300000000	1347	5.35254	0.0527179	-1.00183	-0.493652	29.5102	29.4117	29.4471	30.4699	30.4542	30.4503
Q5T749	KPRP		0.976437	-1.00276	sp|Q5T749|KPRP_HUMAN	sp|Q5T749|KPRP_HUMAN	0	0	1	3	2	2	0	0	1	4	3	2	Color2 [A=255, R=169, G=169, B=169]	1	4							13	13	13	347	347	347	64135	0	3116	138200000	45	0.976437	0.134759	-1.00276	-0.404138	19.8579	20.0329	20.5158	21.8455	21.2358	20.3335
Q9GZR7	DDX24		4.61258	-1.00366	sp|Q9GZR7|DDX24_HUMAN	sp|Q9GZR7|DDX24_HUMAN	7	8	9	19	16	17	8	9	9	15	14	15	Color2 [A=255, R=169, G=169, B=169]	1	4							26	26	26	447	447	447	96331	0	12001	1676200000	247	4.61258	0.0542809	-1.00366	-0.490733	23.5105	23.3889	23.531	24.4874	24.4911	24.4629
O95816	BAG2		0.942551	-1.01331	sp|O95816|BAG2_HUMAN	sp|O95816|BAG2_HUMAN	2	1	2	2	2	2	2	1	2	2	2	2	Color2 [A=255, R=169, G=169, B=169]	1	4							5	5	5	28	28	28	23772	0	19605	210880000	29	0.942551	0.134415	-1.01331	-0.404857	21.6319	20.0471	21.3781	21.9699	21.8871	22.2401
P30050	RPL12		2.28749	-1.02935	sp|P30050|RL12_HUMAN	sp|P30050|RL12_HUMAN	2	4	3	5	6	7	2	3	3	4	4	5	Color2 [A=255, R=169, G=169, B=169]	1	4							8	8	8	642	642	642	17818	0	25788	4429700000	132	2.28749	0.0751	-1.02935	-0.470996	22.804	23.3813	23.0878	24.2409	23.9652	24.1551
P02538	KRT6A		2.43474	-1.03448	sp|P02538|K2C6A_HUMAN;CON__P02538	sp|P02538|K2C6A_HUMAN;CON__P02538	9	10	7	17	19	17	0	0	0	2	2	2	Color2 [A=255, R=169, G=169, B=169]	1	4				+			44	31	3	599	484	39	60044	0	2315	4217400000	341	2.43474	0.0679662	-1.03448	-0.476753	25.2202	24.9519	24.723	25.9934	26.1594	25.8457
Q9BV38	WDR18		3.2756	-1.05184	sp|Q9BV38|WDR18_HUMAN	sp|Q9BV38|WDR18_HUMAN	5	4	6	11	14	11	6	5	6	11	12	10	Color2 [A=255, R=169, G=169, B=169]	1	4							17	17	17	451	451	451	47405	0	212	5201200000	231	3.2756	0.0500601	-1.05184	-0.500018	24.2609	23.9134	24.027	25.1073	25.0981	25.1514
Q5SY16	NOL9		4.47835	-1.05937	sp|Q5SY16|NOL9_HUMAN	sp|Q5SY16|NOL9_HUMAN	10	10	11	25	29	24	11	14	13	19	22	17	Color2 [A=255, R=169, G=169, B=169]	1	4							28	28	28	444	444	444	79322	0	26619	5173000000	360	4.47835	0.0407257	-1.05937	-0.516363	24.7606	24.8707	24.8168	25.8906	25.9369	25.7986
Q9NWB6	ARGLU1		0.848223	-1.06403	sp|Q9NWB6|ARGL1_HUMAN	sp|Q9NWB6|ARGL1_HUMAN	1	2	2	2	3	2	1	2	2	2	3	2	Color2 [A=255, R=169, G=169, B=169]	1	4							4	4	4	114	114	114	33216	0	81316	160000000	33	0.848223	0.128651	-1.06403	-0.411998	20.3613	22.0284	22.0428	22.6534	22.2127	22.7584
Q9Y383	LUC7L2		2.90722	-1.07405	sp|Q9Y383|LC7L2_HUMAN	sp|Q9Y383|LC7L2_HUMAN	4	3	2	6	7	8	2	2	1	3	3	4	Color2 [A=255, R=169, G=169, B=169]	1	4							10	10	7	232	232	156	46513	0	63276	550020000	107	2.90722	0.0493853	-1.07405	-0.503798	22.0696	21.9686	21.9005	22.82	23.2341	23.1067
P11142	HSPA8		4.31275	-1.10342	sp|P11142|HSP7C_HUMAN;sp|P54652|HSP72_HUMAN	sp|P11142|HSP7C_HUMAN	46	49	47	87	86	79	24	25	24	28	28	27	Color2 [A=255, R=169, G=169, B=169]	1	4							36	36	30	618	618	556	70897	0	32331	34616000000	1119	4.31275	0.0331009	-1.10342	-0.535858	27.9259	27.9958	27.9813	29.0577	28.9828	29.1727
P11940	PABPC1		2.97315	-1.11889	sp|P11940|PABP1_HUMAN;sp|Q9H361|PABP3_HUMAN;sp|Q4VXU2|PAP1L_HUMAN;sp|Q96DU9|PABP5_HUMAN	sp|P11940|PABP1_HUMAN	4	4	3	12	11	12	3	3	2	11	10	11	Color2 [A=255, R=169, G=169, B=169]	1	4							27	27	18	50	50	373	7067	0	15477	2546500000	210	2.97315	0.0384072	-1.11889	-0.52479	23.5856	23.301	23.1667	24.4441	24.405	24.5609
Q9UPP1	PHF8		2.1053	-1.12885	sp|Q9UPP1|PHF8_HUMAN;sp|O75151|PHF2_HUMAN	sp|Q9UPP1|PHF8_HUMAN	1	0	0	3	2	3	1	0	0	5	3	4	Color2 [A=255, R=169, G=169, B=169]	1	4							7	7	7	81	81	81	11786	0	16963	102790000	18	2.1053	0.0482957	-1.12885	-0.50649	21.1918	20.666	20.4435	21.8327	21.8481	22.0071
Q14498	RBM39		4.06328	-1.13001	sp|Q14498|RBM39_HUMAN;sp|Q86U06|RBM23_HUMAN	sp|Q14498|RBM39_HUMAN	18	16	15	31	27	26	14	13	12	18	17	18	Color2 [A=255, R=169, G=169, B=169]	1	4							24	24	24	532	532	532	59379	0	27752	5304100000	399	4.06328	0.0278685	-1.13001	-0.545883	25.2292	25.3924	25.4533	26.5241	26.4521	26.4887
P61313	RPL15		1.2677	-1.14285	sp|P61313|RL15_HUMAN	sp|P61313|RL15_HUMAN	3	4	2	7	4	8	2	3	1	6	4	8	Color2 [A=255, R=169, G=169, B=169]	1	4							15	15	15	505	505	505	24146	0	18202	3923000000	174	1.2677	0.0736234	-1.14285	-0.47167	21.9238	21.9604	21.0724	23.1178	22.1796	23.0877
Q9BQG0	MYBBP1A		5.24571	-1.15794	sp|Q9BQG0|MBB1A_HUMAN	sp|Q9BQG0|MBB1A_HUMAN	36	33	37	68	69	69	34	30	33	43	46	49	Color2 [A=255, R=169, G=169, B=169]	1	4							59	59	59	50	50	50	14885	0	32331	7688000000	757	5.24571	0.022201	-1.15794	-0.568684	26.1109	26.0937	26.1623	27.3226	27.2229	27.2952
P13647	KRT5		5.38209	-1.16136	sp|P13647|K2C5_HUMAN;CON__P13647	sp|P13647|K2C5_HUMAN;CON__P13647	7	7	7	16	19	17	3	3	2	4	5	4	Color2 [A=255, R=169, G=169, B=169]	1	4				+			44	25	9	551	38	127	62378	0	14372	2297100000	215	5.38209	0.0225243	-1.16136	-0.571105	24.4526	24.4306	24.5121	25.5983	25.6089	25.6722
Q9Y4W2	LAS1L		4.58087	-1.1736	sp|Q9Y4W2|LAS1L_HUMAN	sp|Q9Y4W2|LAS1L_HUMAN	18	16	17	41	38	36	17	18	15	30	29	31	Color2 [A=255, R=169, G=169, B=169]	1	4							35	35	35	629	629	629	83064	0	32331	10491000000	538	4.58087	0.0226341	-1.1736	-0.57141	25.8944	25.8836	25.8284	27.1398	26.9756	27.0117
Q9Y265	RUVBL1		1.02497	-1.18483	sp|Q9Y265|RUVB1_HUMAN	sp|Q9Y265|RUVB1_HUMAN	1	3	3	4	4	6	1	4	4	4	4	6	Color2 [A=255, R=169, G=169, B=169]	1	4							7	7	7	202	202	202	50227	0	25124	196820000	37	1.02497	0.0846721	-1.18483	-0.465969	20.0938	21.7975	21.5421	22.1252	22.3409	22.5218
Q5JTH9	RRP12		3.41611	-1.19265	sp|Q5JTH9|RRP12_HUMAN	sp|Q5JTH9|RRP12_HUMAN	7	6	7	17	17	20	6	6	6	16	18	16	Color2 [A=255, R=169, G=169, B=169]	1	4							65	65	64	568	568	568	1437	0	32331	11199000000	556	3.41611	0.0224571	-1.19265	-0.565748	23.6731	23.358	23.5246	24.6425	24.8271	24.664
P55265	ADAR		1.64087	-1.19379	sp|P55265|DSRAD_HUMAN	sp|P55265|DSRAD_HUMAN	1	2	1	2	2	2	2	3	2	5	4	3	Color2 [A=255, R=169, G=169, B=169]	1	4							15	15	15	144	144	144	13606	0	55003	344690000	44	1.64087	0.0429649	-1.19379	-0.511899	19.7789	20.4722	19.3724	21.2349	21.0122	20.9578
P35637	FUS		1.7231	-1.20255	sp|P35637|FUS_HUMAN	sp|P35637|FUS_HUMAN	0	0	0	3	2	2	0	0	0	2	1	2	Color2 [A=255, R=169, G=169, B=169]	1	4							4	2	2	105	78	78	53425	0	16605	157330000	27	1.7231	0.0400179	-1.20255	-0.519342	20.3197	20.0412	20.9239	21.4404	21.4656	21.9865
Q9UKF6	CPSF3		2.62958	-1.20684	sp|Q9UKF6|CPSF3_HUMAN	sp|Q9UKF6|CPSF3_HUMAN	1	1	0	3	6	2	1	1	0	3	6	2	Color2 [A=255, R=169, G=169, B=169]	1	4							7	7	7	129	129	129	77485	0	22967	139030000	31	2.62958	0.0262075	-1.20684	-0.554723	20.5698	20.6258	20.6372	21.7913	22.1321	21.5299
Q13523	PRPF4B		1.84165	-1.20919	sp|Q13523|PRP4B_HUMAN	sp|Q13523|PRP4B_HUMAN	4	5	3	6	5	5	4	6	3	6	6	5	Color2 [A=255, R=169, G=169, B=169]	1	4							23	23	23	255	255	255	11699	0	94711	544690000	97	1.84165	0.0377534	-1.20919	-0.527519	21.2525	21.944	20.9673	22.6307	22.6358	22.5247
Q8IXB1	DNAJC10		2.03879	-1.23019	sp|Q8IXB1|DJC10_HUMAN	sp|Q8IXB1|DJC10_HUMAN	3	0	2	5	5	5	3	0	2	6	5	6	Color2 [A=255, R=169, G=169, B=169]	1	4							13	13	13	199	199	199	91079	0	35545	322400000	68	2.03879	0.0299813	-1.23019	-0.54423	21.6726	20.7893	21.2213	22.4388	22.3775	22.5574
P46779	RPL28		0.930167	-1.25684	sp|P46779|RL28_HUMAN	sp|P46779|RL28_HUMAN	2	1	3	2	3	2	2	1	3	2	3	2	Color2 [A=255, R=169, G=169, B=169]	1	4							10	10	10	533	533	533	15747	0	68994	2362200000	92	0.930167	0.0665085	-1.25684	-0.477601	20.1241	20.6487	22.0655	21.7709	22.6382	22.1997
P35908	KRT2		5.74584	-1.26372	sp|P35908|K22E_HUMAN	sp|P35908|K22E_HUMAN	45	45	47	76	70	68	1	1	1	1	1	1	Color2 [A=255, R=169, G=169, B=169]	1	4							55	51	1	858	839	47	65432	0	32331	22481000000	988	5.74584	0.0102083	-1.26372	-0.622649	27.8628	27.8133	27.8406	29.1275	29.1295	29.0509
Q7L014	DDX46		1.46868	-1.26381	sp|Q7L014|DDX46_HUMAN	sp|Q7L014|DDX46_HUMAN	0	0	0	2	2	2	1	1	1	2	3	3	Color2 [A=255, R=169, G=169, B=169]	1	4							18	18	18	173	173	173	11736	0	36627	84933000	38	1.46868	0.0385818	-1.26381	-0.526768	20.05	21.2982	21.1849	22.0841	22.1536	22.0868
P18124	RPL7		1.10587	-1.27052	sp|P18124|RL7_HUMAN	sp|P18124|RL7_HUMAN	2	3	5	4	5	6	2	3	4	4	4	5	Color2 [A=255, R=169, G=169, B=169]	1	4							20	20	20	532	532	532	29225	0	14298	8510400000	220	1.10587	0.0502759	-1.27052	-0.500157	22.575	21.1935	22.9639	23.4024	23.5492	23.5923
P35251	RFC1		4.05691	-1.29485	sp|P35251|RFC1_HUMAN	sp|P35251|RFC1_HUMAN	8	7	6	18	18	14	6	5	5	17	16	12	Color2 [A=255, R=169, G=169, B=169]	1	4							35	35	35	425	425	425	12825	0	22188	1813200000	248	4.05691	0.0107979	-1.29485	-0.62235	23.3855	23.2763	23.3415	24.7232	24.6815	24.4831
O95639	CPSF4		1.33969	-1.33431	sp|O95639|CPSF4_HUMAN	sp|O95639|CPSF4_HUMAN	0	0	0	2	2	3	0	0	0	3	3	3	Color2 [A=255, R=169, G=169, B=169]	1	4							4	4	4	227	227	227	30255	0	1111	40460000	7	1.33969	0.0312963	-1.33431	-0.54111	21.2966	19.8358	20.0652	21.5469	21.7383	21.9154
P02655	APOC2		1.49332	-1.38983	sp|P02655|APOC2_HUMAN	sp|P02655|APOC2_HUMAN	0	0	0	2	2	1	0	0	0	2	2	2	Color2 [A=255, R=169, G=169, B=169]	1	4							2	2	2	178	178	178	11284	39139	3707	34023000	5	1.49332	0.0227451	-1.38983	-0.571739	20.0417	20.8642	19.3859	21.5117	21.3864	21.5632
P12236	SLC25A6		1.3335	-1.42668	sp|P12236|ADT3_HUMAN	sp|P12236|ADT3_HUMAN	2	1	3	6	5	5	2	2	3	3	3	2	Color2 [A=255, R=169, G=169, B=169]	1	4							15	4	3	513	218	128	32866	0	11774	488810000	52	1.3335	0.0224155	-1.42668	-0.570535	22.7673	22.7783	21.4171	23.98	23.9454	23.3174
Q96I25	RBM17		0.832044	-1.4646	sp|Q96I25|SPF45_HUMAN	sp|Q96I25|SPF45_HUMAN	2	2	1	4	5	4	2	2	1	5	5	4	Color2 [A=255, R=169, G=169, B=169]	1	4							12	12	12	379	379	379	44961	0	60952	419170000	68	0.832044	0.0395695	-1.4646	-0.52005	21.9341	21.9862	19.512	22.6171	22.5863	22.6226
Q9BXW9	FANCD2		1.25942	-1.5482	sp|Q9BXW9|FACD2_HUMAN	sp|Q9BXW9|FACD2_HUMAN	0	0	0	5	6	6	0	0	0	5	7	6	Color2 [A=255, R=169, G=169, B=169]	1	4							7	7	7	61	61	61	16413	0	244	47527000	17	1.25942	0.01376	-1.5482	-0.600793	20.1859	21.5053	19.5684	22.0364	22.0606	21.8072
P07355	ANXA2		1.29591	-1.598	sp|P07355|ANXA2_HUMAN;sp|A6NMY6|AXA2L_HUMAN	sp|P07355|ANXA2_HUMAN;sp|A6NMY6|AXA2L_HUMAN	0	0	0	2	2	2	0	0	0	2	2	2	Color2 [A=255, R=169, G=169, B=169]	1	4							8	8	8	263	263	263	38604	0	22857	37898000	21	1.29591	0.0125155	-1.598	-0.619872	19.1691	20.9115	20.8569	21.9291	22.0445	21.7579
P40937	RFC5		1.18052	-1.60952	sp|P40937|RFC5_HUMAN	sp|P40937|RFC5_HUMAN	1	1	0	6	2	3	1	2	1	6	2	3	Color2 [A=255, R=169, G=169, B=169]	1	4							11	11	11	45	45	45	38496	0	49347	283330000	51	1.18052	0.0134949	-1.60952	-0.609437	19.2413	20.9536	21.0307	22.5446	21.7919	21.7177
Q8N3U4	STAG2		1.17674	-1.61005	sp|Q8N3U4|STAG2_HUMAN;sp|Q8WVM7|STAG1_HUMAN	sp|Q8N3U4|STAG2_HUMAN	0	0	0	3	1	2	0	0	0	4	3	3	Color2 [A=255, R=169, G=169, B=169]	1	4							5	5	5	54	54	54	14132	0	93676	36939000	6	1.17674	0.0134271	-1.61005	-0.609106	21.2334	19.4125	19.3112	21.3322	21.8664	21.5888
P08779	KRT16		0.896082	-1.67701	sp|P08779|K1C16_HUMAN;CON__P08779;CON__Q9Z2K1;CON__Q3ZAW8;CON__Q9D312;sp|Q99456|K1C12_HUMAN;CON__Q99456;sp|Q8N1A0|KT222_HUMAN;CON__Q8N1A0	sp|P08779|K1C16_HUMAN;CON__P08779	1	2	4	5	4	4	1	2	4	5	4	4	Color2 [A=255, R=169, G=169, B=169]	1	4				+			38	20	20	649	431	431	51267	0	26821	1691600000	158	0.896082	0.0164158	-1.67701	-0.583774	20.1392	22.6799	22.8199	23.4832	23.6559	23.531
P16401	HIST1H1B		0.775098	-1.71832	sp|P16401|H15_HUMAN	sp|P16401|H15_HUMAN	2	1	2	3	2	4	2	1	1	3	2	3	Color2 [A=255, R=169, G=169, B=169]	1	4							5	4	4	23	177	177	2258	0	19027	612250000	46	0.775098	0.0223077	-1.71832	-0.568691	23.1445	19.8745	20.3513	22.7826	22.7842	22.9586
Q15428	SF3A2		0.912218	-1.77405	sp|Q15428|SF3A2_HUMAN	sp|Q15428|SF3A2_HUMAN	2	1	1	2	3	3	2	1	2	2	3	3	Color2 [A=255, R=169, G=169, B=169]	1	4							7	7	7	231	231	231	49255	0	18797	265330000	35	0.912218	0.0135635	-1.77405	-0.610073	21.4053	20.3886	18.3567	21.5356	21.936	22.0011
P55795	HNRNPH2		0.750744	-1.77562	sp|P55795|HNRH2_HUMAN	sp|P55795|HNRH2_HUMAN	0	2	2	3	3	3	0	2	2	3	3	3	Color2 [A=255, R=169, G=169, B=169]	1	4							10	5	5	323	18	18	49263	0	30647	148600000	22	0.750744	0.0202167	-1.77562	-0.575299	19.9068	19.8328	23.0881	22.9418	22.3836	22.8291
