# Supplementary material for: The USP7-TRIM27 axis mediates non-canonical PRC1.1 function and is a druggable target in leukemia
Source: iScience. 2021 Apr 16;24(5):102435. doi: 10.1016/j.isci.2021.102435 (PMC8169803; doi:10.1016/j.isci.2021.102435)
Supplement: Table S4. Mass spec data GFP and GFP-USP7 pull outs, related to Figure 2 [file mmc5.xlsx]

## Sheet: Blad1
Table S4. Mass spec data GFP and GFP-USP7 pull outs
Uniprot ID	Gene	Significant	P-value -log10	Difference	Protein IDs	Majority protein IDs	iBAQ GFP_1	iBAQ GFP_2	iBAQ GFP_3	iBAQ GFP-USP7_1	iBAQ GFP-USP7_2	iBAQ GFP-USP7_3	LFQ intensity GFP_1	LFQ intensity GFP_2	LFQ intensity GFP_3	LFQ intensity GFP-USP7_1	LFQ intensity GFP-USP7_2	LFQ intensity GFP-USP7_3
P26358	DNMT1	+	6.45892	13.958	sp|P26358|DNMT1_HUMAN	sp|P26358|DNMT1_HUMAN	36890	0	76190	755180000	633910000	188490000	19.7424	19.5783	20.1397	34.0549	33.6456	33.634
Q93009	USP7	+	6.57379	12.7304	sp|Q93009|UBP7_HUMAN;REV__sp|Q86YS3|RFIP4_HUMAN	sp|Q93009|UBP7_HUMAN	1651600	1874500	1869600	7125100000	5883400000	2872700000	23.9278	24.3525	24.1765	37.1354	36.6606	36.8519
Q6W2J9	BCOR	+	5.55756	11.7774	sp|Q6W2J9|BCOR_HUMAN	sp|Q6W2J9|BCOR_HUMAN	83673	24170	34513	76155000	70887000	68462000	19.9151	19.5463	19.8079	31.3743	31.1358	32.0914
Q8IX18	DHX40	+	5.14538	10.9603	sp|Q8IX18|DHX40_HUMAN	sp|Q8IX18|DHX40_HUMAN	186860	139750	166260	232790000	212610000	118390000	20.6065	21.1514	19.9494	31.5944	31.325	31.6689
Q92878	RAD50	+	4.49758	10.4602	sp|Q92878|RAD50_HUMAN	sp|Q92878|RAD50_HUMAN	144830	101160	44451	118840000	69943000	63217000	21.1953	21.1589	19.9708	31.4189	30.6425	31.6443
Q8NHM5	KDM2B	+	3.58192	9.27178	sp|Q8NHM5|KDM2B_HUMAN	sp|Q8NHM5|KDM2B_HUMAN	53376	38175	29557	19550000	17669000	36812000	20.2162	20.3053	19.866	28.8701	28.4512	30.8816
Q6PIJ6	FBXO38	+	3.98223	9.09919	sp|Q6PIJ6|FBX38_HUMAN	sp|Q6PIJ6|FBX38_HUMAN	0	0	0	40629000	31112000	36315000	21.0613	19.6323	20.8722	29.4896	29.0281	30.3457
Q14669	TRIP12	+	3.67023	8.85325	sp|Q14669|TRIPC_HUMAN	sp|Q14669|TRIPC_HUMAN	345680	40964	65876	32892000	18695000	26146000	21.7847	20.6752	20.9187	30.6241	28.774	30.5403
O95602	POLR1A	+	4.86123	8.61518	sp|O95602|RPA1_HUMAN;sp|O14802|RPC1_HUMAN	sp|O95602|RPA1_HUMAN	0	0	0	10131000	6377000	3282300	19.1453	19.7963	18.8793	28.2773	27.6382	27.7509
P42166	TMPO	+	4.63691	8.34976	sp|P42166|LAP2A_HUMAN;sp|P42167|LAP2B_HUMAN	sp|P42166|LAP2A_HUMAN	618100	211520	188520	134440000	94452000	62996000	22.6672	21.92	21.6717	30.6816	29.9985	30.6282
Q5H9F3	BCORL1	+	4.42984	8.31307	sp|Q5H9F3|BCORL_HUMAN	sp|Q5H9F3|BCORL_HUMAN	0	0	0	26349000	19924000	20642000	21.238	21.368	20.5494	29.257	28.8549	29.9828
Q9UQR0	SCML2	+	3.298	8.28861	sp|Q9UQR0|SCML2_HUMAN	sp|Q9UQR0|SCML2_HUMAN	0	877580	0	233630000	196000000	18945000	21.8971	22.8887	22.3564	31.5881	31.2434	29.1765
P14373	TRIM27	+	4.33779	8.20894	sp|P14373|TRI27_HUMAN;sp|Q9HCM9|TRI39_HUMAN	sp|P14373|TRI27_HUMAN	0	121900	66098	133050000	135120000	61998000	20.8165	22.1174	22.1008	29.9805	29.8078	29.8733
Q9GZR7	DDX24	+	4.75611	7.80848	sp|Q9GZR7|DDX24_HUMAN	sp|Q9GZR7|DDX24_HUMAN	69136	0	0	34701000	24302000	7236500	20.2377	20.6957	20.8249	28.8881	28.3393	27.9564
Q14676	MDC1	+	3.10807	7.80803	sp|Q14676|MDC1_HUMAN	sp|Q14676|MDC1_HUMAN	398960	0	28654	16696000	7877700	33667000	21.2684	21.8267	21.5759	29.0614	28.0956	30.938
P49959	MRE11	+	3.10425	7.65392	sp|P49959|MRE11_HUMAN	sp|P49959|MRE11_HUMAN	0	0	0	27696000	12535000	42416000	21.6644	20.3744	20.6483	28.3573	27.38	29.9116
Q06587	RING1	+	3.06954	7.64707	sp|Q06587|RING1_HUMAN	sp|Q06587|RING1_HUMAN	152750	45722	137980	44561000	36142000	59624000	21.0137	21.2335	18.9899	27.8051	27.4128	28.9603
O60934	NBN	+	4.64392	7.58071	sp|O60934|NBN_HUMAN	sp|O60934|NBN_HUMAN	12363	0	0	37755000	23573000	23250000	21.17	21.3085	21.543	29.0885	28.3075	29.3677
P36578	RPL4	+	4.50134	7.5248	sp|P36578|RL4_HUMAN	sp|P36578|RL4_HUMAN	77411	47477	81220	42731000	49909000	19661000	19.6236	20.8478	20.3657	27.7999	27.9156	27.696
Q8WUF8	FAM172A	+	3.76341	7.40375	sp|Q8WUF8|F172A_HUMAN	sp|Q8WUF8|F172A_HUMAN	0	0	47588	81955000	71596000	33006000	21.7286	20.3979	22.1832	29.0609	28.7451	28.715
P49915	GMPS	+	2.29046	7.28763	sp|P49915|GUAA_HUMAN	sp|P49915|GUAA_HUMAN	131040	88060	129000	80877000	58781000	1607800	20.5115	22.364	21.0878	30.0623	29.5162	26.2478
Q9Y2X3	NOP58	+	4.02188	7.05107	sp|Q9Y2X3|NOP58_HUMAN	sp|Q9Y2X3|NOP58_HUMAN	115860	13602	60581	23646000	19842000	20587000	20.6853	20.9906	20.2731	27.5377	27.1099	28.4547
P06748	NPM1	+	3.36354	6.87425	sp|P06748|NPM_HUMAN	sp|P06748|NPM_HUMAN	1080800	244800	536200	143270000	114230000	124140000	23.2677	21.3979	22.427	29.1293	28.6986	29.8874
Q9BSM1	PCGF1	+	3.44446	6.7639	sp|Q9BSM1|PCGF1_HUMAN	sp|Q9BSM1|PCGF1_HUMAN	0	0	0	81290000	75057000	49754000	21.9444	21.985	20.2543	28.1285	27.8356	28.5113
Q8NCN4	RNF169	+	4.43611	6.59923	sp|Q8NCN4|RN169_HUMAN	sp|Q8NCN4|RN169_HUMAN	0	0	75309	11604000	9879500	6227900	20.8644	20.9028	20.0589	27.2847	26.8629	27.4762
P49916	LIG3	+	3.86356	6.51269	sp|P49916|DNLI3_HUMAN	sp|P49916|DNLI3_HUMAN	0	20023	35918	14525000	14083000	3045000	20.9204	22.0227	20.7822	28.0162	27.9463	27.3009
P05388	RPLP0	+	5.63836	6.48035	sp|P05388|RLA0_HUMAN;sp|Q8NHW5|RLA0L_HUMAN	sp|P05388|RLA0_HUMAN;sp|Q8NHW5|RLA0L_HUMAN	0	0	29541	34559000	42198000	18327000	21.0576	20.58	21.0499	27.3857	27.4286	27.3142
P46013	MKI67	+	4.39628	6.45109	sp|P46013|KI67_HUMAN	sp|P46013|KI67_HUMAN	19982	12217	27328	4554700	4165500	3304100	21.4749	21.7932	22.103	28.1247	27.834	28.7656
P18124	RPL7	+	5.38499	6.43756	sp|P18124|RL7_HUMAN	sp|P18124|RL7_HUMAN	0	0	103930	31922000	39599000	12467000	20.3594	20.4324	20.8933	27.0134	27.1313	26.853
O00567	NOP56	+	2.70603	6.40114	sp|O00567|NOP56_HUMAN	sp|O00567|NOP56_HUMAN	123780	29473	19681	34435000	27469000	20804000	22.812	21.6255	20.9668	28.7609	26.8008	29.046
P62913	RPL11	+	4.03988	6.39056	sp|P62913|RL11_HUMAN	sp|P62913|RL11_HUMAN	134700	145210	100560	38950000	46816000	15199000	19.8562	20.8509	21.1083	26.9873	27.2159	26.7838
P62906	RPL10A	+	4.6973	6.31578	sp|P62906|RL10A_HUMAN	sp|P62906|RL10A_HUMAN	56567	61581	36501	44106000	57644000	22580000	21.0995	21.3676	20.484	27.1863	27.4296	27.2825
Q99496	RNF2	+	3.28891	6.12399	sp|Q99496|RING2_HUMAN	sp|Q99496|RING2_HUMAN	0	39825	155030	28845000	18296000	14128000	21.2771	19.8557	21.2385	26.7798	26.3451	27.6183
P13010	XRCC5	+	2.96459	6.08567	sp|P13010|XRCC5_HUMAN	sp|P13010|XRCC5_HUMAN	149590	113820	165300	33473000	30974000	5123500	21.7937	21.9475	21.9625	28.9017	28.4926	26.5664
P39023	RPL3	+	4.37624	5.98407	sp|P39023|RL3_HUMAN;sp|Q92901|RL3L_HUMAN	sp|P39023|RL3_HUMAN	365660	0	0	33842000	32662000	9784000	21.0241	21.4615	21.9854	27.623	27.5968	27.2033
O76021	RSL1D1	+	4.87277	5.91793	sp|O76021|RL1D1_HUMAN	sp|O76021|RL1D1_HUMAN	73961	108160	76510	14193000	10976000	4612100	20.5436	20.7427	20.2044	26.5454	26.616	26.0832
Q8TEM1	NUP210	+	4.12279	5.91503	sp|Q8TEM1|PO210_HUMAN	sp|Q8TEM1|PO210_HUMAN	0	0	0	3974600	4605300	3321500	21.2792	20.794	21.1383	26.5336	26.8103	27.6127
O60832	DKC1	+	2.63102	5.90923	sp|O60832|DKC1_HUMAN	sp|O60832|DKC1_HUMAN	25341	26469	43989	14017000	14099000	16993000	21.6597	20.8718	21.6451	25.9404	27.1941	28.7698
Q14690	PDCD11	+	3.65228	5.85412	sp|Q14690|RRP5_HUMAN	sp|Q14690|RRP5_HUMAN	0	0	0	3010500	2348900	4253300	21.4071	21.5479	20.8741	26.8596	26.5892	27.9427
P11940	PABPC1	+	5.31432	5.78009	sp|P11940|PABP1_HUMAN;sp|Q9H361|PABP3_HUMAN;sp|Q4VXU2|PAP1L_HUMAN;sp|Q5JQF8|PAP1M_HUMAN;sp|Q96DU9|PABP5_HUMAN	sp|P11940|PABP1_HUMAN	38152	0	36518	10504000	12644000	5193700	21.398	21.3185	21.0078	27.0716	27.2109	26.7821
P62424	RPL7A	+	3.61328	5.74986	sp|P62424|RL7A_HUMAN	sp|P62424|RL7A_HUMAN	0	0	0	47079000	57050000	18158000	22.4194	21.1354	21.0528	27.3421	27.4945	27.0206
P07910	HNRNPC	+	3.65717	5.63488	sp|P07910|HNRPC_HUMAN;sp|P0DMR1|HNRC4_HUMAN;sp|O60812|HNRC1_HUMAN;sp|B7ZW38|HNRC3_HUMAN;sp|B2RXH8|HNRC2_HUMAN;sp|Q86SE5|RALYL_HUMAN	sp|P07910|HNRPC_HUMAN	83400	47988	0	13662000	12949000	13680000	21.245	20.5432	21.0243	26.2932	26.0782	27.3458
P46777	RPL5	+	3.55208	5.57455	sp|P46777|RL5_HUMAN	sp|P46777|RL5_HUMAN	468620	0	0	53471000	59815000	9789800	22.0219	21.1012	21.3187	27.461	27.3973	26.3071
Q9GZS1	POLR1E	+	4.24478	5.56947	sp|Q9GZS1|RPA49_HUMAN	sp|Q9GZS1|RPA49_HUMAN	0	0	0	10140000	7948200	2660500	20.2955	20.4771	20.0056	26.3169	25.818	25.3517
P61353	RPL27	+	4.66796	5.5576	sp|P61353|RL27_HUMAN	sp|P61353|RL27_HUMAN	882090	739940	537680	57982000	57105000	24760000	20.7783	21.2689	21.6091	26.8152	26.7862	26.7277
Q9UHB7	AFF4	+	3.11343	5.54882	sp|Q9UHB7|AFF4_HUMAN	sp|Q9UHB7|AFF4_HUMAN	31178	22345	0	4521500	2179900	5178300	20.9231	20.8169	21.1846	26.5271	25.4965	27.5475
Q9H9Y6	POLR1B	+	3.79045	5.53561	sp|Q9H9Y6|RPA2_HUMAN	sp|Q9H9Y6|RPA2_HUMAN	0	0	0	8319700	5901900	1331100	21.5228	21.3446	20.6141	27.2287	26.6335	26.2261
P08865	RPSA	+	1.7994	5.51589	sp|P08865|RSSA_HUMAN	sp|P08865|RSSA_HUMAN	0	0	0	45388000	44866000	1224900	20.8955	19.7583	21.8653	27.5894	27.5813	23.896
Q8IWI9	MGA	+	3.29148	5.51047	sp|Q8IWI9|MGAP_HUMAN	sp|Q8IWI9|MGAP_HUMAN	12632	0	14168	2221100	1964000	2000700	21.3632	20.9128	22.3294	26.7972	26.6245	27.715
P27635	RPL10	+	3.8125	5.4685	sp|P27635|RL10_HUMAN;sp|Q96L21|RL10L_HUMAN	sp|P27635|RL10_HUMAN	0	0	0	39329000	50459000	12291000	21.0485	21.7081	20.6126	26.748	26.8872	26.1395
Q9BV38	WDR18	+	2.64522	5.42289	sp|Q9BV38|WDR18_HUMAN	sp|Q9BV38|WDR18_HUMAN	0	0	0	15216000	12861000	5721800	22.0696	19.4767	21.3004	26.6312	26.3299	26.1543
P62750	RPL23A	+	3.1687	5.38767	sp|P62750|RL23A_HUMAN	sp|P62750|RL23A_HUMAN	0	132270	0	48449000	59893000	8092800	21.6451	20.302	20.5509	26.5046	26.7015	25.4548
Q9NY12	GAR1	+	3.45434	5.37656	sp|Q9NY12|GAR1_HUMAN	sp|Q9NY12|GAR1_HUMAN	0	0	130010	20318000	20085000	5870700	21.3027	20.7598	19.7752	26.2824	25.9721	25.7129
Q9H568	ACTL8	+	3.37661	5.35789	sp|Q9H568|ACTL8_HUMAN	sp|Q9H568|ACTL8_HUMAN	0	0	0	11997000	9343900	9312300	21.7055	20.9981	20.5074	26.255	25.9182	27.1115
P62241	RPS8	+	3.45072	5.34444	sp|P62241|RS8_HUMAN	sp|P62241|RS8_HUMAN	114940	292510	379050	43283000	70270000	15007000	21.8664	22.4166	21.0333	27.1663	27.5262	26.6572
P22087	FBL	+	5.02979	5.33582	sp|P22087|FBRL_HUMAN	sp|P22087|FBRL_HUMAN	1093800	765790	635270	72378000	62428000	22510000	23.2929	23.3708	23.0449	28.8464	28.5816	28.288
Q07020	RPL18	+	2.95809	5.30254	sp|Q07020|RL18_HUMAN	sp|Q07020|RL18_HUMAN	0	0	0	27301000	34860000	10638000	20.1856	21.886	20.0248	26.0455	26.342	25.6164
P30050	RPL12	+	4.44171	5.27896	sp|P30050|RL12_HUMAN	sp|P30050|RL12_HUMAN	0	0	0	31414000	34772000	14759000	20.819	21.6406	21.4993	26.491	26.7251	26.5798
Q02543	RPL18A	+	2.5467	5.24323	sp|Q02543|RL18A_HUMAN	sp|Q02543|RL18A_HUMAN	0	0	0	36369000	44992000	12050000	22.7268	21.5872	20.0134	26.741	26.9319	26.3842
Q9NR30	DDX21	+	2.56029	5.22497	sp|Q9NR30|DDX21_HUMAN	sp|Q9NR30|DDX21_HUMAN	981920	636880	2035900	96679000	85862000	105530000	24.7995	24.7897	26.7669	30.3881	30.0941	31.5487
P26373	RPL13	+	3.142	5.15158	sp|P26373|RL13_HUMAN	sp|P26373|RL13_HUMAN	0	0	0	23434000	21939000	8614600	20.5703	21.596	19.7467	25.8952	25.9338	25.5387
P63208	SKP1	+	4.26	5.13815	sp|P63208|SKP1_HUMAN	sp|P63208|SKP1_HUMAN	0	0	0	27051000	28650000	11837000	21.1744	21.8975	20.9633	26.4671	26.4476	26.5348
Q9NX24	NHP2	+	3.99925	5.04815	sp|Q9NX24|NHP2_HUMAN	sp|Q9NX24|NHP2_HUMAN	179960	122170	0	33427000	31252000	14657000	21.5015	20.5247	21.477	26.3081	26.1662	26.1734
P12956	XRCC6	+	2.42824	5.0227	sp|P12956|XRCC6_HUMAN	sp|P12956|XRCC6_HUMAN	136770	67818	190290	36278000	34001000	7364100	22.6132	22.4583	23.4676	28.7615	28.5019	26.3439
Q9Y5B9	SUPT16H	+	2.36558	5.01625	sp|Q9Y5B9|SP16H_HUMAN	sp|Q9Y5B9|SP16H_HUMAN	14509	0	8203	4290000	2656100	3924000	19.917	22.2687	21.9257	26.2746	25.6703	27.2153
P62917	RPL8	+	3.24928	5.01237	sp|P62917|RL8_HUMAN	sp|P62917|RL8_HUMAN	542620	119920	72746	38948000	40837000	17243000	22.9767	21.5015	21.4739	27.0035	27.1165	26.8693
Q13428	TCOF1	+	2.20599	5.01084	sp|Q13428|TCOF_HUMAN	sp|Q13428|TCOF_HUMAN	17392	20406	83011	2391600	980600	4707500	22.4575	20.7374	21.0228	26.286	25.1211	27.8431
Q14684	RRP1B	+	3.28276	5.00804	sp|Q14684|RRP1B_HUMAN	sp|Q14684|RRP1B_HUMAN	82318	71487	0	7559300	7442900	8192100	21.8475	21.4421	21.8122	26.5117	26.0044	27.6099
Q8TDN6	BRIX1	+	3.96802	4.98646	sp|Q8TDN6|BRX1_HUMAN	sp|Q8TDN6|BRX1_HUMAN	1342700	695820	975140	11056000	8148600	4703500	21.4407	21.2341	20.4161	26.1957	25.8739	25.9807
Q71DI3	HIST2H3A	+	2.45496	4.95664	sp|Q71DI3|H32_HUMAN;sp|Q16695|H31T_HUMAN;sp|P84243|H33_HUMAN;sp|P68431|H31_HUMAN;sp|Q6NXT2|H3C_HUMAN	sp|Q71DI3|H32_HUMAN;sp|Q16695|H31T_HUMAN;sp|P84243|H33_HUMAN;sp|P68431|H31_HUMAN;sp|Q6NXT2|H3C_HUMAN	2651000	1233400	3355000	396910000	643200000	50619000	23.2347	23.6014	24.2216	29.0984	29.6526	27.1766
Q8IZL8	PELP1	+	2.22525	4.93074	sp|Q8IZL8|PELP1_HUMAN	sp|Q8IZL8|PELP1_HUMAN	0	0	0	1885200	2062000	6303500	20.6945	20.0182	21.8979	25.3738	24.7811	27.2479
P15880	RPS2	+	2.52927	4.92776	sp|P15880|RS2_HUMAN	sp|P15880|RS2_HUMAN	0	0	0	13808000	17073000	2139500	21.3847	21.6933	19.9866	26.3821	26.6147	24.851
P50914	RPL14	+	2.86517	4.89681	sp|P50914|RL14_HUMAN	sp|P50914|RL14_HUMAN	0	0	0	41647000	33072000	18311000	20.3462	22.4538	21.0965	26.1759	26.2208	26.1903
P62280	RPS11	+	2.75615	4.88513	sp|P62280|RS11_HUMAN	sp|P62280|RS11_HUMAN	0	143730	334100	20091000	27959000	8700500	20.0667	22.2204	21.5953	26.2199	26.4207	25.8972
P62263	RPS14	+	3.67004	4.87174	sp|P62263|RS14_HUMAN	sp|P62263|RS14_HUMAN	0	0	0	44155000	56141000	11292000	20.5012	21.0889	20.8952	25.9152	26.1487	25.0365
P50750	CDK9	+	2.76102	4.83515	sp|P50750|CDK9_HUMAN	sp|P50750|CDK9_HUMAN	0	0	0	21239000	14170000	3186600	22.1885	20.5754	21.7995	27.0636	26.4264	25.5788
P23396	RPS3	+	1.75255	4.81513	sp|P23396|RS3_HUMAN	sp|P23396|RS3_HUMAN	46236	0	926840	51330000	63524000	9574000	22.0768	21.8561	25.4165	28.1958	28.5496	27.0495
P61313	RPL15	+	3.21198	4.78315	sp|P61313|RL15_HUMAN	sp|P61313|RL15_HUMAN	0	0	0	23641000	27752000	7593800	20.6977	21.9459	21.9477	26.5161	26.6217	25.803
P62805	HIST1H4A	+	2.44974	4.77915	sp|P62805|H4_HUMAN	sp|P62805|H4_HUMAN	4655500	4567300	7144700	995520000	1306600000	88196000	25.1333	25.3969	26.0499	30.9294	31.1336	28.8545
Q08945	SSRP1	+	3.52258	4.61219	sp|Q08945|SSRP1_HUMAN	sp|Q08945|SSRP1_HUMAN	0	21558	46759	4241100	4380700	5279400	21.4841	20.8402	21.5026	25.8819	25.3252	26.4565
O43390	HNRNPR	+	2.64328	4.49349	sp|O43390|HNRPR_HUMAN	sp|O43390|HNRPR_HUMAN	575120	341650	486550	31862000	34829000	10683000	24.069	22.655	24.82	28.5316	28.4046	28.0883
Q9NVP1	DDX18	+	1.79355	4.48094	sp|Q9NVP1|DDX18_HUMAN	sp|Q9NVP1|DDX18_HUMAN	622680	140910	34658	18800000	18424000	11329000	24.9907	23.5877	21.1645	27.6664	27.6651	27.8542
Q02878	RPL6	+	4.48251	4.47213	sp|Q02878|RL6_HUMAN	sp|Q02878|RL6_HUMAN	0	0	0	14424000	15483000	4434900	21.5805	21.1969	21.2034	25.8803	26.0559	25.4611
P62753	RPS6	+	1.96563	4.45222	sp|P62753|RS6_HUMAN	sp|P62753|RS6_HUMAN	0	0	0	24850000	35477000	8217600	22.0889	22.7356	19.5835	25.9648	26.3044	25.4955
P55769	SNU13	+	3.14723	4.43642	sp|P55769|NH2L1_HUMAN	sp|P55769|NH2L1_HUMAN	477780	734890	301580	17580000	21257000	9819500	21.4859	21.8821	20.3368	25.553	25.6171	25.8439
Q99878	HIST1H2AJ	+	2.723	4.42584	sp|Q99878|H2A1J_HUMAN;sp|Q96KK5|H2A1H_HUMAN;sp|Q9BTM1|H2AJ_HUMAN;sp|Q16777|H2A2C_HUMAN;sp|Q6FI13|H2A2A_HUMAN;sp|P20671|H2A1D_HUMAN;sp|P0C0S8|H2A1_HUMAN;sp|Q93077|H2A1C_HUMAN;sp|Q7L7L0|H2A3_HUMAN;sp|P04908|H2A1B_HUMAN	sp|Q99878|H2A1J_HUMAN;sp|Q96KK5|H2A1H_HUMAN;sp|Q9BTM1|H2AJ_HUMAN;sp|Q16777|H2A2C_HUMAN;sp|Q6FI13|H2A2A_HUMAN;sp|P20671|H2A1D_HUMAN;sp|P0C0S8|H2A1_HUMAN;sp|Q93077|H2A1C_HUMAN;sp|Q7L7L0|H2A3_HUMAN;sp|P04908|H2A1B_HUMAN	3720900	3310000	3289300	336650000	483740000	54954000	24.1843	24.5307	24.3784	29.1873	29.5719	27.6117
Q13838	DDX39B	+	4.65262	4.3873	sp|Q13838|DX39B_HUMAN	sp|Q13838|DX39B_HUMAN	186920	88717	0	12728000	12080000	4457400	21.6811	21.546	22.114	26.3369	26.1323	26.0338
O60287	URB1	+	2.59159	4.38438	sp|O60287|NPA1P_HUMAN	sp|O60287|NPA1P_HUMAN	0	0	0	1232300	1141500	1468500	22.5458	21.5327	20.7323	25.6028	25.5959	26.7652
Q04837	SSBP1	+	3.23897	4.36758	sp|Q04837|SSBP_HUMAN	sp|Q04837|SSBP_HUMAN	0	228370	0	14890000	17551000	2929100	20.65	20.5678	20.5949	25.3724	25.4482	24.0948
Q8N488	RYBP	+	4.44784	4.33734	sp|Q8N488|RYBP_HUMAN	sp|Q8N488|RYBP_HUMAN	0	0	0	10623000	10462000	5703200	20.512	20.9196	21.1396	25.208	24.9948	25.3804
P62910	RPL32	+	3.48079	4.33639	sp|P62910|RL32_HUMAN	sp|P62910|RL32_HUMAN	0	0	0	13355000	16491000	3215800	20.6585	20.5481	20.0404	24.9556	25.1884	24.1122
Q99880	HIST1H2BL	+	2.34268	4.29799	sp|Q99880|H2B1L_HUMAN;sp|Q99879|H2B1M_HUMAN;sp|Q99877|H2B1N_HUMAN;sp|Q93079|H2B1H_HUMAN;sp|Q5QNW6|H2B2F_HUMAN;sp|P62807|H2B1C_HUMAN;sp|P58876|H2B1D_HUMAN;sp|P57053|H2BFS_HUMAN;sp|O60814|H2B1K_HUMAN;sp|Q96A08|H2B1A_HUMAN	sp|Q99880|H2B1L_HUMAN;sp|Q99879|H2B1M_HUMAN;sp|Q99877|H2B1N_HUMAN;sp|Q93079|H2B1H_HUMAN;sp|Q5QNW6|H2B2F_HUMAN;sp|P62807|H2B1C_HUMAN;sp|P58876|H2B1D_HUMAN;sp|P57053|H2BFS_HUMAN;sp|O60814|H2B1K_HUMAN;sp|Q96A08|H2B1A_HUMAN	5219100	6129000	8272200	487190000	697300000	63519000	24.943	25.4812	25.571	30.087	30.5866	28.2155
Q5SSJ5	HP1BP3	+	2.56117	4.29175	sp|Q5SSJ5|HP1B3_HUMAN	sp|Q5SSJ5|HP1B3_HUMAN	0	0	25479	5289100	4301200	5524600	22.3059	21.1972	20.7151	25.4402	25.0801	26.5732
Q9Y4W2	LAS1L	+	3.50825	4.22481	sp|Q9Y4W2|LAS1L_HUMAN	sp|Q9Y4W2|LAS1L_HUMAN	0	0	0	1460200	2631400	2591500	21.4408	20.9084	20.9793	24.9623	25.0652	25.9754
Q13310	PABPC4	+	2.46274	4.17051	sp|Q13310|PABP4_HUMAN;sp|P0CB38|PAB4L_HUMAN	sp|Q13310|PABP4_HUMAN	0	0	0	2317900	2574900	919660	20.6393	19.1712	21.47	24.6632	24.5746	24.5542
Q14980	NUMA1	+	4.68641	4.08142	sp|Q14980|NUMA1_HUMAN	sp|Q14980|NUMA1_HUMAN	204600	168260	181790	11990000	11830000	4285900	24.6935	24.5168	24.7237	29.0106	28.7251	28.4426
Q9HC52	CBX8	+	3.73265	4.07356	sp|Q9HC52|CBX8_HUMAN	sp|Q9HC52|CBX8_HUMAN	118460	86805	309910	8770200	6408800	3165500	21.4768	22.1394	21.1718	25.8904	25.5793	25.539
P46778	RPL21	+	3.36692	4.0464	sp|P46778|RL21_HUMAN	sp|P46778|RL21_HUMAN	0	0	0	25818000	29205000	11822000	21.2875	21.3435	22.4082	25.8241	25.8243	25.5298
P62269	RPS18	+	2.58648	4.03763	sp|P62269|RS18_HUMAN	sp|P62269|RS18_HUMAN	494730	265280	871860	32102000	48435000	7451000	21.7047	22.18	23.1569	26.5574	27.0204	25.5767
Q9BQ39	DDX50	+	5.21606	4.00785	sp|Q9BQ39|DDX50_HUMAN	sp|Q9BQ39|DDX50_HUMAN	0	0	0	4277900	4180600	1957500	21.9777	21.7047	21.5964	25.835	25.6521	25.8151
P18077	RPL35A	+	3.28045	3.9428	sp|P18077|RL35A_HUMAN	sp|P18077|RL35A_HUMAN	0	0	0	20821000	25276000	7123900	22.2166	21.1407	21.0765	25.4793	25.5841	25.1988
O15446	CD3EAP	+	2.80087	3.93461	sp|O15446|RPA34_HUMAN	sp|O15446|RPA34_HUMAN	0	0	0	9174700	7030800	2595700	20.9438	21.4149	22.5127	25.981	25.4698	25.2244
P46779	RPL28	+	3.12388	3.93389	sp|P46779|RL28_HUMAN	sp|P46779|RL28_HUMAN	0	0	0	13970000	17731000	5329500	21.7819	21.4717	20.5811	25.3089	25.5435	24.784
P38432	COIL	+	1.66463	3.90838	sp|P38432|COIL_HUMAN	sp|P38432|COIL_HUMAN	74263	43511	24802	1161100	1287200	5129000	19.7196	21.4404	21.0131	23.5731	23.8275	26.4977
P46776	RPL27A	+	4.4768	3.90246	sp|P46776|RL27A_HUMAN	sp|P46776|RL27A_HUMAN	0	0	0	20873000	29513000	9974900	21.8446	22.1029	21.6248	25.6633	26.0187	25.5977
O60563	CCNT1	+	1.77886	3.89952	sp|O60563|CCNT1_HUMAN	sp|O60563|CCNT1_HUMAN	0	92363	752880	6431500	4609000	774600	19.6803	22.6331	20.9994	25.7719	25.1438	24.0957
P18621	RPL17	+	4.40308	3.87514	sp|P18621|RL17_HUMAN	sp|P18621|RL17_HUMAN	143760	0	0	19752000	23304000	9043200	21.9452	21.8629	22.402	26.0243	26.0717	25.7396
P47914	RPL29	+	2.81705	3.79365	sp|P47914|RL29_HUMAN	sp|P47914|RL29_HUMAN	230050	219920	0	21082000	25803000	7106600	20.0772	21.2396	21.5322	24.9224	24.9857	24.3218
Q00839	HNRNPU	+	1.61051	3.79335	sp|Q00839|HNRPU_HUMAN	sp|Q00839|HNRPU_HUMAN	385320	134570	1636300	30176000	30794000	6160000	24.2343	22.5734	26.1145	28.5107	28.3704	27.4211
P46781	RPS9	+	1.92344	3.75619	sp|P46781|RS9_HUMAN	sp|P46781|RS9_HUMAN	157520	147740	203090	24800000	33073000	5361900	21.8969	21.6613	23.1986	25.9274	27.2826	24.8155
Q9HAN9	NMNAT1	+	3.29996	3.74103	sp|Q9HAN9|NMNA1_HUMAN	sp|Q9HAN9|NMNA1_HUMAN	0	0	0	6092400	6441700	2376500	21.7614	21.3213	20.5575	25.0796	25.0057	24.778
P46087	NOP2	+	1.15553	3.73642	sp|P46087|NOP2_HUMAN	sp|P46087|NOP2_HUMAN	68583	41828	52313	4082400	3337200	11066000	21.161	22.4472	21.1585	23.896	23.8373	28.2426
P40429	RPL13A	+	1.26811	3.73323	sp|P40429|RL13A_HUMAN;sp|Q6NVV1|R13P3_HUMAN	sp|P40429|RL13A_HUMAN	107260	117390	207540	16784000	20993000	6453300	19.5969	21.3236	24.1842	25.3585	26.0656	24.8804
Q9BYE7	PCGF6	+	1.71787	3.70008	sp|Q9BYE7|PCGF6_HUMAN	sp|Q9BYE7|PCGF6_HUMAN	0	0	0	4275300	4310700	3816700	22.9418	19.8916	20.5487	24.6845	24.3931	25.4048
P60866	RPS20	+	1.49074	3.6778	sp|P60866|RS20_HUMAN	sp|P60866|RS20_HUMAN	0	170380	1142400	34401000	48804000	7117100	21.7211	20.193	23.5166	25.8891	26.3011	24.274
O43670	ZNF207	+	2.35373	3.65966	sp|O43670|ZN207_HUMAN	sp|O43670|ZN207_HUMAN	450850	0	183170	8660100	11157000	576720	20.864	20.7147	22.092	25.1695	25.493	23.9872
Q9NZI8	IGF2BP1	+	2.63024	3.63101	sp|Q9NZI8|IF2B1_HUMAN	sp|Q9NZI8|IF2B1_HUMAN	0	0	0	3175500	3157600	1272800	20.6679	22.2804	20.8454	25.1601	24.8087	24.718
P51825	AFF1	+	2.21407	3.55981	sp|P51825|AFF1_HUMAN	sp|P51825|AFF1_HUMAN	0	0	0	1003000	800390	1576300	21.6785	21.5529	20.3333	24.6891	23.8824	25.6727
P62854	RPS26	+	2.83053	3.54012	sp|P62854|RS26_HUMAN;sp|Q5JNZ5|RS26L_HUMAN	sp|P62854|RS26_HUMAN;sp|Q5JNZ5|RS26L_HUMAN	0	0	355750	11600000	15168000	3678900	20.9914	21.103	19.9115	24.3286	24.5714	23.7263
Q13627	DYRK1A	+	1.87842	3.53995	sp|Q13627|DYR1A_HUMAN;sp|Q9Y463|DYR1B_HUMAN	sp|Q13627|DYR1A_HUMAN	121420	54661	83875	3787100	2285600	1242400	20.733	20.0741	22.6016	25.3575	24.4803	24.1908
Q9UNX3	RPL26L1	+	2.74161	3.50177	sp|Q9UNX3|RL26L_HUMAN;sp|P61254|RL26_HUMAN	sp|Q9UNX3|RL26L_HUMAN;sp|P61254|RL26_HUMAN	0	0	0	11544000	33373000	8561900	21.1618	22.6565	21.7058	25.4062	25.6331	24.9902
Q86U42	PABPN1	+	4.29373	3.50132	sp|Q86U42|PABP2_HUMAN	sp|Q86U42|PABP2_HUMAN	0	0	0	4958800	7911200	2998200	20.8786	21.1406	21.4637	24.809	24.6668	24.5111
Q9UNX4	WDR3	+	2.29714	3.49264	sp|Q9UNX4|WDR3_HUMAN	sp|Q9UNX4|WDR3_HUMAN	182010	52368	162780	3515500	4068700	2272600	23.0559	21.2926	23.1932	25.7717	26.0293	26.2186
P35250	RFC2	+	2.40991	3.48959	sp|P35250|RFC2_HUMAN	sp|P35250|RFC2_HUMAN	221660	0	0	2215800	1324000	1361100	21.5454	20.0034	19.8437	24.0184	23.5614	24.2814
P32969	RPL9	+	2.61523	3.48554	sp|P32969|RL9_HUMAN	sp|P32969|RL9_HUMAN	214890	0	0	13106000	15066000	2925800	20.7789	22.2307	21.0009	25.1178	25.0036	24.3458
Q8WUA2	PPIL4	+	1.28059	3.47192	sp|Q8WUA2|PPIL4_HUMAN	sp|Q8WUA2|PPIL4_HUMAN	1597400	477520	6553600	66332000	43942000	113690000	25.5881	24.6036	28.063	29.2027	28.4773	30.9904
P08670	VIM	+	2.04965	3.46434	sp|P08670|VIME_HUMAN;sp|P17661|DESM_HUMAN;sp|P41219|PERI_HUMAN	sp|P08670|VIME_HUMAN	546710	303540	706480	31387000	26167000	5371900	23.9602	23.8874	25.0903	28.6311	28.1171	26.5828
Q9NS56	TOPORS	+	2.05648	3.44942	sp|Q9NS56|TOPRS_HUMAN	sp|Q9NS56|TOPRS_HUMAN	0	0	0	585070	513240	1793800	21.5725	20.4858	20.8214	23.8781	23.6544	25.6955
Q9UER7	DAXX	+	1.61366	3.40122	sp|Q9UER7|DAXX_HUMAN	sp|Q9UER7|DAXX_HUMAN	0	0	0	2761300	1744100	3799900	22.7841	20.9642	20.1907	24.5408	23.8019	25.7999
P46782	RPS5	+	1.5598	3.40022	sp|P46782|RS5_HUMAN	sp|P46782|RS5_HUMAN	138390	287680	149240	24390000	16176000	2694900	21.0393	22.622	21.664	26.438	25.6343	23.4537
P62701	RPS4X	+	2.53773	3.39699	sp|P62701|RS4X_HUMAN;sp|Q8TD47|RS4Y2_HUMAN;sp|P22090|RS4Y1_HUMAN	sp|P62701|RS4X_HUMAN	654050	628130	1376500	48028000	57254000	12269000	23.665	24.3063	24.9078	28.1504	27.9848	26.935
P08238	HSP90AB1	+	2.19837	3.36544	sp|P08238|HS90B_HUMAN;sp|Q58FF7|H90B3_HUMAN;sp|Q58FG0|HS905_HUMAN	sp|P08238|HS90B_HUMAN	526750	133260	233070	8926800	20162000	3826200	23.6916	23.2524	23.2787	26.23	28.0217	26.0673
Q99459	CDC5L	+	1.43015	3.33046	sp|Q99459|CDC5L_HUMAN	sp|Q99459|CDC5L_HUMAN	141380	55464	69269	3791600	2947400	2134700	24.0678	20.4348	21.7711	25.7496	25.0052	25.5103
Q14146	URB2	+	3.14197	3.33014	sp|Q14146|URB2_HUMAN	sp|Q14146|URB2_HUMAN	0	0	0	1060400	865230	1078300	22.0876	21.6643	21.2452	25.0492	24.5231	25.4152
P38919	EIF4A3	+	2.40079	3.32622	sp|P38919|IF4A3_HUMAN	sp|P38919|IF4A3_HUMAN	39449	102440	93683	5592700	5045300	3347400	21.509	22.9269	21.734	25.6599	24.7007	25.788
O75618	DEDD	+	2.64044	3.32507	sp|O75618|DEDD_HUMAN;sp|Q9NWM3|CUED1_HUMAN	sp|O75618|DEDD_HUMAN	0	0	0	1963500	1718700	1408800	21.4897	20.4608	20.0616	23.9573	23.6294	24.4005
Q12906	ILF3	+	2.81875	3.31926	sp|Q12906|ILF3_HUMAN;sp|Q96SI9|STRBP_HUMAN	sp|Q12906|ILF3_HUMAN	538180	89355	351140	8863200	8981200	3516900	23.5003	22.6495	23.8243	26.923	26.8629	26.1461
P56537	EIF6	+	3.33047	3.30731	sp|P56537|IF6_HUMAN	sp|P56537|IF6_HUMAN	0	0	0	5941400	7697600	3963700	20.4948	21.4399	21.3284	24.1927	24.4664	24.5259
Q92621	NUP205	+	2.44407	3.28573	sp|Q92621|NU205_HUMAN	sp|Q92621|NU205_HUMAN	15583	0	0	207590	555260	315600	21.4359	20.2017	20.1218	23.3978	23.7203	24.4985
Q03701	CEBPZ	+	1.51808	3.27088	sp|Q03701|CEBPZ_HUMAN	sp|Q03701|CEBPZ_HUMAN	22930	0	0	1217600	891010	4146100	22.1812	21.5062	22.0235	24.1905	24.2099	27.1232
P25398	RPS12	+	2.3663	3.26797	sp|P25398|RS12_HUMAN	sp|P25398|RS12_HUMAN	0	0	102690	9893300	12820000	3480900	20.4106	21.1388	22.1156	24.5246	24.9288	24.0155
P19388	POLR2E	+	3.04966	3.24352	sp|P19388|RPAB1_HUMAN	sp|P19388|RPAB1_HUMAN	0	225810	0	11606000	5513800	1386900	21.3446	21.3015	21.2265	25.1979	24.4622	23.9431
Q9Y3U8	RPL36	+	2.69554	3.24165	sp|Q9Y3U8|RL36_HUMAN	sp|Q9Y3U8|RL36_HUMAN	0	0	0	16311000	16496000	6086300	20.9597	19.8055	21.2723	24.0683	23.892	23.8021
P61247	RPS3A	+	2.86926	3.2333	sp|P61247|RS3A_HUMAN	sp|P61247|RS3A_HUMAN	784580	509390	876690	45482000	45919000	12707000	24.1165	23.9249	24.9861	27.7538	27.8763	27.0973
P67809	YBX1	+	3.62187	3.22124	sp|P67809|YBOX1_HUMAN;sp|Q9Y2T7|YBOX2_HUMAN;sp|P16989|YBOX3_HUMAN	sp|P67809|YBOX1_HUMAN;sp|Q9Y2T7|YBOX2_HUMAN;sp|P16989|YBOX3_HUMAN	0	0	0	4343300	4883200	1351300	21.4082	20.6388	20.6404	24.0723	24.1864	24.0924
P62249	RPS16	+	1.49894	3.20054	sp|P62249|RS16_HUMAN	sp|P62249|RS16_HUMAN	68369	64789	437880	20003000	29317000	1494400	21.241	22.2879	23.5752	26.169	26.4049	24.1319
P61964	WDR5	+	4.39314	3.19551	sp|P61964|WDR5_HUMAN	sp|P61964|WDR5_HUMAN	0	146410	0	8864600	7203700	1814900	21.9801	22.1211	21.7188	25.3246	24.9326	25.1492
P98160	HSPG2	+	2.30284	3.18159	sp|P98160|PGBM_HUMAN	sp|P98160|PGBM_HUMAN	318000	285620	821020	16664000	17478000	8113000	26.1351	26.387	27.9259	30.1794	29.9567	29.8567
P83731	RPL24	+	4.29456	3.16084	sp|P83731|RL24_HUMAN	sp|P83731|RL24_HUMAN	194920	191260	0	10878000	12964000	4827800	21.8718	21.6026	21.3751	24.7508	24.9508	24.6304
Q8NI36	WDR36	+	2.56416	3.1219	sp|Q8NI36|WDR36_HUMAN	sp|Q8NI36|WDR36_HUMAN	330310	337020	195490	7783100	6778400	4010800	23.8732	24.3712	22.9078	26.9327	26.4599	27.1253
Q9NX58	LYAR	+	1.82493	3.03085	sp|Q9NX58|LYAR_HUMAN	sp|Q9NX58|LYAR_HUMAN	1948800	864690	291990	50979000	54079000	10360000	25.4889	24.9906	23.5049	28.1696	28.0945	26.8129
Q15717	ELAVL1	+	1.8886	3.01915	sp|Q15717|ELAV1_HUMAN	sp|Q15717|ELAV1_HUMAN	53137	56893	18376	7033300	7005600	1337500	21.2021	21.602	21.8945	25.3607	25.1602	23.2352
P62899	RPL31	+	2.40898	2.99888	sp|P62899|RL31_HUMAN	sp|P62899|RL31_HUMAN	266850	302240	344270	23186000	27678000	7404300	21.7958	22.9067	22.84	25.3363	26.1842	25.0186
P08708	RPS17	+	2.39129	2.98411	sp|P08708|RS17_HUMAN	sp|P08708|RS17_HUMAN	0	115650	0	18719000	21540000	1349200	21.0795	21.6414	21.6268	24.8283	24.9714	23.5003
Q8NFW8	CMAS	+	1.86269	2.96036	sp|Q8NFW8|NEUA_HUMAN	sp|Q8NFW8|NEUA_HUMAN	79423	86804	106540	5151200	5683600	998110	21.4808	22.9172	21.2212	25.3491	25.2523	23.8988
P62277	RPS13	+	1.96033	2.94549	sp|P62277|RS13_HUMAN	sp|P62277|RS13_HUMAN	449650	99038	507420	18083000	17916000	5739100	22.6331	21.6404	23.0281	25.9715	25.8046	24.3619
P11388	TOP2A	+	2.6864	2.90985	sp|P11388|TOP2A_HUMAN	sp|P11388|TOP2A_HUMAN	374310	291660	518190	13173000	11091000	7871000	25.3593	25.1283	26.0519	28.4558	27.8875	28.9258
P46783	RPS10	+	2.41292	2.88056	sp|P46783|RS10_HUMAN;sp|Q9NQ39|RS10L_HUMAN	sp|P46783|RS10_HUMAN	0	116070	214810	9514100	9166700	1195600	21.1227	20.8815	21.4121	24.5264	24.4187	23.1129
Q3B726	TWISTNB	+	1.71576	2.878	sp|Q3B726|RPA43_HUMAN	sp|Q3B726|RPA43_HUMAN	155110	0	88456	4722200	3535600	1554100	19.9072	22.1735	21.9913	24.6717	24.0132	24.021
O75448	MED24	+	2.37704	2.87702	sp|O75448|MED24_HUMAN	sp|O75448|MED24_HUMAN	20090	50704	0	945520	1028600	371340	21.6403	20.1617	21.3906	24.1623	23.5926	24.0687
P60842	EIF4A1	+	2.81169	2.87087	sp|P60842|IF4A1_HUMAN;sp|Q14240|IF4A2_HUMAN	sp|P60842|IF4A1_HUMAN;sp|Q14240|IF4A2_HUMAN	0	0	0	1715700	3970900	602130	21.1337	21.2969	21.0406	23.8407	24.7345	23.5087
P42766	RPL35	+	2.89204	2.84987	sp|P42766|RL35_HUMAN	sp|P42766|RL35_HUMAN	0	0	0	26487000	32995000	7491100	21.3846	21.9069	21.8915	24.8142	24.9532	23.9653
P18074	ERCC2	+	1.49005	2.8456	sp|P18074|ERCC2_HUMAN	sp|P18074|ERCC2_HUMAN	0	0	0	1357200	1648800	110730	21.7805	19.4515	21.0616	24.3263	23.9867	22.5175
Q9NRW3	APOBEC3C	+	1.41009	2.8116	sp|Q9NRW3|ABC3C_HUMAN	sp|Q9NRW3|ABC3C_HUMAN	629870	188450	224610	9014000	11329000	1881300	22.955	20.1672	22.1563	24.9071	25.0684	23.7379
Q92759	GTF2H4	+	2.93954	2.77963	sp|Q92759|TF2H4_HUMAN	sp|Q92759|TF2H4_HUMAN	76816	74993	0	2627500	1874000	598810	20.6935	21.2726	20.9741	24.3312	23.5601	23.3877
Q8IY57	YAF2	+	2.48119	2.73739	sp|Q8IY57|YAF2_HUMAN	sp|Q8IY57|YAF2_HUMAN	0	0	0	6550300	3798600	3123600	21.5167	21.2897	20.1523	23.6681	23.5643	23.9385
Q9H6R4	NOL6	+	3.80056	2.72926	sp|Q9H6R4|NOL6_HUMAN	sp|Q9H6R4|NOL6_HUMAN	0	0	0	976710	588560	410320	20.9053	21.2234	20.7646	23.7189	23.434	23.9281
Q96RN5	MED15	+	4.32012	2.71481	sp|Q96RN5|MED15_HUMAN	sp|Q96RN5|MED15_HUMAN	180420	0	102310	1818700	1640800	776280	20.8225	20.567	20.7218	23.6563	23.2359	23.3635
P15927	RPA2	+	1.89093	2.70488	sp|P15927|RFA2_HUMAN	sp|P15927|RFA2_HUMAN	0	0	0	2529600	2683100	2025700	21.2183	19.5004	21.2111	23.0906	23.0656	23.8883
Q92900	UPF1	+	3.67697	2.6871	sp|Q92900|RENT1_HUMAN	sp|Q92900|RENT1_HUMAN	92491	67732	0	619460	715870	179020	20.5954	21.0779	20.5982	23.6013	23.5534	23.1781
O15160	POLR1C	+	2.63116	2.68455	sp|O15160|RPAC1_HUMAN	sp|O15160|RPAC1_HUMAN	364830	604630	838860	7239400	4959700	1578000	22.1192	21.622	22.7429	25.252	24.7755	24.5103
P09651	HNRNPA1		0.933184	2.68004	sp|P09651|ROA1_HUMAN;sp|Q32P51|RA1L2_HUMAN	sp|P09651|ROA1_HUMAN;sp|Q32P51|RA1L2_HUMAN	4887700	4217200	962560	201910000	168960000	5996600	26.3759	26.9001	24.9532	29.9994	29.9334	26.3366
Q9Y2R4	DDX52	+	2.19708	2.65274	sp|Q9Y2R4|DDX52_HUMAN	sp|Q9Y2R4|DDX52_HUMAN	95949	70359	0	1279200	752360	1480800	21.8782	20.6489	21.2908	23.6675	23.4697	24.6389
O60583	CCNT2	+	2.35171	2.63468	sp|O60583|CCNT2_HUMAN	sp|O60583|CCNT2_HUMAN	0	0	0	2175900	601850	645710	20.4718	21.1022	21.8496	24.2046	23.4631	23.6598
O60264	SMARCA5		1.1269	2.63249	sp|O60264|SMCA5_HUMAN;sp|P28370|SMCA1_HUMAN	sp|O60264|SMCA5_HUMAN;sp|P28370|SMCA1_HUMAN	58487	19956	86032	1458000	1264100	580180	21.7211	19.9439	23.7391	24.5741	24.3456	24.3819
P38159	RBMX	+	3.90918	2.62608	sp|P38159|RBMX_HUMAN;sp|Q96E39|RMXL1_HUMAN;sp|O75526|RMXL2_HUMAN;sp|Q8N7X1|RMXL3_HUMAN	sp|P38159|RBMX_HUMAN;sp|Q96E39|RMXL1_HUMAN	516390	625740	628550	21983000	17123000	7161400	24.3822	24.6142	24.4538	27.3193	27.2238	26.7853
P49207	RPL34	+	2.30269	2.62066	sp|P49207|RL34_HUMAN	sp|P49207|RL34_HUMAN	0	0	0	9828600	10959000	3120400	22.1165	21.547	20.8576	24.4745	24.3649	23.5437
Q5SY16	NOL9	+	2.72554	2.60903	sp|Q5SY16|NOL9_HUMAN	sp|Q5SY16|NOL9_HUMAN	0	0	0	1437100	1228400	641250	20.7115	21.6073	20.4614	23.6081	23.3681	23.6311
Q9BZE4	GTPBP4		0.964311	2.54894	sp|Q9BZE4|NOG1_HUMAN	sp|Q9BZE4|NOG1_HUMAN	390590	22469	21989	2450300	2726400	4105300	24.3964	21.6686	21.5221	24.2761	24.2565	26.7013
Q7Z794	KRT77		0.368591	2.54611	sp|Q7Z794|K2C1B_HUMAN;CON__Q7Z794	sp|Q7Z794|K2C1B_HUMAN;CON__Q7Z794	282430	70968	122990	82752	29305	27191000	21.6799	20.5158	20.8299	21.4643	19.9733	29.2263
Q12905	ILF2	+	2.64574	2.53075	sp|Q12905|ILF2_HUMAN	sp|Q12905|ILF2_HUMAN	276150	223920	229720	7739600	10454000	3698000	23.0286	23.0812	23.1168	25.9827	25.9569	24.8792
O43660	PLRG1	+	3.04443	2.49757	sp|O43660|PLRG1_HUMAN	sp|O43660|PLRG1_HUMAN	0	0	0	1077600	1279100	589950	21.0345	20.6385	21.5649	23.7423	23.442	23.5463
Q9H0H5	RACGAP1		1.46249	2.48453	sp|Q9H0H5|RGAP1_HUMAN	sp|Q9H0H5|RGAP1_HUMAN	184760	49433	0	2714400	2328300	1383200	23.8106	21.486	21.428	24.7891	24.5734	24.8158
Q969R5	L3MBTL2		1.46426	2.4796	sp|Q969R5|LMBL2_HUMAN	sp|Q969R5|LMBL2_HUMAN	0	0	0	946330	951980	1988700	20.6344	21.2249	22.3267	23.1522	23.386	25.0866
P13639	EEF2		0.857636	2.46987	sp|P13639|EF2_HUMAN	sp|P13639|EF2_HUMAN	82044	52531	52807	1071200	4701300	127660	21.4781	21.4319	20.5619	22.8355	26.1771	21.8691
P19338	NCL	+	1.93743	2.44056	sp|P19338|NUCL_HUMAN	sp|P19338|NUCL_HUMAN	1415200	609400	987180	18400000	16769000	14899000	25.5236	25.1912	25.3629	27.4591	27.0747	28.8655
Q9NXF1	TEX10	+	2.59865	2.42243	sp|Q9NXF1|TEX10_HUMAN	sp|Q9NXF1|TEX10_HUMAN	0	28843	0	2068600	1083700	758640	22.4589	22.3545	21.4968	24.9057	24.3266	24.3452
P27694	RPA1		1.53411	2.41485	sp|P27694|RFA1_HUMAN	sp|P27694|RFA1_HUMAN	63253	0	169380	2558800	1874600	3021000	21.6437	22.5356	23.3412	24.5414	24.2443	25.9794
P40938	RFC3	+	1.81049	2.40794	sp|P40938|RFC3_HUMAN	sp|P40938|RFC3_HUMAN	44667	38273	24680	1898200	1150600	779840	21.4047	21.665	19.9568	23.5089	22.9159	23.8256
Q6P1J9	CDC73		0.70901	2.38471	sp|Q6P1J9|CDC73_HUMAN	sp|Q6P1J9|CDC73_HUMAN	41880	338740	802470	9579500	6763000	2930700	20.6463	25.1297	25.2951	26.4711	25.9148	25.8394
Q12788	TBL3		1.83851	2.3832	sp|Q12788|TBL3_HUMAN	sp|Q12788|TBL3_HUMAN	691160	383520	252190	6309100	4884900	3119200	24.7118	24.6942	22.9934	26.5792	26.3366	26.6333
P12268	IMPDH2		1.92547	2.32617	sp|P12268|IMDH2_HUMAN	sp|P12268|IMDH2_HUMAN	0	0	0	2649100	2866200	384320	21.5287	21.2029	21.6363	24.3267	24.2666	22.7531
Q9NVC6	MED17		1.36399	2.32587	sp|Q9NVC6|MED17_HUMAN	sp|Q9NVC6|MED17_HUMAN	150170	42434	0	3474500	1878100	1214900	23.5686	22.2805	20.9633	25.0943	24.2031	24.4926
P07900	HSP90AA1		1.12685	2.2879	sp|P07900|HS90A_HUMAN;sp|Q14568|HS902_HUMAN;sp|Q58FG1|HS904_HUMAN	sp|P07900|HS90A_HUMAN	56002	55820	118150	1537100	4567200	877610	20.7146	22.5432	23.1844	23.6855	25.6294	23.9911
Q14241	ELOA		2.1136	2.23593	sp|Q14241|ELOA1_HUMAN	sp|Q14241|ELOA1_HUMAN	0	0	37460	628060	527850	652460	21.1019	20.5721	21.548	23.4385	22.6471	23.8441
P30876	POLR2B	+	2.47497	2.21042	sp|P30876|RPB2_HUMAN	sp|P30876|RPB2_HUMAN	0	0	0	670900	563270	188380	20.8	21.2661	21.3566	23.9428	23.2111	22.9001
Q08379	GOLGA2		2.30386	2.19045	sp|Q08379|GOGA2_HUMAN	sp|Q08379|GOGA2_HUMAN	0	0	0	1138100	1373200	222960	22.4037	21.1483	21.5939	24.0117	24.0632	23.6424
P61962	DCAF7		1.28568	2.17124	sp|P61962|DCAF7_HUMAN	sp|P61962|DCAF7_HUMAN	246270	52975	0	3721700	2477000	1229300	22.9487	20.4739	21.1075	24.2327	23.3856	23.4255
P84098	RPL19		1.9882	2.15415	sp|P84098|RL19_HUMAN	sp|P84098|RL19_HUMAN	0	0	13119	15561000	16510000	3534900	21.5728	22.7539	22.8048	24.8045	24.7485	24.0409
P50402	EMD		2.16064	2.13407	sp|P50402|EMD_HUMAN	sp|P50402|EMD_HUMAN	264440	0	0	2725600	3710900	2431000	21.7556	22.0458	21.3413	23.4175	23.5561	24.5712
P51991	HNRNPA3		1.72199	2.12128	sp|P51991|ROA3_HUMAN	sp|P51991|ROA3_HUMAN	3556100	2953100	2417300	98035000	89799000	12249000	26.262	26.5721	26.3797	29.1699	28.9754	27.4324
Q01780	EXOSC10		1.62711	2.11771	sp|Q01780|EXOSX_HUMAN	sp|Q01780|EXOSX_HUMAN	59222	70277	30689	1620200	1621300	995680	22.4471	23.1509	22.1719	24.3925	24.0094	25.7212
Q14974	KPNB1		2.66493	2.1176	sp|Q14974|IMB1_HUMAN	sp|Q14974|IMB1_HUMAN	61176	0	21267	632260	643110	357660	21.331	20.9113	20.579	23.12	22.6697	23.3844
P31942	HNRNPH3		0.650058	2.10685	sp|P31942|HNRH3_HUMAN	sp|P31942|HNRH3_HUMAN	1519400	1194900	196530	15893000	16651000	915990	24.0197	24.7177	20.7914	26.0959	26.1248	23.6287
Q96BK5	PINX1		2.30812	2.08935	sp|Q96BK5|PINX1_HUMAN	sp|Q96BK5|PINX1_HUMAN	605910	588210	0	2184400	2125000	1795000	21.9584	21.1771	20.8475	23.3284	23.1735	23.7491
O75461	E2F6	+	3.04455	2.08532	sp|O75461|E2F6_HUMAN	sp|O75461|E2F6_HUMAN	0	0	0	1204600	689530	1018800	20.1624	20.8751	20.3705	22.5621	22.3708	22.731
Q9NZT1	CALML5		0.421138	2.08077	sp|Q9NZT1|CALL5_HUMAN	sp|Q9NZT1|CALL5_HUMAN	0	0	3096400	1465200	90756000	1222400	20.837	21.8846	24.2517	22.3715	28.0962	22.7479
Q9NW13	RBM28		1.07524	2.05216	sp|Q9NW13|RBM28_HUMAN	sp|Q9NW13|RBM28_HUMAN	570450	316140	201770	1830400	1792500	5994100	24.1442	23.3608	23.201	25.127	24.4617	27.2737
Q9Y2X0	MED16		1.43841	2.03847	sp|Q9Y2X0|MED16_HUMAN	sp|Q9Y2X0|MED16_HUMAN	84386	32175	41955	767410	561220	306410	20.6415	20.5229	22.5231	23.5077	23.142	23.1532
Q02241	KIF23		1.83589	2.02241	sp|Q02241|KIF23_HUMAN	sp|Q02241|KIF23_HUMAN	189730	65398	39806	2358200	2934900	855360	23.8575	22.6089	22.7439	25.5342	25.1978	24.5454
Q13263	TRIM28		0.815882	2.01666	sp|Q13263|TIF1B_HUMAN	sp|Q13263|TIF1B_HUMAN	369310	146620	52489	2114600	2234700	333090	24.1392	20.9562	20.6493	24.3487	23.9752	23.4708
P78406	RAE1		1.96616	2.00508	sp|P78406|RAE1L_HUMAN	sp|P78406|RAE1L_HUMAN	108970	122350	0	2116200	2400600	1024000	20.4135	21.4539	21.9135	23.2009	23.3366	23.2587
P24928	POLR2A		0.661601	1.95446	sp|P24928|RPB1_HUMAN	sp|P24928|RPB1_HUMAN	92732	47872	0	1155500	674910	319070	24.051	23.5132	19.8848	24.9642	24.3473	24.0008
P32780	GTF2H1		1.46021	1.9497	sp|P32780|TF2H1_HUMAN	sp|P32780|TF2H1_HUMAN	156420	151030	51060	2892900	1558000	417360	22.5813	20.8856	22.6928	24.4024	23.8874	23.7188
Q9H583	HEATR1		2.49689	1.94567	sp|Q9H583|HEAT1_HUMAN	sp|Q9H583|HEAT1_HUMAN	0	0	51949	200270	159710	97264	20.76	20.4972	21.3952	22.9213	22.5314	23.0367
P62266	RPS23		2.1239	1.93369	sp|P62266|RS23_HUMAN	sp|P62266|RS23_HUMAN	3076600	1945100	1775400	34006000	38965000	9940600	24.297	24.0259	23.5512	26.1448	26.2742	25.2562
P22626	HNRNPA2B1		0.649893	1.89643	sp|P22626|ROA2_HUMAN	sp|P22626|ROA2_HUMAN	13125000	12237000	1253600	211490000	193950000	12333000	28.0031	28.4092	25.6758	30.4541	30.0668	27.2566
Q6PD62	CTR9		0.770443	1.89314	sp|Q6PD62|CTR9_HUMAN	sp|Q6PD62|CTR9_HUMAN	0	0	88958	249610	181770	383390	19.0407	21.0868	22.676	22.7139	22.1699	23.5991
P40939	HADHA		1.18463	1.88747	sp|P40939|ECHA_HUMAN	sp|P40939|ECHA_HUMAN	58249	202820	223820	4610300	4043500	1025200	22.3378	23.797	24.1674	26.1359	25.4145	24.4142
Q1KMD3	HNRNPUL2		2.84321	1.82109	sp|Q1KMD3|HNRL2_HUMAN	sp|Q1KMD3|HNRL2_HUMAN	0	159270	0	514060	1034400	725400	22.0443	21.5881	21.6873	23.2383	23.6746	23.87
Q15648	MED1		0.757153	1.81241	sp|Q15648|MED1_HUMAN	sp|Q15648|MED1_HUMAN	23977	14516	63445	288920	100030	584780	20.8569	20.7134	22.8608	22.9544	22.0052	24.9089
P54132	BLM		0.74252	1.81102	sp|P54132|BLM_HUMAN	sp|P54132|BLM_HUMAN	182590	203870	10130	1260300	1161800	2276600	24.3942	24.8741	21.8146	25.1506	24.7053	26.66
P61513	RPL37A		0.855066	1.78866	sp|P61513|RL37A_HUMAN;sp|A6NKH3|RL37L_HUMAN	sp|P61513|RL37A_HUMAN	1260300	2390600	875570	12948000	19075000	6400400	20.8594	24.1868	22.1883	24.1545	24.3916	24.0545
P02545	LMNA		0.524561	1.7821	sp|P02545|LMNA_HUMAN	sp|P02545|LMNA_HUMAN	71461	74031	1095900	515930	7720900	2009800	21.4747	23.4434	25.544	23.69	26.8859	25.2326
Q93074	MED12		1.15784	1.77767	sp|Q93074|MED12_HUMAN	sp|Q93074|MED12_HUMAN	65009	42702	37958	534880	503040	315530	23.1747	23.0796	21.0123	24.2583	23.9097	24.4317
P51659	HSD17B4		2.39883	1.7499	sp|P51659|DHB4_HUMAN	sp|P51659|DHB4_HUMAN	9096600	7067600	12304000	119140000	137410000	55510000	28.5288	28.757	29.4811	30.6154	30.7977	30.6035
P35251	RFC1		0.647488	1.74685	sp|P35251|RFC1_HUMAN	sp|P35251|RFC1_HUMAN	18767	0	12601	260430	149260	977200	20.8526	20.9994	21.8452	22.1126	21.513	25.3121
O60506	SYNCRIP		1.19035	1.73793	sp|O60506|HNRPQ_HUMAN	sp|O60506|HNRPQ_HUMAN	86697	0	75595	3313800	2382700	466000	22.9814	21.4473	22.9676	25.0532	24.0851	23.4718
Q9H2U1	DHX36		0.951932	1.73502	sp|Q9H2U1|DHX36_HUMAN;sp|Q6P158|DHX57_HUMAN	sp|Q9H2U1|DHX36_HUMAN	56963	73270	38809	1773000	1359400	249280	21.0175	22.9458	22.4969	24.8235	24.1343	22.7075
Q6P1K8	GTF2H2C		1.63159	1.71841	sp|Q6P1K8|T2H2L_HUMAN;sp|Q13888|TF2H2_HUMAN	sp|Q6P1K8|T2H2L_HUMAN;sp|Q13888|TF2H2_HUMAN	176730	48957	16229	2614000	1458400	393920	22.641	21.4242	21.3501	23.9668	23.4501	23.1536
Q09028	RBBP4		1.26069	1.71589	sp|Q09028|RBBP4_HUMAN;sp|Q16576|RBBP7_HUMAN	sp|Q09028|RBBP4_HUMAN;sp|Q16576|RBBP7_HUMAN	0	0	0	2472500	3205200	297330	20.8799	21.9593	21.2856	23.8261	23.4452	22.0012
Q96KR1	ZFR		1.30282	1.68099	sp|Q96KR1|ZFR_HUMAN	sp|Q96KR1|ZFR_HUMAN	82358	51365	38921	932230	946830	285630	20.9257	22.1058	22.7563	23.9415	23.8359	23.0533
P14618	PKM		0.550593	1.67679	sp|P14618|KPYM_HUMAN;sp|P30613|KPYR_HUMAN	sp|P14618|KPYM_HUMAN	83054	131530	399350	567430	8707400	273190	21.3387	22.5381	23.5823	23.0662	26.5251	22.8983
O43159	RRP8		0.864671	1.66104	sp|O43159|RRP8_HUMAN	sp|O43159|RRP8_HUMAN	158940	0	0	1382500	1010800	1775700	22.4945	20.9217	23.0343	23.3091	23.0616	25.063
P16403	HIST1H1C		1.33307	1.64862	sp|P16403|H12_HUMAN;sp|P10412|H14_HUMAN;sp|Q02539|H11_HUMAN;sp|P22492|H1T_HUMAN	sp|P16403|H12_HUMAN;sp|P10412|H14_HUMAN	49566000	27824000	14644000	192630000	256140000	141480000	28.5738	28.3974	26.7929	29.6351	29.7337	29.3412
Q06265	EXOSC9		0.98533	1.64602	sp|Q06265|EXOS9_HUMAN	sp|Q06265|EXOS9_HUMAN	0	0	0	404930	1419700	1300100	21.4719	21.4351	20.2177	21.8824	22.1714	24.009
Q15047	SETDB1		3.07684	1.64292	sp|Q15047|SETB1_HUMAN	sp|Q15047|SETB1_HUMAN	106210	0	124350	382550	413280	183290	21.1572	21.6337	21.7521	23.1805	23.1513	23.14
Q9Y4E5	ZNF451		0.593671	1.63156	sp|Q9Y4E5|ZN451_HUMAN	sp|Q9Y4E5|ZN451_HUMAN	98783	75871	65710	331370	223090	839770	19.7447	22.8693	22.4514	22.6972	22.4654	24.7975
Q16531	DDB1		1.29986	1.58987	sp|Q16531|DDB1_HUMAN	sp|Q16531|DDB1_HUMAN	22067	43251	10432	980410	1037300	311940	22.2022	23.1114	21.355	23.903	24.2236	23.3116
Q96ME7	ZNF512		0.782149	1.57846	sp|Q96ME7|ZN512_HUMAN	sp|Q96ME7|ZN512_HUMAN	746180	498540	44504	2860000	2121900	1650800	23.423	24.1348	21.1628	24.2783	24.1905	24.9872
P62888	RPL30		2.22387	1.51694	sp|P62888|RL30_HUMAN	sp|P62888|RL30_HUMAN	2588700	1359300	835370	17397000	24514000	6177800	23.8456	23.6946	23.2019	25.0855	25.4638	24.7434
Q13151	HNRNPA0		1.03372	1.50305	sp|Q13151|ROA0_HUMAN	sp|Q13151|ROA0_HUMAN	1860900	2021700	324990	25469000	25481000	2314200	24.245	24.4666	23.5342	26.3586	26.0423	24.354
Q9UMS4	PRPF19		2.77033	1.48122	sp|Q9UMS4|PRP19_HUMAN	sp|Q9UMS4|PRP19_HUMAN	1077200	1451500	824830	22267000	22868000	9985100	25.2563	25.8122	25.1988	26.958	26.8599	26.893
Q92804	TAF15		0.988203	1.47603	sp|Q92804|RBP56_HUMAN	sp|Q92804|RBP56_HUMAN	2080300	971710	544230	19930000	18857000	1972200	25.7121	25.6439	24.8341	27.6022	27.421	25.595
Q14103	HNRNPD		1.04349	1.4331	sp|Q14103|HNRPD_HUMAN	sp|Q14103|HNRPD_HUMAN	2279800	2222200	2387400	53716000	48985000	4949200	25.2812	25.5121	25.5213	27.5867	27.4335	25.5937
P19447	ERCC3		2.13446	1.42341	sp|P19447|ERCC3_HUMAN	sp|P19447|ERCC3_HUMAN	56082	47562	0	1833200	1309000	629060	23.0717	22.8452	22.1959	23.9159	24.237	24.2302
Q07955	SRSF1		0.574858	1.41892	sp|Q07955|SRSF1_HUMAN	sp|Q07955|SRSF1_HUMAN	1406100	700230	221840	8892500	8225400	4163300	24.6132	24.6179	21.3502	25.2336	24.8794	24.725
P42696	RBM34		1.39643	1.41677	sp|P42696|RBM34_HUMAN	sp|P42696|RBM34_HUMAN	0	0	0	875870	1068400	532700	22.716	21.3759	21.2488	23.2076	23.0895	23.2939
Q13472	TOP3A		0.402553	1.40156	sp|Q13472|TOP3A_HUMAN	sp|Q13472|TOP3A_HUMAN	429860	247800	10563	905440	834290	1829300	24.5169	24.6483	20.4905	24.134	23.9901	25.7362
P52272	HNRNPM		1.56676	1.39871	sp|P52272|HNRPM_HUMAN	sp|P52272|HNRPM_HUMAN	2988800	1762200	5285100	44355000	45929000	18940000	27.3438	27.3055	28.5531	29.1621	29.0761	29.1602
Q8N7H5	PAF1		0.736995	1.38245	sp|Q8N7H5|PAF1_HUMAN	sp|Q8N7H5|PAF1_HUMAN	11791	10234	174750	759840	251830	1420100	21.1716	21.5128	22.9943	22.7912	22.4666	24.5682
Q9Y221	NIP7		0.954888	1.37504	sp|Q9Y221|NIP7_HUMAN	sp|Q9Y221|NIP7_HUMAN	0	0	0	2656600	2407500	1456800	21.6798	20.714	22.9365	23.0836	22.8431	23.5289
P62847	RPS24		1.45899	1.37427	sp|P62847|RS24_HUMAN	sp|P62847|RS24_HUMAN	0	0	0	4887400	6478500	838090	21.5433	22.0385	21.3318	22.9576	23.7026	22.3762
Q7L2E3	DHX30		1.28434	1.36568	sp|Q7L2E3|DHX30_HUMAN	sp|Q7L2E3|DHX30_HUMAN	407330	324480	76606	2382800	6023900	1788100	25.5877	25.4627	24.0785	26.192	26.4213	26.6126
Q15149	PLEC		1.31335	1.35497	sp|Q15149|PLEC_HUMAN	sp|Q15149|PLEC_HUMAN	15383	36234	20327	158900	434030	49508	22.9097	22.9519	22.7759	24.1383	25.1098	23.4544
Q15269	PWP2		1.54147	1.34685	sp|Q15269|PWP2_HUMAN	sp|Q15269|PWP2_HUMAN	378010	264450	809350	2381000	1898500	3298800	24.3549	23.8479	24.5655	25.4002	25.1388	26.2699
P49411	TUFM		0.696923	1.34508	sp|P49411|EFTU_HUMAN	sp|P49411|EFTU_HUMAN	0	0	548460	1093000	1322800	399480	21.8153	21.0608	23.9628	23.6559	23.8397	23.3785
Q8N1F7	NUP93		0.871424	1.33668	sp|Q8N1F7|NUP93_HUMAN	sp|Q8N1F7|NUP93_HUMAN	0	0	0	555280	810010	461280	21.2347	23.5435	22.2463	23.4324	23.4215	24.1808
P62140	PPP1CB		2.04084	1.32959	sp|P62140|PP1B_HUMAN	sp|P62140|PP1B_HUMAN	0	170520	103190	1495100	1475000	283160	21.6557	21.1901	21.288	22.8744	23.0189	22.2293
O75937	DNAJC8		1.20394	1.32482	sp|O75937|DNJC8_HUMAN	sp|O75937|DNJC8_HUMAN	232360	70372	60485	2960700	2838300	509590	22.4344	21.565	21.2735	23.6623	23.2232	22.3619
P62829	RPL23		1.43758	1.31699	sp|P62829|RL23_HUMAN	sp|P62829|RL23_HUMAN	1134700	775720	744880	7710900	9597600	3311000	23.1837	23.2911	23.0682	24.9103	24.9278	23.6559
Q09161	NCBP1		0.858498	1.31656	sp|Q09161|NCBP1_HUMAN	sp|Q09161|NCBP1_HUMAN	59758	0	0	659510	966040	432600	20.7361	23.1884	21.8759	23.3965	23.125	23.2286
P35249	RFC4		0.59312	1.28389	sp|P35249|RFC4_HUMAN	sp|P35249|RFC4_HUMAN	0	54182	26855	1245000	1226300	899440	23.7647	20.9015	20.9943	23.0138	22.8712	23.6272
P04406	GAPDH		0.284146	1.27596	sp|P04406|G3P_HUMAN;sp|O14556|G3PT_HUMAN	sp|P04406|G3P_HUMAN	1842400	334840	3520200	738830	32797000	7403500	23.4105	22.8941	26.3817	22.6768	27.4594	26.3781
P09874	PARP1		0.754742	1.27422	sp|P09874|PARP1_HUMAN	sp|P09874|PARP1_HUMAN	15031000	8219500	6500100	172750000	171650000	14643000	29.5282	29.4261	28.9525	31.4133	31.2474	29.0687
P60709	ACTB		0.732435	1.26849	sp|P60709|ACTB_HUMAN;sp|Q562R1|ACTBL_HUMAN;sp|Q6S8J3|POTEE_HUMAN;sp|A5A3E0|POTEF_HUMAN;sp|P0CG38|POTEI_HUMAN;sp|Q9BYX7|ACTBM_HUMAN;sp|P0CG39|POTEJ_HUMAN	sp|P60709|ACTB_HUMAN	5890400	4337700	3180400	38999000	188540000	8110200	26.9414	27.3499	26.899	28.132	29.7725	27.0913
P55265	ADAR		0.558604	1.26128	sp|P55265|DSRAD_HUMAN	sp|P55265|DSRAD_HUMAN	25929	0	0	282540	234200	55690	22.1557	19.0485	21.7548	22.4496	22.4946	21.7986
P78527	PRKDC		2.35635	1.24539	sp|P78527|PRKDC_HUMAN	sp|P78527|PRKDC_HUMAN	3468100	2029200	2696800	40710000	49372000	14244000	30.003	29.8979	30.0766	31.5681	31.2932	30.8524
Q9BVP2	GNL3		0.756016	1.22807	sp|Q9BVP2|GNL3_HUMAN	sp|Q9BVP2|GNL3_HUMAN	618700	287750	221760	3057700	3021700	2313900	24.1691	24.3076	22.1103	24.4881	24.5688	25.2143
P14866	HNRNPL		0.808108	1.22473	sp|P14866|HNRPL_HUMAN	sp|P14866|HNRPL_HUMAN	9177800	6364700	1594200	69737000	59194000	12613000	27.5471	27.5469	25.8891	28.8003	28.4807	27.3763
Q9H0G5	NSRP1		0.737862	1.20603	sp|Q9H0G5|NSRP1_HUMAN	sp|Q9H0G5|NSRP1_HUMAN	94598	0	165120	634430	266950	937270	20.9484	20.9589	22.3371	22.1598	21.9091	23.7935
P62081	RPS7		0.668559	1.18741	sp|P62081|RS7_HUMAN	sp|P62081|RS7_HUMAN	720770	86856	467800	6270100	9146800	946130	23.1903	21.7297	23.146	24.5113	24.5353	22.5816
P01040	CSTA		0.493075	1.18424	sp|P01040|CYTA_HUMAN	sp|P01040|CYTA_HUMAN	370070	0	752380	532300	19073000	467730	21.5079	21.8035	22.7943	22.2961	25.1632	22.1992
Q9Y597	KCTD3		0.941533	1.1524	sp|Q9Y597|KCTD3_HUMAN	sp|Q9Y597|KCTD3_HUMAN	0	0	0	331210	421800	442430	22.453	21.1826	21.3676	22.4229	22.3911	23.6464
P16401	HIST1H1B		1.99347	1.07994	sp|P16401|H15_HUMAN	sp|P16401|H15_HUMAN	3320300	2361200	716680	29935000	41055000	13690000	25.5572	25.6781	25.0248	26.328	26.7392	26.4327
P06702	S100A9		0.0926751	1.03845	sp|P06702|S10A9_HUMAN	sp|P06702|S10A9_HUMAN	1263300	180020	39706000	1150000	1554000000	3267300	21.6776	22.3588	28.1365	20.7856	31.8774	22.6254
Q9ULK4	MED23		2.29781	1.03009	sp|Q9ULK4|MED23_HUMAN	sp|Q9ULK4|MED23_HUMAN	143200	184670	120100	1719600	1288800	520800	23.8439	24.0098	23.7383	25.1714	24.5954	24.9155
Q49A26	GLYR1		1.14391	0.92116	sp|Q49A26|GLYR1_HUMAN	sp|Q49A26|GLYR1_HUMAN	1737700	879210	457810	10956000	11002000	5529900	25.9557	25.6847	24.7503	26.3061	26.2638	26.5843
P60174	TPI1		0.49391	0.882133	sp|P60174|TPIS_HUMAN	sp|P60174|TPIS_HUMAN	192940	134990	159860	65485	3577100	320810	21.9476	21.9895	22.0792	21.6948	24.3492	22.6188
O60244	MED14		2.32185	0.881388	sp|O60244|MED14_HUMAN	sp|O60244|MED14_HUMAN	198950	162690	144950	2704300	1743600	1125100	24.57	24.6202	24.4185	25.5855	25.133	25.5345
Q08554	DSC1		0.200971	0.820325	sp|Q08554|DSC1_HUMAN	sp|Q08554|DSC1_HUMAN	250770	131570	219790	228830	1159800	3322600	23.4519	22.9877	23.2527	21.5883	23.6034	26.9616
Q9HDC9	APMAP		0.283439	0.816481	sp|Q9HDC9|APMAP_HUMAN	sp|Q9HDC9|APMAP_HUMAN	0	0	645650	805000	953330	1044700	20.9741	21.6524	24.3555	22.5965	22.6307	24.2042
P57740	NUP107		1.42366	0.808672	sp|P57740|NU107_HUMAN	sp|P57740|NU107_HUMAN	0	0	0	140610	132530	83791	20.7855	20.0547	20.7703	21.3228	21.1701	21.5436
Q68DK7	MSL1		1.11109	0.803195	sp|Q68DK7|MSL1_HUMAN	sp|Q68DK7|MSL1_HUMAN	54052	0	0	428910	467550	178590	21.4652	20.3467	20.852	21.7868	21.805	21.4817
P35637	FUS		0.19998	0.787863	sp|P35637|FUS_HUMAN	sp|P35637|FUS_HUMAN	29889000	28237000	6073800	271700000	272210000	13448000	28.3118	29.1397	26.4822	30.1604	29.9654	26.1715
P35658	NUP214		0.677054	0.77052	sp|P35658|NU214_HUMAN	sp|P35658|NU214_HUMAN	91533	64079	179900	669190	678800	677220	23.1933	23.3162	23.9466	23.7633	23.8266	25.1778
P55084	HADHB		1.68321	0.763166	sp|P55084|ECHB_HUMAN	sp|P55084|ECHB_HUMAN	278200	183780	201140	3426100	3316000	898050	23.4172	23.4975	23.6826	24.595	24.3497	23.9422
Q9UJV9	DDX41		1.9143	0.709305	sp|Q9UJV9|DDX41_HUMAN	sp|Q9UJV9|DDX41_HUMAN	1514900	1193400	1398100	9958800	8399600	5281200	26.1267	26.2141	26.4989	26.9055	26.8394	27.2227
P61978	HNRNPK		0.304881	0.681388	sp|P61978|HNRPK_HUMAN	sp|P61978|HNRPK_HUMAN	7781100	7741400	3573300	71081000	68820000	4612800	27.4471	28.0411	26.7804	29.0065	28.8679	26.4384
Q96PK6	RBM14		0.70922	0.676972	sp|Q96PK6|RBM14_HUMAN	sp|Q96PK6|RBM14_HUMAN	5235200	3437700	11381000	37096000	39782000	15541000	26.9476	27.0103	28.284	28.0942	28.1239	28.0548
Q13148	TARDBP		0.833199	0.670144	sp|Q13148|TADBP_HUMAN	sp|Q13148|TADBP_HUMAN	105240	506400	167720	2398300	2402300	868150	23.1362	22.8742	21.9874	23.5268	23.407	23.0744
Q06830	PRDX1		0.609244	0.660049	sp|Q06830|PRDX1_HUMAN;sp|Q13162|PRDX4_HUMAN	sp|Q06830|PRDX1_HUMAN	1626000	648450	1526600	4087900	12265000	3881700	24.4728	24.374	24.6291	24.2903	25.9501	25.2157
Q8NI27	THOC2		0.615569	0.657874	sp|Q8NI27|THOC2_HUMAN	sp|Q8NI27|THOC2_HUMAN	87649	44027	94305	348170	371710	738320	23.2554	23.0325	23.3699	23.7498	23.1349	24.7466
Q13601	KRR1		0.684983	0.647393	sp|Q13601|KRR1_HUMAN	sp|Q13601|KRR1_HUMAN	0	0	122280	908580	676160	610740	22.5933	21.3598	21.409	22.4688	22.1612	22.6742
P52292	KPNA2		0.354426	0.64414	sp|P52292|IMA1_HUMAN	sp|P52292|IMA1_HUMAN	0	0	0	1016600	921400	282670	22.1243	20.4395	22.8708	22.8133	22.5357	22.018
Q08211	DHX9		0.869813	0.606236	sp|Q08211|DHX9_HUMAN	sp|Q08211|DHX9_HUMAN	56114000	35565000	35785000	320580000	332440000	77480000	31.6745	31.5428	31.4535	32.5325	32.4267	31.5303
Q2VIR3	EIF2S3B		0.30228	0.600225	sp|Q2VIR3|IF2GL_HUMAN;sp|P41091|IF2G_HUMAN	sp|Q2VIR3|IF2GL_HUMAN;sp|P41091|IF2G_HUMAN	163890	149400	51247	1746400	2036000	0	22.3964	22.4672	21.4218	23.6889	23.1337	21.2635
Q01844	EWSR1		0.344123	0.582317	sp|Q01844|EWS_HUMAN	sp|Q01844|EWS_HUMAN	1669500	1794400	988630	13191000	13772000	1255000	24.5016	25.5783	24.5106	26.0595	26.0378	24.2401
Q15050	RRS1		0.320742	0.579098	sp|Q15050|RRS1_HUMAN	sp|Q15050|RRS1_HUMAN	0	0	0	731500	743340	158140	20.5214	22.6994	20.5362	22.0954	21.8461	21.5529
Q00610	CLTC		0.254596	0.566199	sp|Q00610|CLH1_HUMAN;sp|P53675|CLH2_HUMAN	sp|Q00610|CLH1_HUMAN	241860	200870	97852	2413300	3217700	85134	24.6179	25.1807	24.2474	25.8406	26.3146	23.5893
Q5VTE0	EEF1A1P5		0.680018	0.542618	sp|Q5VTE0|EF1A3_HUMAN;sp|P68104|EF1A1_HUMAN;sp|Q05639|EF1A2_HUMAN	sp|Q5VTE0|EF1A3_HUMAN;sp|P68104|EF1A1_HUMAN;sp|Q05639|EF1A2_HUMAN	9945800	5965300	10466000	62987000	92446000	24535000	27.761	27.7225	28.5475	28.6269	28.9327	28.0992
Q9UBX3	SLC25A10		0.273676	0.517031	sp|Q9UBX3|DIC_HUMAN	sp|Q9UBX3|DIC_HUMAN	205840	169490	0	876090	931030	401620	21.069	23.1248	20.6845	22.1702	22.1077	22.1515
P62136	PPP1CA		0.595561	0.491684	sp|P62136|PP1A_HUMAN	sp|P62136|PP1A_HUMAN	2556500	1570100	739640	14581000	16052000	4021300	25.5313	25.7718	24.951	26.2116	26.162	25.3556
P84090	ERH		0.998306	0.484406	sp|P84090|ERH_HUMAN	sp|P84090|ERH_HUMAN	4545500	4442900	3442400	17511000	20965000	12295000	24.4142	24.998	24.5029	24.9482	25.0269	25.3933
P21333	FLNA		0.295843	0.473452	sp|P21333|FLNA_HUMAN	sp|P21333|FLNA_HUMAN	33668	21721	192440	568500	839970	314180	23.3415	23.5662	25.2967	24.6791	24.7955	24.1501
Q96EY1	DNAJA3		0.23444	0.453745	sp|Q96EY1|DNJA3_HUMAN	sp|Q96EY1|DNJA3_HUMAN	220150	406710	546420	1855300	1529100	1168300	21.8148	23.7704	24.0952	23.5558	23.2939	24.192
Q14978	NOLC1		0.264155	0.437594	sp|Q14978|NOLC1_HUMAN	sp|Q14978|NOLC1_HUMAN	5431500	3065200	4650100	13358000	10002000	26732000	27.364	27.366	27.5422	27.2995	27.1111	29.1744
P81605	DCD		0.185349	0.435401	sp|P81605|DCD_HUMAN	sp|P81605|DCD_HUMAN	6881600	5903100	8619200	30684000	17492000	39961000	24.9074	25.594	25.3537	25.1759	24.5549	27.4305
Q02413	DSG1		0.130126	0.434299	sp|Q02413|DSG1_HUMAN;sp|P32926|DSG3_HUMAN;sp|Q86SJ6|DSG4_HUMAN	sp|Q02413|DSG1_HUMAN	929790	385870	1233700	512230	4860600	7422000	25.2241	24.7728	25.5414	23.4697	25.7295	27.642
Q92828	CORO2A		0.686709	0.424651	sp|Q92828|COR2A_HUMAN	sp|Q92828|COR2A_HUMAN	395130	419490	379360	1688000	2748600	1745500	23.5716	23.9718	23.9972	23.8341	24.2978	24.6826
Q02880	TOP2B		0.425223	0.404455	sp|Q02880|TOP2B_HUMAN	sp|Q02880|TOP2B_HUMAN	856790	633720	1118600	4648800	3741300	3656700	26.3739	26.4569	27.1157	27.0122	26.5009	27.6468
P15924	DSP		0.0567142	0.373755	sp|P15924|DESP_HUMAN	sp|P15924|DESP_HUMAN	378450	124740	1194700	237730	26933000	1969600	26.8008	25.1954	28.6329	23.2441	30.001	28.5053
Q9H7B2	RPF2		0.38455	0.366412	sp|Q9H7B2|RPF2_HUMAN	sp|Q9H7B2|RPF2_HUMAN	0	0	0	934320	931940	303190	21.4714	20.9753	22.318	21.8518	22.1221	21.89
Q5D862	FLG2		0.0427711	0.35363	sp|Q5D862|FILA2_HUMAN;CON__Q5D862	sp|Q5D862|FILA2_HUMAN;CON__Q5D862	161700	63847	309240	64926	165600	7782500	23.0547	21.8837	23.9426	19.8702	21.3113	28.7604
P49750	YLPM1		0.364931	0.270394	sp|P49750|YLPM1_HUMAN	sp|P49750|YLPM1_HUMAN	847590	707210	678660	3927700	3749500	4063600	26.6816	26.7103	26.5909	26.7556	26.5091	27.5294
Q8WVV9	HNRNPLL		0.382543	0.260132	sp|Q8WVV9|HNRLL_HUMAN	sp|Q8WVV9|HNRLL_HUMAN	147670	60933	65014	138130	269430	132870	21.8583	21.3817	21.1771	22.0152	21.8426	21.3397
Q07666	KHDRBS1		0.0932022	0.254987	sp|Q07666|KHDR1_HUMAN;sp|O75525|KHDR3_HUMAN;sp|Q5VWX1|KHDR2_HUMAN	sp|Q07666|KHDR1_HUMAN	24484000	18353000	6616100	138730000	127870000	9595200	27.7924	27.9449	26.5539	28.6662	28.4425	25.9475
P14923	JUP		0.0842251	0.237334	sp|P14923|PLAK_HUMAN;sp|P35222|CTNB1_HUMAN	sp|P14923|PLAK_HUMAN	1025000	380750	2295600	1477100	15728000	2930800	25.8453	25.0496	27.2487	25.0097	27.6496	26.1963
O43684	BUB3		0.169904	0.222946	sp|O43684|BUB3_HUMAN	sp|O43684|BUB3_HUMAN	1323100	1224100	743410	10179000	11394000	2030600	24.8333	25.272	24.1908	25.37	25.374	24.2209
Q15424	SAFB		0.194985	0.221406	sp|Q15424|SAFB1_HUMAN	sp|Q15424|SAFB1_HUMAN	431940	151190	264190	692240	861600	1596300	24.1036	23.5829	23.4048	23.6795	23.4091	24.6669
P33992	MCM5		0.865536	0.218611	sp|P33992|MCM5_HUMAN	sp|P33992|MCM5_HUMAN	283390	154270	191480	3191300	2505700	835550	24.3125	24.4079	24.3994	24.8187	24.4851	24.4719
Q8NF50	DOCK8		0.256863	0.208834	sp|Q8NF50|DOCK8_HUMAN	sp|Q8NF50|DOCK8_HUMAN	1214800	811710	426490	4108400	3945800	3080900	27.0317	27.0112	26.482	26.8528	26.7166	27.5819
Q53GS9	USP39		0.114836	0.182339	sp|Q53GS9|SNUT2_HUMAN	sp|Q53GS9|SNUT2_HUMAN	2933300	1400500	296980	6297000	4581900	2207900	26.0219	25.8822	24.2939	25.8708	25.553	25.3212
P31943	HNRNPH1		0.164812	0.175821	sp|P31943|HNRH1_HUMAN	sp|P31943|HNRH1_HUMAN	29911000	25471000	22448000	154750000	155880000	32789000	28.9506	29.2309	28.9193	29.7087	29.4773	28.4424
Q9BXS6	NUSAP1		0.213479	0.147039	sp|Q9BXS6|NUSAP_HUMAN	sp|Q9BXS6|NUSAP_HUMAN	282950	76299	160480	972280	1167200	398250	22.9833	22.2234	22.4325	22.4157	22.8834	22.7813
Q13123	IK		0.282339	0.142183	sp|Q13123|RED_HUMAN	sp|Q13123|RED_HUMAN	1128100	497470	494810	3475600	2936200	2169000	24.6219	24.2356	24.1882	24.5174	24.2199	24.735
P68363	TUBA1B		0.0781718	0.127075	sp|P68363|TBA1B_HUMAN	sp|P68363|TBA1B_HUMAN	10322000	5907200	26154000	41892000	54076000	27173000	27.6975	27.6915	29.3583	28.1399	28.3551	28.6335
Q92522	H1FX		0.0488405	0.123291	sp|Q92522|H1X_HUMAN	sp|Q92522|H1X_HUMAN	18329000	10376000	1291400	29726000	32169000	8512600	27.5538	27.0908	24.8825	26.9829	26.8008	26.1133
P05204	HMGN2		0.16241	0.121068	sp|P05204|HMGN2_HUMAN;sp|Q15651|HMGN3_HUMAN	sp|P05204|HMGN2_HUMAN;sp|Q15651|HMGN3_HUMAN	82986000	54609000	39241000	163400000	137560000	112900000	27.1361	27.1133	26.4961	26.9402	26.773	27.3954
P17480	UBTF		0.0757702	0.114428	sp|P17480|UBF1_HUMAN	sp|P17480|UBF1_HUMAN	401800	132200	949820	1962000	1291600	2311100	24.3061	24.0213	25.1986	24.4167	24.0657	25.387
P00747	PLG		0.132218	0.104895	CON__P06868;sp|P00747|PLMN_HUMAN;sp|P08519|APOA_HUMAN	CON__P06868	16178000	12468000	9911400	59407000	67622000	16896000	29.5582	29.8621	29.3336	29.9133	29.9621	29.1932
P35606	COPB2		0.102268	0.0927671	sp|P35606|COPB2_HUMAN	sp|P35606|COPB2_HUMAN	147690	225940	108210	1517600	2296600	217720	23.6734	24.3106	23.7501	23.9403	24.4777	23.5945
P20930	FLG		0.024158	0.0867043	sp|P20930|FILA_HUMAN;CON__P20930	sp|P20930|FILA_HUMAN;CON__P20930	18335	48134	144150	34113	158080	371100	22.3722	22.9527	25.6751	22.4842	24.4668	24.309
Q9Y446	PKP3		0.19176	0.0838604	sp|Q9Y446|PKP3_HUMAN	sp|Q9Y446|PKP3_HUMAN	568120	554760	498550	2377500	3009000	2080400	25.1446	25.3843	25.2624	25.1078	25.304	25.6311
Q9Y2W1	THRAP3		0.0356289	0.0766061	sp|Q9Y2W1|TR150_HUMAN	sp|Q9Y2W1|TR150_HUMAN	3137800	1834100	4747200	8504500	5976800	14269000	26.9624	26.8011	28.0169	26.8735	26.5723	28.5643
P42285	MTREX		0.124689	0.0762361	sp|P42285|MTREX_HUMAN	sp|P42285|MTREX_HUMAN	1027400	455680	459880	3327600	3726700	1402200	25.9681	25.8319	25.2465	25.7074	25.8185	25.7493
P07437	TUBB		0.0374455	0.0703246	sp|P07437|TBB5_HUMAN;sp|Q9BVA1|TBB2B_HUMAN;sp|Q13885|TBB2A_HUMAN	sp|P07437|TBB5_HUMAN;sp|Q9BVA1|TBB2B_HUMAN;sp|Q13885|TBB2A_HUMAN	4330600	2603900	13121000	14143000	20552000	14077000	26.4007	26.1157	28.0576	26.7562	26.7062	27.3226
P07355	ANXA2		0.0218465	0.0682481	sp|P07355|ANXA2_HUMAN;sp|A6NMY6|AXA2L_HUMAN	sp|P07355|ANXA2_HUMAN;sp|A6NMY6|AXA2L_HUMAN	1116100	821120	4404900	1345800	32805000	4712500	25.5568	25.69	26.6468	24.2278	27.6157	26.2548
Q12996	CSTF3		0.0719639	0.0642363	sp|Q12996|CSTF3_HUMAN	sp|Q12996|CSTF3_HUMAN	3189700	2040900	1197100	10667000	7635000	2515800	26.5516	26.6749	26.144	26.8505	26.7235	25.9892
Q9H0S4	DDX47		0.105258	0.053236	sp|Q9H0S4|DDX47_HUMAN	sp|Q9H0S4|DDX47_HUMAN	265510	108670	83811	934080	1097400	220020	22.3458	22.1436	22.2872	22.6516	22.1913	22.0934
Q01196	RUNX1		0.00963776	0.0409597	sp|Q01196|RUNX1_HUMAN	sp|Q01196|RUNX1_HUMAN	89555	121100	823270	463990	530540	1107000	21.0224	20.9476	24.4595	21.394	21.4037	23.7546
Q96EE3	SEH1L		0.0725453	0.0211004	sp|Q96EE3|SEH1_HUMAN	sp|Q96EE3|SEH1_HUMAN	1207400	595520	565490	2963800	3375500	1704500	24.3683	24.5062	24.2569	24.5318	24.2844	24.3786
Q8TBC3	SHKBP1		0.0480613	0.0209846	sp|Q8TBC3|SHKB1_HUMAN	sp|Q8TBC3|SHKB1_HUMAN	1962800	1957700	2865900	10185000	9483300	6447400	26.4758	26.4909	26.7153	26.4937	26.4174	26.8339
P98175	RBM10		0.019954	0.0180022	sp|P98175|RBM10_HUMAN	sp|P98175|RBM10_HUMAN	205070	83910	158660	649180	247380	362560	22.4584	22.7303	23.0944	22.8182	22.3498	23.1691
P23246	SFPQ		0.00284355	0.00835864	sp|P23246|SFPQ_HUMAN	sp|P23246|SFPQ_HUMAN	21059000	18626000	12431000	130580000	101990000	5861300	29.1331	29.487	28.7798	30.2347	29.917	27.2734
O00571	DDX3X		0.00540842	-0.00522486	sp|O00571|DDX3X_HUMAN;sp|O15523|DDX3Y_HUMAN;sp|Q9NQI0|DDX4_HUMAN	sp|O00571|DDX3X_HUMAN;sp|O15523|DDX3Y_HUMAN	89357000	57613000	39199000	202090000	193830000	73326000	31.5498	31.4523	30.6118	31.3813	31.208	31.0088
P62314	SNRPD1		0.00996005	-0.02318	sp|P62314|SMD1_HUMAN	sp|P62314|SMD1_HUMAN	46416000	49829000	8242600	170530000	199880000	29181000	27.5147	28.2099	26.1627	27.7766	27.7199	26.3214
P55795	HNRNPH2		0.0120605	-0.0237726	sp|P55795|HNRH2_HUMAN	sp|P55795|HNRH2_HUMAN	2710600	1790600	1101700	11474000	7814800	1277200	25.1683	25.2935	24.7188	25.8864	25.4098	23.813
Q2TAY7	SMU1		0.0180045	-0.0282135	sp|Q2TAY7|SMU1_HUMAN	sp|Q2TAY7|SMU1_HUMAN	5909600	4479300	686870	14824000	12850000	4360600	27.2235	27.0945	25.732	26.9432	26.7725	26.2496
Q13049	TRIM32		0.101426	-0.0329793	sp|Q13049|TRI32_HUMAN	sp|Q13049|TRI32_HUMAN	1593300	1473200	2744500	10760000	11718000	5955300	26.7321	26.7613	26.9644	26.7137	26.6777	26.9674
P02768	ALB		0.0113546	-0.040856	sp|P02768|ALBU_HUMAN;CON__P02768-1	sp|P02768|ALBU_HUMAN;CON__P02768-1	5390600	3371600	3639000	9559900	96384000	1956000	27.4143	27.3091	28.1567	26.5144	29.8973	26.3458
Q9BUJ2	HNRNPUL1		0.0673686	-0.0453663	sp|Q9BUJ2|HNRL1_HUMAN	sp|Q9BUJ2|HNRL1_HUMAN	4933800	3292000	2976100	22046000	18147000	6341500	27.4711	27.5955	27.295	27.7168	27.5219	26.9869
P17844	DDX5		0.0363605	-0.0481923	sp|P17844|DDX5_HUMAN	sp|P17844|DDX5_HUMAN	68233000	52127000	30167000	223540000	220070000	48092000	30.9672	31.205	30.3016	31.1701	31.0983	30.0607
P68371	TUBB4B		0.0265529	-0.0503057	sp|P68371|TBB4B_HUMAN;sp|A6NNZ2|TBB8L_HUMAN;sp|Q9H4B7|TBB1_HUMAN;CON__ENSEMBL:ENSBTAP00000025008	sp|P68371|TBB4B_HUMAN	12616000	7590700	37550000	38692000	59483000	33650000	27.8234	27.8096	29.6289	28.0172	28.3972	28.6965
Q13356	PPIL2		0.155464	-0.0514571	sp|Q13356|PPIL2_HUMAN	sp|Q13356|PPIL2_HUMAN	2315700	1709100	1756100	5990900	5836600	2541900	25.9596	25.9853	25.871	26.1025	25.8668	25.6921
P13645	KRT10		0.020432	-0.0581792	sp|P13645|K1C10_HUMAN;CON__P13645;sp|Q7Z3Y7|K1C28_HUMAN;CON__Q7Z3Y7;CON__Q148H6;sp|Q7Z3Z0|K1C25_HUMAN;CON__Q7Z3Z0;sp|Q7Z3Y8|K1C27_HUMAN;CON__Q7Z3Y8;sp|Q2M2I5|K1C24_HUMAN;CON__Q2M2I5;sp|Q7Z3Y9|K1C26_HUMAN;CON__Q7Z3Y9	sp|P13645|K1C10_HUMAN;CON__P13645	333740000	122250000	463270000	287040000	1733200000	1664800000	33.4124	32.4826	34.1584	31.6633	34.0484	34.1671
Q96II8	LRCH3		0.140488	-0.071771	sp|Q96II8|LRCH3_HUMAN;sp|Q9Y2L9|LRCH1_HUMAN	sp|Q96II8|LRCH3_HUMAN	290410	276070	198870	1147600	790450	420420	23.5974	23.6913	23.0928	23.4556	23.3359	23.3746
O75489	NDUFS3		0.200998	-0.0725708	sp|O75489|NDUS3_HUMAN	sp|O75489|NDUS3_HUMAN	2445200	2077200	1557600	7730300	9904900	3962400	25.4962	25.7364	25.3085	25.4662	25.5363	25.3208
Q9H0A0	NAT10		0.107797	-0.0959625	sp|Q9H0A0|NAT10_HUMAN	sp|Q9H0A0|NAT10_HUMAN	7738100	4720500	3541900	15674000	17018000	15193000	28.6691	28.5749	28.077	28.0631	28.0984	28.8717
P35268	RPL22		0.110978	-0.101885	sp|P35268|RL22_HUMAN	sp|P35268|RL22_HUMAN	9407800	8363800	5615200	39029000	29864000	6988700	25.24	25.4298	25.0006	25.6606	25.1116	24.5926
O75694	NUP155		0.417721	-0.102183	sp|O75694|NU155_HUMAN	sp|O75694|NU155_HUMAN	360140	278990	239830	1241000	1376100	751060	24.5406	24.76	24.4287	24.4381	24.4361	24.5486
Q9Y230	RUVBL2		0.129423	-0.107299	sp|Q9Y230|RUVB2_HUMAN	sp|Q9Y230|RUVB2_HUMAN	1123800	1021300	463700	3955500	4222500	1090000	24.9754	25.2194	24.5175	25.093	24.9409	24.3566
P49792	RANBP2		0.175154	-0.109488	sp|P49792|RBP2_HUMAN;sp|Q99666|RGPD5_HUMAN;sp|O14715|RGPD8_HUMAN;sp|P0DJD0|RGPD1_HUMAN;sp|P0DJD1|RGPD2_HUMAN	sp|P49792|RBP2_HUMAN	495690	327600	347260	859640	916040	828030	26.3948	26.1831	26.4707	26.0961	25.9504	26.6736
Q15428	SF3A2		0.120077	-0.129293	sp|Q15428|SF3A2_HUMAN	sp|Q15428|SF3A2_HUMAN	2796700	1389500	879930	6109800	6119400	2425600	24.9593	25.2096	24.065	24.9236	24.632	24.2905
O00257	CBX4		0.178524	-0.13338	sp|O00257|CBX4_HUMAN	sp|O00257|CBX4_HUMAN	466580	526960	205400	1069400	884750	648830	23.9594	24.1645	23.2849	23.8611	23.5242	23.6234
Q92841	DDX17		0.0992143	-0.137158	sp|Q92841|DDX17_HUMAN	sp|Q92841|DDX17_HUMAN	26505000	21392000	12282000	85561000	86632000	15133000	29.7599	30.0856	29.1433	29.9697	29.9044	28.7033
Q15233	NONO		0.0508294	-0.14094	sp|Q15233|NONO_HUMAN	sp|Q15233|NONO_HUMAN	14424000	11728000	5990400	77892000	72563000	3430100	27.9657	28.2405	27.3871	28.7218	28.5606	25.888
Q9UGU0	TCF20		0.0956214	-0.141967	sp|Q9UGU0|TCF20_HUMAN	sp|Q9UGU0|TCF20_HUMAN	617060	415570	1088300	969470	836010	1660100	25.7558	25.6866	26.6907	25.5419	25.4242	26.7411
Q05048	CSTF1		0.131046	-0.148752	sp|Q05048|CSTF1_HUMAN	sp|Q05048|CSTF1_HUMAN	5981200	5320300	1658600	20641000	20780000	3937100	26.6756	27.0427	25.9559	26.7414	26.6096	25.877
O95758	PTBP3		0.0738738	-0.158399	sp|O95758|PTBP3_HUMAN	sp|O95758|PTBP3_HUMAN	3417900	3264800	1125000	13177000	14810000	1096000	25.752	26.4163	24.8527	26.0678	26.1632	24.3147
O43143	DHX15		1.47124	-0.16806	sp|O43143|DHX15_HUMAN	sp|O43143|DHX15_HUMAN	25062000	17155000	18653000	60113000	61011000	29037000	29.6945	29.7302	29.6685	29.5261	29.4452	29.6178
Q9UJS0	SLC25A13		0.278324	-0.171758	sp|Q9UJS0|CMC2_HUMAN	sp|Q9UJS0|CMC2_HUMAN	419210	418100	799080	2003700	1914000	640900	24.034	24.5635	24.7972	24.304	24.1099	24.4656
P08621	SNRNP70		0.0598765	-0.172139	sp|P08621|RU17_HUMAN	sp|P08621|RU17_HUMAN	20667000	13420000	2032400	40847000	36803000	3866500	28.2125	28.0822	25.8423	27.9986	27.6667	25.9553
Q9Y265	RUVBL1		0.256412	-0.182887	sp|Q9Y265|RUVB1_HUMAN	sp|Q9Y265|RUVB1_HUMAN	972090	813300	547760	4589300	4514600	1175900	24.908	24.7607	24.3053	24.7897	24.5792	24.0565
P09012	SNRPA		0.0565924	-0.184034	sp|P09012|SNRPA_HUMAN	sp|P09012|SNRPA_HUMAN	45087000	45620000	7961000	139690000	143200000	6954900	28.8782	29.4557	26.812	29.0118	28.9562	26.6258
O75306	NDUFS2		0.68581	-0.218115	sp|O75306|NDUS2_HUMAN	sp|O75306|NDUS2_HUMAN	1761700	1610200	1173100	4060500	4231600	1530100	25.2408	25.6303	25.2125	25.2307	25.1497	25.0489
Q8IWS0	PHF6		0.190264	-0.221622	sp|Q8IWS0|PHF6_HUMAN	sp|Q8IWS0|PHF6_HUMAN	4680000	1639300	4264600	14027000	15240000	9880200	26.9239	25.9951	27.1625	26.116	26.3025	26.9981
P05141	SLC25A5		0.396369	-0.224303	sp|P05141|ADT2_HUMAN	sp|P05141|ADT2_HUMAN	14536000	11912000	18105000	36879000	40405000	23561000	27.9887	28.2673	28.7209	27.9629	28.0267	28.3144
P27708	CAD		0.351007	-0.228044	sp|P27708|PYR1_HUMAN	sp|P27708|PYR1_HUMAN	195410	145210	101640	482980	298140	201120	24.0741	24.3957	23.7316	24.0552	23.4606	24.0014
B2RPK0	HMGB1P1		0.276358	-0.233829	sp|B2RPK0|HGB1A_HUMAN;sp|P09429|HMGB1_HUMAN;sp|P23497|SP100_HUMAN	sp|B2RPK0|HGB1A_HUMAN;sp|P09429|HMGB1_HUMAN	4806000	1840500	2776900	5146900	7570200	5312400	24.7532	23.9253	24.8538	24.1363	24.0789	24.6157
Q8NE71	ABCF1		0.0740272	-0.239784	sp|Q8NE71|ABCF1_HUMAN;sp|Q5JSZ5|PRC2B_HUMAN	sp|Q8NE71|ABCF1_HUMAN	316730	32376	1000700	443660	888220	1007400	23.3452	22.1486	25.6252	22.8328	23.107	24.4598
Q9NYF8	BCLAF1		0.0784853	-0.242128	sp|Q9NYF8|BCLF1_HUMAN	sp|Q9NYF8|BCLF1_HUMAN	983720	699810	2500300	1901500	1930500	5464400	24.8124	24.6266	26.8318	24.5436	24.1795	26.8213
P02538	KRT6A		0.0480388	-0.243255	sp|P02538|K2C6A_HUMAN;CON__P02538	sp|P02538|K2C6A_HUMAN;CON__P02538	8041900	2074400	14916000	3620200	214490000	2526600	27.8957	26.898	28.9411	25.7395	30.9128	26.3529
O15226	NKRF		0.178328	-0.249051	sp|O15226|NKRF_HUMAN	sp|O15226|NKRF_HUMAN	11339000	7326200	2012100	22516000	21493000	6752000	28.5905	28.7274	27.1421	28.0581	28.0624	27.5923
Q8IUQ4	SIAH1		0.52346	-0.269815	sp|Q8IUQ4|SIAH1_HUMAN	sp|Q8IUQ4|SIAH1_HUMAN	6240600	6503500	5175300	22867000	22246000	6597000	26.2463	26.7269	26.4464	26.4543	26.2982	25.8576
Q9Y3I0	RTCB		0.249991	-0.272636	sp|Q9Y3I0|RTCB_HUMAN	sp|Q9Y3I0|RTCB_HUMAN	1676200	1602700	526800	5597500	5330900	1094200	25.2726	25.7529	24.6337	25.2606	25.2042	24.3765
Q9NVI7	ATAD3A		0.794462	-0.279908	sp|Q9NVI7|ATD3A_HUMAN	sp|Q9NVI7|ATD3A_HUMAN	16205000	12558000	14325000	37167000	34041000	21693000	28.8896	29.1141	29.1221	28.7537	28.5172	29.0151
Q6P2Q9	PRPF8		0.424032	-0.282798	sp|Q6P2Q9|PRP8_HUMAN	sp|Q6P2Q9|PRP8_HUMAN	11696000	8361200	4417300	22270000	22261000	10156000	30.3371	30.425	29.5481	29.9184	29.72	29.8235
Q86UY5	FAM83A		0.320784	-0.30722	sp|Q86UY5|FA83A_HUMAN	sp|Q86UY5|FA83A_HUMAN	773680	568980	857530	464130	610030	1605500	23.8682	24.2455	24.0925	23.4584	23.3149	24.5112
P53007	SLC25A1		0.785537	-0.308478	sp|P53007|TXTP_HUMAN	sp|P53007|TXTP_HUMAN	6392700	6267400	5852700	18910000	20599000	6364300	26.6833	27.1003	27.0176	26.7656	26.742	26.3681
P17027	ZNF23		0.291092	-0.309118	sp|P17027|ZNF23_HUMAN;sp|Q13422|IKZF1_HUMAN;sp|Q9UKS7|IKZF2_HUMAN;sp|Q9H2S9|IKZF4_HUMAN;sp|Q9UK13|ZN221_HUMAN;sp|Q9NZL3|ZN224_HUMAN	sp|P17027|ZNF23_HUMAN;sp|Q13422|IKZF1_HUMAN;sp|Q9UKS7|IKZF2_HUMAN;sp|Q9H2S9|IKZF4_HUMAN;sp|Q9UK13|ZN221_HUMAN;sp|Q9NZL3|ZN224_HUMAN	69798	74617	31536	149980	213890	77310	21.1391	21.706	20.3015	21.0086	20.5955	20.6151
			0.705401	-0.310401	CON__Q1RMK2	CON__Q1RMK2	2271900	1866100	1344900	3967000	6996000	1977100	25.9054	26.0613	25.8032	25.6899	25.89	25.2587
P02769	ALB		0.062513	-0.33143	CON__P02769	CON__P02769	6313900	4640900	465650	21939000	20625000	294810	27.8935	28.0007	24.8598	28.2051	28.0205	23.5342
Q9ULW0	TPX2		0.231786	-0.332406	sp|Q9ULW0|TPX2_HUMAN	sp|Q9ULW0|TPX2_HUMAN	315310	62378	147110	986110	832140	54706	23.2481	22.9202	23.3406	23.6294	23.097	21.7852
P11142	HSPA8		0.386556	-0.340129	sp|P11142|HSP7C_HUMAN;sp|P54652|HSP72_HUMAN	sp|P11142|HSP7C_HUMAN	17234000	20349000	29321000	48912000	60250000	22992000	29.051	29.3995	30.2861	29.1685	29.3258	29.2219
P11387	TOP1		0.362847	-0.344135	sp|P11387|TOP1_HUMAN;sp|Q969P6|TOP1M_HUMAN	sp|P11387|TOP1_HUMAN	64750000	25624000	35446000	91186000	86746000	78731000	31.1583	30.3138	30.6671	30.1777	29.952	30.977
Q16629	SRSF7		0.547257	-0.350725	sp|Q16629|SRSF7_HUMAN	sp|Q16629|SRSF7_HUMAN	2149800	1351200	2428000	9515000	7970300	6026000	24.7026	24.7837	25.3513	24.3629	24.4362	24.9862
P08779	KRT16		0.0764643	-0.355924	sp|P08779|K1C16_HUMAN;CON__P08779;CON__Q9Z2K1;CON__Q3ZAW8	sp|P08779|K1C16_HUMAN;CON__P08779	5202600	1087800	8575800	3064600	116220000	2175400	27.3492	25.985	28.4488	25.1883	29.8395	25.6874
P17858	PFKL		0.2245	-0.357843	sp|P17858|PFKAL_HUMAN;sp|P08237|PFKAM_HUMAN	sp|P17858|PFKAL_HUMAN;sp|P08237|PFKAM_HUMAN	59321	30967	87094	60477	298020	99996	20.9897	20.756	21.9412	19.8696	21.5035	21.2401
Q9NXC5	MIOS		1.77956	-0.369328	sp|Q9NXC5|MIO_HUMAN	sp|Q9NXC5|MIO_HUMAN	804430	554600	385720	2710300	2880300	1033100	25.5208	25.7087	25.3996	25.2173	25.1331	25.1707
Q86XP3	DDX42		0.237755	-0.370115	sp|Q86XP3|DDX42_HUMAN	sp|Q86XP3|DDX42_HUMAN	268330	162160	130040	405590	367060	254290	23.6005	23.4216	21.7216	22.4939	22.348	22.7916
P29372	MPG		1.43524	-0.387692	sp|P29372|3MG_HUMAN	sp|P29372|3MG_HUMAN	739450	362710	438280	959840	1142200	523220	23.2201	23.1367	22.908	22.5325	22.7916	22.7776
O95235	KIF20A		1.58662	-0.402871	sp|O95235|KI20A_HUMAN	sp|O95235|KI20A_HUMAN	304130	180560	196150	542340	770620	237220	23.6214	23.8888	23.5407	23.3811	23.2338	23.2275
Q6PJI9	WDR59		0.461893	-0.40514	sp|Q6PJI9|WDR59_HUMAN	sp|Q6PJI9|WDR59_HUMAN	175770	133360	183840	424610	431830	142390	23.1375	23.0182	23.1307	23.0213	23.1115	21.9382
P52597	HNRNPF		0.882299	-0.408169	sp|P52597|HNRPF_HUMAN	sp|P52597|HNRPF_HUMAN	76853000	15623000	21223000	50537000	48499000	17751000	28.546	28.8664	28.9195	28.607	28.4869	28.0134
P25205	MCM3		0.331268	-0.414852	sp|P25205|MCM3_HUMAN	sp|P25205|MCM3_HUMAN	15264	13190	70992	119460	93004	102060	21.45	21.0556	22.3266	20.8343	20.8503	21.9031
P35908	KRT2		0.281526	-0.415867	sp|P35908|K22E_HUMAN	sp|P35908|K22E_HUMAN	160210000	58360000	77832000	119840000	296300000	240640000	32.589	31.7173	31.9947	30.8118	31.5804	32.6611
P10809	HSPD1		1.10867	-0.42402	sp|P10809|CH60_HUMAN	sp|P10809|CH60_HUMAN	1022400	1145100	1105700	3567000	4128900	1392700	25.2617	25.7108	25.5395	25.1371	25.2593	24.8436
P84103	SRSF3		0.612338	-0.4306	sp|P84103|SRSF3_HUMAN	sp|P84103|SRSF3_HUMAN	1870800	1204900	1862200	4002800	3338300	2888500	23.6624	23.5547	24.0401	23.2192	22.8978	23.8484
P04264	KRT1		0.293336	-0.459148	sp|P04264|K2C1_HUMAN;CON__P04264	sp|P04264|K2C1_HUMAN;CON__P04264	653840000	261520000	634630000	547760000	2242300000	1603900000	34.4064	33.7503	34.7807	32.7385	34.3779	34.4437
P33240	CSTF2		0.404675	-0.468484	sp|P33240|CSTF2_HUMAN	sp|P33240|CSTF2_HUMAN	1403000	1217100	605430	2612600	2395500	1002400	24.9883	25.3063	23.9815	24.7087	24.4171	23.7449
P53621	COPA		0.253586	-0.471629	sp|P53621|COPA_HUMAN	sp|P53621|COPA_HUMAN	1245300	875580	252350	3988900	4480100	1268900	26.9707	26.5742	25.2981	26.4093	26.2851	24.7338
Q15029	EFTUD2		1.24437	-0.471976	sp|Q15029|U5S1_HUMAN	sp|Q15029|U5S1_HUMAN	18274000	12889000	10384000	33158000	32034000	17925000	29.7458	29.7678	29.3355	29.1013	28.9803	29.3515
P62316	SNRPD2		0.219371	-0.471983	sp|P62316|SMD2_HUMAN	sp|P62316|SMD2_HUMAN	79028000	76889000	16691000	189360000	194540000	28293000	28.8725	29.3673	27.3152	28.5706	28.653	26.9155
Q15459	SF3A1		0.927493	-0.481609	sp|Q15459|SF3A1_HUMAN	sp|Q15459|SF3A1_HUMAN	6726600	4216800	7056700	13270000	12557000	9451800	28.029	28.0138	28.3598	27.5219	27.3635	28.0724
P26599	PTBP1		0.294941	-0.488251	sp|P26599|PTBP1_HUMAN	sp|P26599|PTBP1_HUMAN	3641300	3188000	887020	6541100	8586900	754760	25.8674	26.0774	24.5406	25.3707	25.5711	24.079
A6NHR9	SMCHD1		0.794523	-0.490847	sp|A6NHR9|SMHD1_HUMAN	sp|A6NHR9|SMHD1_HUMAN	33896	18478	21310	32068	83978	48797	21.8292	21.4901	21.5513	20.6159	21.4974	21.2847
Q92499	DDX1		0.551924	-0.492442	sp|Q92499|DDX1_HUMAN	sp|Q92499|DDX1_HUMAN	2439100	2331000	1227600	7431300	7110400	1507600	26.6528	26.8905	26.1947	26.4954	26.3496	25.4158
Q5T9A4	ATAD3B		1.14244	-0.500702	sp|Q5T9A4|ATD3B_HUMAN	sp|Q5T9A4|ATD3B_HUMAN	2443400	972570	2499800	3433600	2305800	3539200	25.9608	26.2147	26.4506	25.7558	25.4278	25.9406
P13647	KRT5		0.173271	-0.501167	sp|P13647|K2C5_HUMAN;CON__P13647	sp|P13647|K2C5_HUMAN;CON__P13647	38718000	16479000	44596000	23705000	337330000	46731000	30.2376	29.4193	30.8903	28.0964	31.5561	29.3912
Q9NUJ1	ABHD10		0.121478	-0.502391	sp|Q9NUJ1|ABHDA_HUMAN	sp|Q9NUJ1|ABHDA_HUMAN	1041100	815860	161070	5495700	4702400	66008	24.2328	24.3373	22.7359	24.6326	24.7358	20.4304
P62318	SNRPD3		0.248487	-0.507124	sp|P62318|SMD3_HUMAN	sp|P62318|SMD3_HUMAN	83946000	84157000	19581000	199860000	192890000	28969000	28.6494	29.2135	27.3304	28.6166	28.321	26.7343
Q8IUH3	RBM45		0.764976	-0.511006	sp|Q8IUH3|RBM45_HUMAN	sp|Q8IUH3|RBM45_HUMAN	1205400	928570	288260	2817200	2090800	387060	24.9375	24.7336	23.9802	24.2233	24.0102	23.8847
Q96DI7	SNRNP40		0.535438	-0.511361	sp|Q96DI7|SNR40_HUMAN	sp|Q96DI7|SNR40_HUMAN	6158000	6341300	2525500	16354000	12936000	7429600	26.7231	27.276	25.8631	26.1946	25.9262	26.2073
Q9C0J8	WDR33		1.35173	-0.528118	sp|Q9C0J8|WDR33_HUMAN	sp|Q9C0J8|WDR33_HUMAN	16740000	9878900	8608000	31122000	24848000	17384000	29.6229	29.6014	29.2189	29.0311	28.7045	29.1232
P02533	KRT14		0.155097	-0.533392	sp|P02533|K1C14_HUMAN;CON__P02533;sp|Q8N1A0|KT222_HUMAN;CON__Q8N1A0	sp|P02533|K1C14_HUMAN;CON__P02533	27839000	10063000	44431000	15209000	346960000	20711000	29.7529	28.8907	30.7371	27.449	31.4506	28.8809
Q96JB3	HIC2		0.431183	-0.541838	sp|Q96JB3|HIC2_HUMAN	sp|Q96JB3|HIC2_HUMAN	5407700	4005900	5544000	6508400	6274000	10468000	26.7364	26.7778	27.1859	25.8327	25.8475	27.3944
Q9H0D6	XRN2		1.25711	-0.561832	sp|Q9H0D6|XRN2_HUMAN	sp|Q9H0D6|XRN2_HUMAN	6702700	4399100	3451800	9808200	11934000	4630600	28.2156	28.0969	27.5422	27.4501	27.3681	27.351
Q9Y6V7	DDX49		0.464823	-0.56706	sp|Q9Y6V7|DDX49_HUMAN	sp|Q9Y6V7|DDX49_HUMAN	493660	329870	169790	611960	600280	521330	23.6916	23.4733	22.4848	22.1915	22.3647	23.3923
O94906	PRPF6		1.02506	-0.573254	sp|O94906|PRP6_HUMAN	sp|O94906|PRP6_HUMAN	11472000	7909300	4186700	17249000	18796000	8992600	29.1527	29.2256	28.4132	28.374	28.2813	28.4165
Q92797	SYMPK		1.28375	-0.578277	sp|Q92797|SYMPK_HUMAN	sp|Q92797|SYMPK_HUMAN	1864100	1292300	1026000	3719300	2458500	1153800	26.8545	26.8593	26.4547	26.4493	26.0935	25.8909
P14678	SNRPB		0.270367	-0.587475	sp|P14678|RSMB_HUMAN;sp|P63162|RSMN_HUMAN	sp|P14678|RSMB_HUMAN;sp|P63162|RSMN_HUMAN	34549000	31480000	7388500	75372000	57828000	7099900	28.7223	29.2428	27.2209	28.4559	28.4081	26.5597
Q9UBB9	TFIP11		0.903308	-0.590541	sp|Q9UBB9|TFP11_HUMAN	sp|Q9UBB9|TFP11_HUMAN	1884200	1087500	1535000	2770200	3593700	2826800	26.4864	26.18	26.5306	25.4771	25.5737	26.3745
Q15393	SF3B3		2.0543	-0.614239	sp|Q15393|SF3B3_HUMAN	sp|Q15393|SF3B3_HUMAN	22494000	16523000	15296000	38188000	39051000	21830000	30.0201	30.2056	29.8939	29.3682	29.3039	29.6048
Q07157	TJP1		0.394186	-0.640823	sp|Q07157|ZO1_HUMAN	sp|Q07157|ZO1_HUMAN	258030	166240	372670	262210	175450	695900	24.5008	24.4793	25.1875	23.6071	23.2784	25.3596
O96019	ACTL6A		0.70285	-0.651678	sp|O96019|ACL6A_HUMAN;sp|O94805|ACL6B_HUMAN	sp|O96019|ACL6A_HUMAN	2209000	2069600	704680	6376400	5665200	353610	25.4803	25.8118	24.6108	25.0086	24.7042	24.2349
Q9BUQ8	DDX23		0.680554	-0.66126	sp|Q9BUQ8|DDX23_HUMAN	sp|Q9BUQ8|DDX23_HUMAN	3967600	2952600	1367600	4454300	4388800	4437800	27.3225	27.3559	26.5431	26.1387	25.9862	27.1129
Q9NWT1	PAK1IP1		1.62438	-0.671585	sp|Q9NWT1|PK1IP_HUMAN	sp|Q9NWT1|PK1IP_HUMAN	6275400	3089300	2365800	6330600	7869100	3161800	26.6429	26.3882	26.0324	25.5516	25.7643	25.7328
Q96EK7	FAM120B		0.543043	-0.671933	sp|Q96EK7|F120B_HUMAN	sp|Q96EK7|F120B_HUMAN	528090	390750	124040	912790	1063800	576550	24.9297	25.0438	23.3947	23.7216	23.6021	24.0287
Q00325	SLC25A3		0.670603	-0.67529	sp|Q00325|MPCP_HUMAN	sp|Q00325|MPCP_HUMAN	1208800	558810	2090700	2563400	4572200	2333100	24.3937	24.6717	25.6237	23.7447	24.2592	24.6594
Q9UKF6	CPSF3		2.50041	-0.707321	sp|Q9UKF6|CPSF3_HUMAN	sp|Q9UKF6|CPSF3_HUMAN	19643000	13363000	13314000	29291000	33196000	16509000	29.3257	29.3	29.1485	28.4731	28.436	28.7431
P11021	HSPA5		0.388481	-0.71004	sp|P11021|BIP_HUMAN	sp|P11021|BIP_HUMAN	6237400	4660400	19038000	16072000	24874000	4186900	27.4988	27.4333	29.3254	27.5847	28.0419	26.5007
O00479	HMGN4		0.416381	-0.724253	sp|O00479|HMGN4_HUMAN	sp|O00479|HMGN4_HUMAN	34303000	28913000	12769000	34390000	28285000	56559000	26.5591	26.9263	25.6446	25.2906	24.7794	26.8873
Q8N1N4	KRT78		0.150012	-0.727598	sp|Q8N1N4|K2C78_HUMAN;CON__Q8N1N4-2;CON__Q7RTT2	sp|Q8N1N4|K2C78_HUMAN;CON__Q8N1N4-2;CON__Q7RTT2	630610	296990	1069300	122720	4044500	6898500	24.8494	24.2463	25.8375	20.8952	25.0801	26.7751
P12236	SLC25A6		0.604717	-0.737904	sp|P12236|ADT3_HUMAN;sp|P12235|ADT1_HUMAN;sp|Q9H0C2|ADT4_HUMAN	sp|P12236|ADT3_HUMAN;sp|P12235|ADT1_HUMAN	477050	625660	1132100	697670	1614300	758360	23.4131	23.8498	24.687	22.4552	23.543	23.738
Q92945	KHSRP		0.723057	-0.742361	sp|Q92945|FUBP2_HUMAN;sp|Q96AE4|FUBP1_HUMAN;sp|Q96I24|FUBP3_HUMAN	sp|Q92945|FUBP2_HUMAN	52433000	45950000	29381000	114230000	114030000	19841000	30.604	31.0163	30.2212	30.3145	30.2473	29.0527
Q92922	SMARCC1		2.57575	-0.747049	sp|Q92922|SMRC1_HUMAN	sp|Q92922|SMRC1_HUMAN	1550200	1329200	1180500	2390800	2698000	985010	26.1743	26.3748	26.032	25.5458	25.3682	25.426
Q92576	PHF3		0.646535	-0.750284	sp|Q92576|PHF3_HUMAN	sp|Q92576|PHF3_HUMAN	1048700	374850	1362800	1331900	1363300	1261000	26.3743	26.025	27.3405	25.6007	25.3775	26.5107
Q8IX01	SUGP2		0.834085	-0.751337	sp|Q8IX01|SUGP2_HUMAN	sp|Q8IX01|SUGP2_HUMAN	2113000	1245700	491720	1562300	1348500	1754300	26.2584	26.0833	25.4158	24.8859	24.7927	25.8249
Q96GM8	TOE1		0.649535	-0.758935	sp|Q96GM8|TOE1_HUMAN	sp|Q96GM8|TOE1_HUMAN	20129000	21777000	6497700	27824000	27960000	19130000	28.6485	29.2411	27.5189	27.6018	27.5149	28.015
Q96I25	RBM17		0.769533	-0.768251	sp|Q96I25|SPF45_HUMAN	sp|Q96I25|SPF45_HUMAN	12607000	7322300	10436000	17288000	13766000	18049000	27.9417	27.8537	28.1629	26.8774	26.6659	28.1104
Q15427	SF3B4		0.907271	-0.76908	sp|Q15427|SF3B4_HUMAN	sp|Q15427|SF3B4_HUMAN	2897700	3090500	1179000	6083400	5970200	2202000	25.3981	26.1755	24.9337	24.956	24.8187	24.4253
P17096	HMGA1		0.663456	-0.794713	sp|P17096|HMGA1_HUMAN	sp|P17096|HMGA1_HUMAN	85220000	25928000	26925000	54083000	70609000	82724000	28.7671	27.7453	28.0631	26.8016	27.1079	28.2819
P09661	SNRPA1		0.946043	-0.79865	sp|P09661|RU2A_HUMAN	sp|P09661|RU2A_HUMAN	226750000	196790000	419200000	468300000	510830000	278040000	31.0543	31.3847	32.3451	30.7239	30.7119	30.9524
Q15637	SF1		0.798814	-0.803069	sp|Q15637|SF01_HUMAN	sp|Q15637|SF01_HUMAN	5876500	4949300	2862900	15920000	13267000	3380600	26.5962	26.8198	26.0326	26.2499	25.8837	24.9058
O75533	SF3B1		1.89053	-0.80385	sp|O75533|SF3B1_HUMAN	sp|O75533|SF3B1_HUMAN	15443000	11118000	11397000	24176000	20823000	15398000	29.7571	29.9555	29.7196	29.0029	28.7091	29.3086
Q8N684	CPSF7		2.09112	-0.804632	sp|Q8N684|CPSF7_HUMAN	sp|Q8N684|CPSF7_HUMAN	8710300	4183700	6141400	16675000	16443000	7053400	27.4035	26.9381	27.3763	26.5234	26.4747	26.3059
Q04695	KRT17		0.161038	-0.805697	sp|Q04695|K1C17_HUMAN;CON__Q04695;CON__Q99PS0	sp|Q04695|K1C17_HUMAN;CON__Q04695	2277800	430710	2865300	342250	58073000	880240	26.4342	24.7822	27.3486	23.0449	28.743	24.3599
Q86YZ3	HRNR		1.1998	-0.807405	sp|Q86YZ3|HORN_HUMAN;CON__Q86YZ3	sp|Q86YZ3|HORN_HUMAN;CON__Q86YZ3	542460	280770	361340	1198300	710200	245840	25.6403	24.8996	25.2338	24.9134	24.1764	24.2616
Q92925	SMARCD2		0.718006	-0.814	sp|Q92925|SMRD2_HUMAN	sp|Q92925|SMRD2_HUMAN	547100	506750	339560	705620	958200	62634	24.1088	24.3393	23.0797	23.5525	23.1544	22.3788
Q12874	SF3A3		0.576087	-0.818302	sp|Q12874|SF3A3_HUMAN	sp|Q12874|SF3A3_HUMAN	2114100	1404100	3865800	4017200	2496200	8349200	26.0927	25.9557	26.7094	24.8486	24.843	26.6113
P62851	RPS25		1.94402	-0.825451	sp|P62851|RS25_HUMAN	sp|P62851|RS25_HUMAN	33629000	22902000	24557000	29875000	36263000	8489900	26.9945	27.0036	27.0601	26.25	26.4826	25.8493
Q9NRY4	ARHGAP35		0.982462	-0.830995	sp|Q9NRY4|RHG35_HUMAN	sp|Q9NRY4|RHG35_HUMAN	327020	229250	125530	359780	358910	143490	24.7042	24.4402	23.4138	23.3943	23.4105	23.2604
P43243	MATR3		2.10516	-0.838895	sp|P43243|MATR3_HUMAN	sp|P43243|MATR3_HUMAN	21913000	14498000	12872000	30200000	27571000	18465000	29.6222	29.4731	29.2669	28.6329	28.3725	28.8401
O95639	CPSF4		1.40088	-0.84015	sp|O95639|CPSF4_HUMAN;sp|A6NMK7|CPS4L_HUMAN	sp|O95639|CPSF4_HUMAN	10518000	9533900	4963700	15272000	14080000	9844800	27.2807	27.5775	26.7636	26.1769	26.2682	26.6562
Q96EP5	DAZAP1		0.649968	-0.845358	sp|Q96EP5|DAZP1_HUMAN	sp|Q96EP5|DAZP1_HUMAN	878290	800710	659430	3007200	903470	536200	23.0811	23.2798	23.1598	23.4664	21.5234	21.9949
Q9NWB6	ARGLU1		0.506905	-0.849867	sp|Q9NWB6|ARGL1_HUMAN	sp|Q9NWB6|ARGL1_HUMAN	1693000	529900	2930600	1955600	1497700	2894800	24.526	23.418	24.8737	22.9617	22.7161	24.5903
Q10570	CPSF1		2.01843	-0.860589	sp|Q10570|CPSF1_HUMAN	sp|Q10570|CPSF1_HUMAN	29076000	22036000	16987000	39718000	37702000	24145000	30.8368	30.9137	30.5029	29.8516	29.6788	30.1413
Q9UDY2	TJP2		0.595654	-0.876198	sp|Q9UDY2|ZO2_HUMAN	sp|Q9UDY2|ZO2_HUMAN	264800	209720	316310	172730	386590	1523900	24.8498	24.5869	25.0552	23.3119	23.3095	25.2419
Q99661	KIF2C		2.04939	-0.884619	sp|Q99661|KIF2C_HUMAN;sp|Q8N4N8|KIF2B_HUMAN;sp|O00139|KIF2A_HUMAN	sp|Q99661|KIF2C_HUMAN	1241100	816840	974360	888060	915530	965190	25.454	24.9639	25.3557	24.2973	24.2318	24.5906
P62308	SNRPG		0.341087	-0.886413	sp|P62308|RUXG_HUMAN;sp|A8MWD9|RUXGL_HUMAN	sp|P62308|RUXG_HUMAN;sp|A8MWD9|RUXGL_HUMAN	33076000	35235000	7738400	66856000	70792000	8262000	26.7008	27.2519	24.6137	26.1014	25.9284	23.8775
P06733	ENO1		0.23956	-0.891127	sp|P06733|ENOA_HUMAN;sp|P13929|ENOB_HUMAN;sp|P09104|ENOG_HUMAN	sp|P06733|ENOA_HUMAN	1346800	582640	405410	0	11045000	224600	25.0669	23.6952	24.022	22.3325	26.1527	21.6256
P53999	SUB1		1.38156	-0.913589	sp|P53999|TCP4_HUMAN	sp|P53999|TCP4_HUMAN	9815200	5972900	11874000	9780000	20008000	11165000	25.5326	25.4516	26.1225	24.3392	25.0033	25.0234
P0DMV9	HSPA1B		1.94134	-0.916526	sp|P0DMV9|HS71B_HUMAN;sp|P0DMV8|HS71A_HUMAN	sp|P0DMV9|HS71B_HUMAN;sp|P0DMV8|HS71A_HUMAN	19411000	13965000	17904000	35708000	38639000	10344000	29.0873	29.3194	29.4784	28.5176	28.5835	28.0344
Q9NPF5	DMAP1		0.793842	-0.91789	sp|Q9NPF5|DMAP1_HUMAN	sp|Q9NPF5|DMAP1_HUMAN	1995200	1361700	405320	2411100	2045600	639060	25.4999	25.5036	23.9294	24.1394	24.1831	23.8567
Q93008	USP9X		1.67272	-0.921607	sp|Q93008|USP9X_HUMAN;sp|O00507|USP9Y_HUMAN	sp|Q93008|USP9X_HUMAN	165580	196310	271200	290920	275260	197270	24.6329	24.7626	25.2504	23.646	24.0264	24.2086
O75643	SNRNP200		0.931612	-0.928906	sp|O75643|U520_HUMAN	sp|O75643|U520_HUMAN	8763400	5473700	5356100	9288100	8132500	12437000	29.8888	29.9038	29.6847	28.5698	28.3144	29.8064
P08579	SNRPB2		1.17934	-0.944136	sp|P08579|RU2B_HUMAN	sp|P08579|RU2B_HUMAN	7578400	10238000	3824600	18966000	16223000	7821600	26.3311	27.2203	25.9836	25.7183	25.4583	25.526
Q9Y3B4	SF3B6		2.02868	-0.945841	sp|Q9Y3B4|SF3B6_HUMAN	sp|Q9Y3B4|SF3B6_HUMAN	3447400	3169100	2101000	4438900	3849300	1881400	24.5483	25.0212	24.362	23.7779	23.6175	23.6987
Q7L014	DDX46		0.56971	-0.950149	sp|Q7L014|DDX46_HUMAN	sp|Q7L014|DDX46_HUMAN	1361200	352730	2294500	957450	1164100	1441500	26.091	24.8278	27.0302	24.7188	24.5946	25.7852
O15042	U2SURP		0.807273	-0.959061	sp|O15042|SR140_HUMAN	sp|O15042|SR140_HUMAN	10979000	6033600	10589000	12541000	10223000	19019000	28.6962	28.47	29.0405	27.4095	27.1102	28.8099
P23284	PPIB		1.76989	-0.964744	sp|P23284|PPIB_HUMAN	sp|P23284|PPIB_HUMAN	103870000	93445000	77303000	109160000	162230000	75958000	29.9978	30.4812	29.8988	28.8374	29.2575	29.3886
Q5JTH9	RRP12		0.861176	-0.967561	sp|Q5JTH9|RRP12_HUMAN	sp|Q5JTH9|RRP12_HUMAN	527900	297200	148700	297740	558330	339790	25.2109	24.5873	23.5672	23.2794	23.2789	23.9044
Q9P2I0	CPSF2		0.953286	-0.983921	sp|Q9P2I0|CPSF2_HUMAN	sp|Q9P2I0|CPSF2_HUMAN	13579000	8439300	13412000	14862000	15054000	17882000	29.0998	29.0025	29.4061	27.7756	27.6627	29.1183
P26368	U2AF2		0.84125	-0.984295	sp|P26368|U2AF2_HUMAN	sp|P26368|U2AF2_HUMAN	7752200	4092000	12321000	10184000	9621800	11101000	26.9713	26.4249	27.7576	25.7501	25.6249	26.8259
O43172	PRPF4		1.07843	-0.995441	sp|O43172|PRP4_HUMAN	sp|O43172|PRP4_HUMAN	5630400	3372200	1420900	7551900	7523000	2310200	27.3482	27.2489	25.9999	25.8569	25.8695	25.8844
Q7RTV0	PHF5A		1.03449	-1.00049	sp|Q7RTV0|PHF5A_HUMAN	sp|Q7RTV0|PHF5A_HUMAN	1567800	923200	778790	1417700	1493900	299710	23.1422	23.4962	22.6732	22.4991	22.4808	21.3302
Q9P275	USP36		1.21575	-1.00194	sp|Q9P275|UBP36_HUMAN	sp|Q9P275|UBP36_HUMAN	0	0	0	105370	46185	42932	21.583	21.5349	22.2195	20.8148	20.2081	21.3086
O43395	PRPF3		1.66532	-1.00588	sp|O43395|PRPF3_HUMAN	sp|O43395|PRPF3_HUMAN	5118600	3464400	1741200	4727100	4741300	2582900	27.1965	27.164	26.4039	25.8453	25.8027	26.0989
Q9Y5B6	PAXBP1		0.887732	-1.0064	sp|Q9Y5B6|PAXB1_HUMAN	sp|Q9Y5B6|PAXB1_HUMAN	967040	485790	998640	737670	686310	2009700	25.5858	24.9828	25.6256	24.0087	23.81	25.3562
Q8N8D1	PDCD7		1.44792	-1.00693	sp|Q8N8D1|PDCD7_HUMAN	sp|Q8N8D1|PDCD7_HUMAN	2059600	1866200	938080	2283400	2287300	1910300	25.597	25.6359	24.8522	24.3036	24.0396	24.7212
Q9P258	RCC2		1.03239	-1.0304	sp|Q9P258|RCC2_HUMAN	sp|Q9P258|RCC2_HUMAN	6279000	2766800	8393700	5431600	8951300	8401500	27.4057	27.0402	27.9939	25.9148	26.2553	27.1785
O43290	SART1		1.11215	-1.03061	sp|O43290|SNUT1_HUMAN	sp|O43290|SNUT1_HUMAN	3772100	2173500	3287000	3872200	4317200	5540300	27.1826	27.0651	27.1232	25.663	25.6541	26.9619
Q9UHX1	PUF60		2.85224	-1.05371	sp|Q9UHX1|PUF60_HUMAN	sp|Q9UHX1|PUF60_HUMAN	14346000	9868400	8280600	12346000	14581000	7441400	28.1813	28.1913	28.0502	26.8399	27.1707	27.2511
Q16630	CPSF6		0.94433	-1.07648	sp|Q16630|CPSF6_HUMAN	sp|Q16630|CPSF6_HUMAN	12087000	5583800	20562000	14030000	11416000	13251000	27.5931	27.1405	28.6122	26.6849	26.1823	27.2492
Q01081	U2AF1		0.75372	-1.08239	sp|Q01081|U2AF1_HUMAN;sp|P0DN76|U2AF5_HUMAN;sp|Q8WU68|U2AF4_HUMAN	sp|Q01081|U2AF1_HUMAN;sp|P0DN76|U2AF5_HUMAN;sp|Q8WU68|U2AF4_HUMAN	3014200	1337200	3914200	2785000	3711200	4900900	24.9886	24.3801	25.8293	23.373	23.5836	24.9942
O60762	DPM1		1.05752	-1.0988	sp|O60762|DPM1_HUMAN	sp|O60762|DPM1_HUMAN	258720	301640	447620	237320	318180	386630	22.035	22.3805	23.425	21.397	21.1481	21.9991
Q8TAQ2	SMARCC2		1.29745	-1.10907	sp|Q8TAQ2|SMRC2_HUMAN	sp|Q8TAQ2|SMRC2_HUMAN	246970	226270	139230	410610	112360	304120	23.5519	23.7585	23.6934	23.0725	21.78	22.8241
Q9BQG0	MYBBP1A		0.713686	-1.12708	sp|Q9BQG0|MBB1A_HUMAN	sp|Q9BQG0|MBB1A_HUMAN	743860	415720	624510	460030	589830	1417700	25.7727	25.3933	25.699	23.6675	23.9038	25.9124
O43823	AKAP8		0.626911	-1.13419	sp|O43823|AKAP8_HUMAN	sp|O43823|AKAP8_HUMAN	589120	759000	1866200	640950	848490	1784200	24.3754	24.4622	25.9141	23.0508	23.2326	25.0657
Q9UBN7	HDAC6		2.89901	-1.13819	sp|Q9UBN7|HDAC6_HUMAN	sp|Q9UBN7|HDAC6_HUMAN	3658700	2707700	2059000	5182600	4130700	1886300	26.8495	27.0606	26.7104	25.9219	25.6868	25.5972
P21741	MDK		1.96989	-1.14249	sp|P21741|MK_HUMAN	sp|P21741|MK_HUMAN	6719000	3988700	4203100	9367000	8026700	3105900	25.4122	25.5128	25.035	24.5456	24.1583	23.8285
Q6UN15	FIP1L1		0.552165	-1.144	sp|Q6UN15|FIP1_HUMAN	sp|Q6UN15|FIP1_HUMAN	8755700	4308000	10552000	3791200	2828100	18342000	27.394	27.0628	28.2363	25.882	25.2961	28.0829
Q14331	FRG1		1.40332	-1.14938	sp|Q14331|FRG1_HUMAN	sp|Q14331|FRG1_HUMAN	30369000	17959000	18496000	26635000	27988000	33361000	28.3726	28.3234	28.3017	26.6687	26.9534	27.9276
Q9UNZ5	C19orf53		1.14045	-1.15374	sp|Q9UNZ5|L10K_HUMAN	sp|Q9UNZ5|L10K_HUMAN	23296000	10454000	11113000	14422000	11666000	13603000	26.6791	25.5848	25.8728	24.6339	24.4664	25.5753
O95232	LUC7L3		2.18003	-1.16109	sp|O95232|LC7L3_HUMAN	sp|O95232|LC7L3_HUMAN	1945700	877430	1697500	2142200	2577500	3008200	25.2335	25.0579	25.514	23.7984	24.1	24.4237
Q8IWY8	ZSCAN29		0.588121	-1.16139	sp|Q8IWY8|ZSC29_HUMAN	sp|Q8IWY8|ZSC29_HUMAN	861290	644190	565610	539640	1485800	1099300	24.9002	25.0947	24.6736	22.1344	23.9061	25.1438
Q14498	RBM39		0.953928	-1.16913	sp|Q14498|RBM39_HUMAN;sp|Q86U06|RBM23_HUMAN	sp|Q14498|RBM39_HUMAN	9000500	4982500	12404000	11868000	11085000	15126000	27.855	27.6007	28.4907	26.4257	26.1913	27.8218
Q8IXB1	DNAJC10		2.63718	-1.16958	sp|Q8IXB1|DJC10_HUMAN	sp|Q8IXB1|DJC10_HUMAN	19015000	15993000	14470000	30610000	26126000	11082000	29.171	29.602	29.2203	28.3425	28.1474	27.9946
Q15365	PCBP1		2.65205	-1.17592	sp|Q15365|PCBP1_HUMAN;sp|P57723|PCBP4_HUMAN	sp|Q15365|PCBP1_HUMAN	24689000	20578000	16198000	27070000	33567000	16479000	28.6516	28.9095	28.4333	27.2975	27.5512	27.6179
Q8WWY3	PRPF31		1.25094	-1.19115	sp|Q8WWY3|PRP31_HUMAN	sp|Q8WWY3|PRP31_HUMAN	4110400	1436300	1350200	2420000	1627900	782790	26.0665	25.5794	24.7137	24.6665	23.9744	24.1453
Q15366	PCBP2		1.70748	-1.19785	sp|Q15366|PCBP2_HUMAN;sp|P57721|PCBP3_HUMAN	sp|Q15366|PCBP2_HUMAN;sp|P57721|PCBP3_HUMAN	1140300	1015100	697890	1939300	2390200	708750	24.3797	24.7212	23.9633	23.3529	23.4196	22.6983
P26583	HMGB2		0.546143	-1.22532	sp|P26583|HMGB2_HUMAN	sp|P26583|HMGB2_HUMAN	2100300	599780	2875600	3650500	2002000	3716000	23.9678	22.7117	24.3229	23.0901	20.7323	23.5041
Q9BWW4	SSBP3		1.40529	-1.25259	sp|Q9BWW4|SSBP3_HUMAN;sp|P81877|SSBP2_HUMAN;sp|Q9BWG4|SSBP4_HUMAN	sp|Q9BWW4|SSBP3_HUMAN;sp|P81877|SSBP2_HUMAN;sp|Q9BWG4|SSBP4_HUMAN	778950	545150	394630	1052900	958300	301200	23.1945	23.2003	22.0771	21.8442	21.6434	21.2266
P55081	MFAP1		0.52659	-1.2983	sp|P55081|MFAP1_HUMAN	sp|P55081|MFAP1_HUMAN	1392200	545000	1761700	234700	104530	3568000	24.4942	23.6944	24.9757	22.9028	21.4269	24.9398
P51532	SMARCA4		1.03484	-1.33671	sp|P51532|SMCA4_HUMAN;sp|P51531|SMCA2_HUMAN	sp|P51532|SMCA4_HUMAN	236440	167960	199240	130110	89003	289060	23.862	23.7767	23.8897	22.5316	21.4445	23.5421
O14497	ARID1A		0.867103	-1.33765	sp|O14497|ARI1A_HUMAN	sp|O14497|ARI1A_HUMAN	253300	153200	85935	455430	258050	64755	24.0728	24.203	23.4859	23.1439	23.381	21.2238
Q9Y383	LUC7L2		1.34797	-1.35085	sp|Q9Y383|LC7L2_HUMAN;sp|Q9NQ29|LUC7L_HUMAN	sp|Q9Y383|LC7L2_HUMAN	7942700	3294300	7319000	6145700	4580700	6758000	26.8867	26.4743	27.3804	25.2796	25.0781	26.3313
P05787	KRT8		1.29442	-1.3835	sp|P05787|K2C8_HUMAN;CON__P05787;CON__H-INV:HIT000292931;CON__Q9H552;CON__Q9DCV7;sp|Q9NSB2|KRT84_HUMAN;CON__Q9NSB2;CON__Q6ISB0;CON__REFSEQ:XP_092267	sp|P05787|K2C8_HUMAN;CON__P05787	785730	719340	1812900	2183900	1630700	740260	24.578	24.8949	26.1684	24.0449	23.8217	23.624
P35659	DEK		0.624401	-1.38865	sp|P35659|DEK_HUMAN	sp|P35659|DEK_HUMAN	490000	109790	1345600	314710	239160	1432700	23.4963	22.9302	25.148	21.5372	21.924	23.9473
P08603	CFH		2.37588	-1.40086	sp|P08603|CFAH_HUMAN;sp|Q03591|FHR1_HUMAN;sp|Q02985|FHR3_HUMAN	sp|P08603|CFAH_HUMAN	8740500	6740100	5129600	8714500	10721000	4113600	28.9614	29.1997	28.5275	27.6257	27.6351	27.2252
Q8NHM4	PRSS3P2		2.01326	-1.44233	sp|Q8NHM4|TRY6_HUMAN;sp|P07478|TRY2_HUMAN;sp|P07477|TRY1_HUMAN;CON__P07477	sp|Q8NHM4|TRY6_HUMAN;sp|P07478|TRY2_HUMAN;sp|P07477|TRY1_HUMAN;CON__P07477	262490000	197690000	221150000	250440000	219640000	211680000	30.7815	30.9001	30.9173	29.2532	28.9975	30.0211
O43809	NUDT21		2.24966	-1.47185	sp|O43809|CPSF5_HUMAN	sp|O43809|CPSF5_HUMAN	50771000	48419000	28666000	43542000	52553000	14822000	29.258	29.7842	28.9276	27.968	27.9502	27.6361
Q13435	SF3B2		0.667464	-1.48434	sp|Q13435|SF3B2_HUMAN	sp|Q13435|SF3B2_HUMAN	3115500	2166100	5809700	1286700	1338500	10034000	27.2085	27.4467	28.2107	25.2431	25.1094	28.0604
P35527	KRT9		2.19174	-1.4975	sp|P35527|K1C9_HUMAN;CON__P35527	sp|P35527|K1C9_HUMAN;CON__P35527	220890000	86695000	164720000	193750000	194110000	79296000	32.2663	31.4466	32.3267	30.5909	30.5104	30.4458
Q15072	ZNF146		0.956161	-1.53222	sp|Q15072|OZF_HUMAN	sp|Q15072|OZF_HUMAN	646120	340960	192530	539090	243060	129300	23.4028	22.8399	21.8285	22.179	20.128	21.1674
P39748	FEN1		2.92834	-1.53912	sp|P39748|FEN1_HUMAN	sp|P39748|FEN1_HUMAN	454660	319530	268080	446980	452180	134850	23.1351	23.0491	22.8517	21.1763	21.7532	21.489
Q8IWX8	CHERP		0.965505	-1.55139	sp|Q8IWX8|CHERP_HUMAN	sp|Q8IWX8|CHERP_HUMAN	15885000	11182000	18168000	11136000	10315000	24826000	28.896	29.0567	29.5131	26.9137	26.8358	29.0622
			2.60377	-1.56996	CON__P00761	CON__P00761	6363900000	6014900000	5976700000	6425300000	6048300000	5345100000	36.0191	36.4674	36.4	34.6018	34.4846	35.0901
P63173	RPL38		1.11872	-1.6703	sp|P63173|RL38_HUMAN	sp|P63173|RL38_HUMAN	16124000	12863000	31155000	9677100	17531000	24709000	25.6982	25.815	26.7779	23.6427	24.0021	25.6354
P38646	HSPA9		0.802259	-1.71723	sp|P38646|GRP75_HUMAN	sp|P38646|GRP75_HUMAN	3343800	2310900	26261000	6184200	5045000	2168800	27.0731	27.1481	30.0624	26.565	26.3539	26.213
Q96LT9	RNPC3		0.941998	-1.76771	sp|Q96LT9|RNPC3_HUMAN	sp|Q96LT9|RNPC3_HUMAN	1836500	1442900	1620800	972970	426670	2622600	25.3357	25.4166	25.7427	23.0484	22.6876	25.4559
Q9HCG8	CWC22		0.637934	-1.85501	sp|Q9HCG8|CWC22_HUMAN	sp|Q9HCG8|CWC22_HUMAN	530560	143540	147550	506400	494410	831780	24.5203	23.3867	23.7272	19.8354	22.0063	24.2274
P62979	RPS27A		2.52565	-1.9013	sp|P62979|RS27A_HUMAN;sp|P62987|RL40_HUMAN;sp|P0CG47|UBB_HUMAN;sp|P0CG48|UBC_HUMAN	sp|P62979|RS27A_HUMAN;sp|P62987|RL40_HUMAN;sp|P0CG47|UBB_HUMAN;sp|P0CG48|UBC_HUMAN	114660000	93373000	147700000	87154000	160460000	37434000	29.434	29.7769	29.6264	27.396	28.2649	27.4725
Q15776	ZKSCAN8		0.783337	-1.90912	sp|Q15776|ZKSC8_HUMAN	sp|Q15776|ZKSC8_HUMAN	1383600	614970	72860	321690	567170	152810	25.357	24.824	21.7649	21.9715	22.2843	21.9627
P62937	PPIA		1.28007	-1.95922	sp|P62937|PPIA_HUMAN;sp|Q9Y536|PAL4A_HUMAN;sp|P0DN26|PAL4F_HUMAN;sp|F5H284|PAL4D_HUMAN;sp|A0A0B4J2A2|PAL4C_HUMAN;sp|A0A075B767|PAL4H_HUMAN;sp|A0A075B759|PAL4E_HUMAN	sp|P62937|PPIA_HUMAN	12413000	10738000	35878000	2569700	25609000	799360	26.9013	27.1121	28.0224	24.3985	26.5575	25.2021
Q9BW19	KIFC1		2.21813	-2.08419	sp|Q9BW19|KIFC1_HUMAN	sp|Q9BW19|KIFC1_HUMAN	217530	147730	150300	147070	111940	45492	23.1893	22.91	22.7666	20.849	21.527	20.2373
P08727	KRT19	+	1.82719	-2.41554	sp|P08727|K1C19_HUMAN;CON__P08727;CON__P19001;CON__P05784	sp|P08727|K1C19_HUMAN;CON__P08727;CON__P19001	209900	301620	550620	325270	449410	106820	22.8241	23.7174	24.3434	20.5237	21.2354	21.8792
Q9Y421	FAM32A	+	2.34139	-2.66279	sp|Q9Y421|FA32A_HUMAN	sp|Q9Y421|FA32A_HUMAN	4543800	4041800	873420	1421200	2539500	3082100	24.0134	24.8386	23.403	21.2233	21.2114	21.8319
P12763	AHSG	+	3.70418	-3.26387	CON__P12763	CON__P12763	4497500	2580700	3558000	0	0	0	25.967	25.5431	25.2763	22.6247	22.1502	22.2199
Q00059	TFAM	+	3.2134	-3.46755	sp|Q00059|TFAM_HUMAN	sp|Q00059|TFAM_HUMAN	2724500	1475500	783560	916980	2983000	816230	24.8707	25.317	24.3962	21.0524	21.2862	21.8427
		+	4.48599	-5.31624	CON__Q9U6Y5	CON__Q9U6Y5	73519000000	73156000000	77803000000	7887500000	5796200000	3084900000	38.8857	39.3545	39.4312	34.2304	33.5618	33.9304
