# Supplementary material for: The USP7-TRIM27 axis mediates non-canonical PRC1.1 function and is a druggable target in leukemia
Source: iScience. 2021 Apr 16;24(5):102435. doi: 10.1016/j.isci.2021.102435 (PMC8169803; doi:10.1016/j.isci.2021.102435)
Supplement: Table S6. Oligonucleotides, related to Figures 4 and 6 [file mmc7.xlsx]

## Sheet: Sheet1
Table S6: Oligonucleotides
Oligonucleotides
shTRIM27 #1, GCTGAACTCTTGAGCCTAACC	Invitrogen Block-iT RNAi Designer	this paper
shTRIM27 #2, GGGCTGAAAGAATCAGGATTC	Invitrogen Block-iT RNAi Designer	this paper
shUSP7 #1, GCAGAGAAAGGTGTGAAATTC	Invitrogen Block-iT RNAi Designer	this paper
shUSP7 #2, GCAGAGAAAGGTGTGAAATTC	Invitrogen Block-iT RNAi Designer	this paper
ALOX15 fwd	TGGCCCAAAGTCCGTGGTACAC	ChIP primer
ALOX15 rev	TGGCCCAAAGTCCGTGGTACAC	ChIP primer
CDKN1A fwd	GGCCAACAAAGCTGCTGCAACC	ChIP primer
CDKN1A rev	GGGCAACCTGATCTCCAGGGAAAC	ChIP primer
COMTD1 fwd	GGATGCGGACAAGGAGAACTG	ChIP primer
COMTD1 rev	TTACTCTGAGGACGGCGAGG	ChIP primer
DNMT3B fwd	CTTAGGGCTTCTGATCCCCCAG	ChIP primer
DNMT3B rev	GCGGGGACGAGGGAAATTTG	ChIP primer
EPC2 fwd	TTGGGTGATGGCTGGTGGGG	ChIP primer
EPC2 rev	TGTGCAGAAGTCCGGGAGCG	ChIP primer
GALK1 fwd	ACCTCATCGGGGAACACACGG	ChIP primer
GALK1 rev	AGCCCCTCACCATAGGCAGC	ChIP primer
GATA5 fwd	CCCGTCTTTAGGCCAGCCTTCG	ChIP primer
GATA5 rev	CGGGCGCAGAGACTTCTCCAAG	ChIP primer
KIF21B fwd	CGACTACTGGAAGGTGGCTTTG	ChIP primer
KIF21B rev	AGGAAACGCACAGACGCTC	ChIP primer
LIMD2 fwd	AAGACAAAGCGCGGAGGGGG	ChIP primer
LIMD2 rev	CCACCGCCTTATCGCTGCAC	ChIP primer
MAP3K6 fwd	GGTCTAGGGGACTTAAAGTGAGCTAAAGC	ChIP primer
MAP3K6 rev	CTTTTTTCACGGCCCTGTCCCAAG	ChIP primer
MYC fwd	GCAACCCTTGCCGCATCCAC	ChIP primer
MYC rev	TCCAGTGCAAAGTGCCCGCC	ChIP primer
PAX6 fwd	TGGAGGTAGAGGGAAGAGCGAG	ChIP primer
PAX6 rev	AGTGGAGTTGGGGGCAAGAG	ChIP primer
PAX7 fwd	GCATCAGCCCGCACAACTTCTG	ChIP primer
PAX7 rev	ACTCCAACCCCAAGTCCGCC	ChIP primer
PKM fwd	GAGGCAGTGGCTCCTTGCAC	ChIP primer
PKM rev	GTGGGGACTGATGGCGTAGC	ChIP primer
POU2F1 fwd	ATGTGGTGGCCTGACCCAAG	ChIP primer
POU2F1 rev	TCCTTCCAATCCAGTCCACCCC	ChIP primer
SERGEF fwd	CCTGGCGAAAGCATCCTTTAGATGTG	ChIP primer
SERGEF rev	TAGGCAGGGTCTGTGCCTTGTG	ChIP primer
SLC25A22 fwd	TCACCGGACATCTGTGGACAC	ChIP primer
SLC25A22 rev	CAAAGGAGAAGCGGGTTGGG	ChIP primer
TOP2B fwd	GAGGCTAAGGCTGCCTTTG	ChIP primer
TOP2B rev	CAGAGGTGCCTTGTCCTTC	ChIP primer
SIN3A fwd	AAACCCCCAGAAACTCGGCG	ChIP primer
SIN3A rev	AGGGGAAGAGAGCAGCAGTC	ChIP primer
CHD1 fwd	AATTGTTAGCTCCACTCCGCAG	ChIP primer
CHD1 rev	GGGTAAGCAAGAGTCCGTGC	ChIP primer
Neg. control fwd	CAGTAGCAGCCTTGTCTAGCCAGC	ChIP primer
Neg. control rev	CTGGGGTGTGGTCCTGGAAACC	ChIP primer
CHD1 fwd	CTCTGCCTTCAGAGAAGTC	PCR primers
CHD1 rev	GCCGTGATATGAACTGGAG	PCR primers
MYC fwd	TGGTGCTCCATGAGGAGAC	PCR primers
MYC rev	CCAGCAGAAGGTGATCCAGAC	PCR primers
SIN3A fwd	GCTCCAGCTATCGAGCCTTAC	PCR primers
SIN3A rev	GACCACGAAGGGAAGGAAACC	PCR primers
TOP2B fwd	GAGGCTGTAAACTCTGAC	PCR primers
TOP2B rev	TCAGAGCCAGATGCTTTC	PCR primers
TRIM27 fwd	TGGAGGGCTTCAAGGAGCAAATCC	PCR primers
TRIM27 rev	GGTTAGGCTCAAGAGTTCAGCTCGTG	PCR primers
USP7 fwd	TTGCACAGAGGCTCAACAC	PCR primers
USP7 rev	TACCTGGGCCATCCCTATAAC	PCR primers
RPL27 fwd	TCCGGACGCAAAGCTGTCATCG	PCR primers
RPL27 rev	TCTTGCCCATGGCAGCTGTCAC	PCR primers
